# Supplementary material for: Integrated Single-Cell Whole-Genome Sequencing and Spatial Transcriptomics Reveal Intratumoral Heterogeneity in Ovarian Cancer
Source: Cancer Res Commun. 2026 May 4;6(5):1020–35. doi: 10.1158/2767-9764.CRC-25-0795 (PMC13137417; doi:10.1158/2767-9764.CRC-25-0795)
Supplement: Supplementary File 1 — Sample-level metadata and assay metrics. [file crc-25-0795_supplementary_file_1_supps1.xlsx]

## Sheet: Supp. File 1 - Sample metadata
Sample	Age	Race	Ethnicity	Histology	Stage	Grade	Treatment notes
OV150	41	Asian	Non-Hispanic	Clear cell (80%) and endometrioid (20%)	IIIC	2	adjuvant treatment only
OV440	54	White	Hispanic or Latino	High grade serous	IIIC	3	adjuvant treatment only
OV511	46	White	Hispanic or Latino	Clear cell	IIIC	3	adjuvant treatment only
OV594	52	White	Non-Hispanic	High grade serous	IVA	3	adjuvant treatment only
OV773	61	White	Hispanic or Latino	High grade serous	IIIC	3	adjuvant treatment only

## Sheet: Supp. File 1- scDNA metrics
ID	total_num_reads	frac_bases_R1_Q30	frac_bases_R2_Q30	frac_non_cell_barcode	shortest_primary_contig	num_cells	total_num_reads_in_cells	total_num_mapped_dedup_reads_in_cells	mean_mapped_dedup_reads_per_cell	median_effective_reads_per_1Mbp	median_unmapped_frac	mean_ploidy_p25	mean_ploidy_p50	mean_ploidy_p75	num_cells_noisy_dimapd	num_cells_noisy_confidence	num_cells_doublets	num_cells_pass_filtering	frac_cells_noisy_dimapd	frac_cells_noisy_confidence	frac_cells_doublets	frac_cells_pass_filtering	avg_depth_per_cell*
OV511	2409088770	0.913182	0.876073	0.0743872	46709983	1054	1921380832	1561840035	1.48182e+06	433.5	0.0163335	1.99615	2.70231	3.16504	30	242	325	457	0.028463	0.229602	0.308349	0.433586	0.0744286
OV594	3015894494	0.914511	0.878362	0.0856132	46709983	1437	2385872132	1931026806	1.34379e+06	420	0.0159942	2.08033	3.47447	3.95012	28	527	445	437	0.019485	0.366736	0.309673	0.304106	0.0681625
OV150	2609491036	0.912652	0.87808	0.0603729	46709983	1019	2116296214	1695645101	1.66403e+06	528	0.0141129	2.19483	3.00943	3.16521	24	208	175	612	0.0235525	0.204122	0.171737	0.600589	0.0821084
OV440	2440066946	0.911	0.875	0.09	46709983	864	1898437148	1503341153	1739978	538	0.013	2	2.78	3.04	42	191	139	492	0.0486111	0.221065	0.16088	0.569444	0.0841608
OV773	2199326782	0.910293	0.876079	0.0942902	46709983	532	1721992996	1344303757	2.52689e+06	786.5	0.0102739	2.23149	3.07651	3.65192	30	143	122	237	0.056391	0.268797	0.229323	0.445489	0.142659
																							*in cells passing filtering

## Sheet: Supp. File 1 - Visium metrics
Sample ID	Number of Spots Under Tissue	Number of Reads	Mean Reads per Spot	Mean Reads Under Tissue per Spot	Fraction of Spots Under Tissue	Valid Barcodes	Valid UMIs	Sequencing Saturation	Q30 Bases in Barcode	Q30 Bases in Probe Read	Q30 Bases in UMI	Reads Mapped to Probe Set	Reads Mapped Confidently to Probe Set	Fraction Reads in Spots Under Tissue	Median Genes per Spot	Median UMI Counts per Spot	Genes Detected	Reads Mapped Confidently to the Filtered Probe Set	Number of Genes	Number of Genes >= 10 UMIs	Reads Half-Mapped to Probe Set	Reads Split-Mapped to Probe Set	Estimated UMIs from Genomic DNA	Estimated UMIs from Genomic DNA per Unspliced Probe
OV440	11039	446535042	40450.678684663464	37600.60313434188	0.77002	0.982254	0.9974094171986618	0.7686260938542464	0.9768515507829983	0.968626	0.9759531788821004	0.9700143712349456	0.9604514912852014	0.9469041288689374	4731	7623	18052	0.934744	18085	17969	0.00741327	0.00214961	0.2160095718793601	424
OV594	9810	554549720	56529.02344546381	53394.273496432215	0.6842912946428571	0.988925	0.9974425521304024	0.8940531711522871	0.9760242475631458	0.9686588508411126	0.9751153103982232	0.98076	0.9722217243207696	0.9550846058190284	3036	4661	18021	0.9448870788357804	18085	17892	0.00316425	0.0053741	0.13680392257795482	156
OV511	13128	411147203	31318.342702620354	30833.947364411943	0.9157366071428571	0.9899092150701072	0.9974447375724942	0.9815640501360396	0.9765143178476028	0.9687293209185874	0.9754529730697354	0.9803080382380712	0.9297029852347068	0.9951219750078892	187	201	17960	0.8985800251205892	18085	17729	0.00684647	0.043758585413506995	0.3203589585154861	47
OV150	6607	412748754	62471.43242016044	59251.88497048585	0.4608677455357143	0.9889249235625795	0.997464	0.9485704961214412	0.9765640547665638	0.9694388233740248	0.9758620018015604	0.980255	0.9742484334671062	0.959934	1896	2891	18003	0.9420012325464222	18085	17834	0.00307991	0.00292636	0.24258603506464085	100
