# Supplementary material for: Integrated Single-Cell Whole-Genome Sequencing and Spatial Transcriptomics Reveal Intratumoral Heterogeneity in Ovarian Cancer
Source: Cancer Res Commun. 2026 May 4;6(5):1020–35. doi: 10.1158/2767-9764.CRC-25-0795 (PMC13137417; doi:10.1158/2767-9764.CRC-25-0795)
Supplement: Supplementary File 2 — Cell-level single cell whole genome sequencing metrics and cluster assignments. [file crc-25-0795_supplementary_file_2_supps2.xlsx]

## Sheet: OV150
cell_id	final.clusters	final.subclusters	barcode	total_num_reads	num_unmapped_reads	num_lowmapq_reads	num_duplicate_reads	num_mapped_dedup_reads	frac_mapped_duplicates	effective_depth_of_coverage	effective_reads_per_1Mbp	raw_mapd	normalized_mapd	raw_dimapd	normalized_dimapd	mean_ploidy
cell_0	2	2.1	AAACCTGAGGCACATG-1	1745250	21190	127239	192629	1404192	0.110373	0.0627675	455	0.090701	0.0926942	0.959559	0.98885	3.29865
cell_1	DOUBLET	DOUBLET	AAACCTGCACGCGATC-1	3624808	62206	285622	388832	2888148	0.10727	0.129311	935	0.0644584	0.0656887	0.874022	0.89437	5.16824
cell_10	1	1	AAAGTAGTCTCATCCG-1	1785926	60798	139877	191036	1394215	0.106967	0.0625379	451	0.0986004	0.0985621	1.02167	1.0162	1.99394
cell_100	NOISY_CONFIDENCE	NOISY_CONFIDENCE	ACTGAACCACCCTCTA-1	3464234	37561	261367	375226	2790080	0.108314	0.125069	903	0.0739584	0.0702661	1.0175	0.935776	2.94341
cell_1000	NOISY_CONFIDENCE	NOISY_CONFIDENCE	TTGGAACCATCTGTAG-1	1902210	26827	144595	203193	1527595	0.106819	0.068372	495	0.110106	0.113381	1.22639	1.19502	6.83733
cell_1001	DOUBLET	DOUBLET	TTGGCAAAGCCACCTG-1	2337116	28348	177086	260937	1870745	0.111649	0.0836628	606	0.0841395	0.0841395	0.992474	1	5.24084
cell_1002	DOUBLET	DOUBLET	TTGGCAAAGGCGCTCT-1	3408426	61084	279118	361275	2706949	0.105995	0.120956	877	0.0755719	0.074804	1.02956	1.01957	4.35419
cell_1003	2	2.3	TTGGCAATCCACCGGA-1	2606130	20923	210407	283996	2090804	0.108972	0.0936275	677	0.0740883	0.0758585	0.908207	0.936437	3.14981
cell_1004	NOISY_CONFIDENCE	NOISY_CONFIDENCE	TTTACTGCAAGACGAC-1	488708	12895	11087	55391	409335	0.113342	0.0183877	133	0.0065744	0.0065744	0.0150803	0.0167294	0.526381
cell_1005	NOISY_CONFIDENCE	NOISY_CONFIDENCE	TTTACTGTCGACTGCG-1	695346	16305	60366	72390	546285	0.104106	0.0246074	177	0.159492	0.170705	1.10487	1.09146	4.17102
cell_1006	DOUBLET	DOUBLET	TTTACTGTCTAGCTAG-1	1202586	11333	93487	130243	967523	0.108302	0.0435697	313	0.120536	0.120536	1.05927	1.06299	1.65623
cell_1007	4	4.1	TTTATGCAGAATGTGT-1	3642684	26673	260165	398538	2957308	0.109408	0.132681	958	0.0837063	0.0855381	1.20453	1.27122	5.95055
cell_1008	3	3.3	TTTCCTCGTAGAACAT-1	2756740	26811	226718	299404	2203807	0.108608	0.0988975	714	0.0751021	0.078892	0.942713	0.980855	4.90829
cell_1009	NOISY_CONFIDENCE	NOISY_CONFIDENCE	TTTCCTCGTTATGTGC-1	1160030	31542	63671	126522	938295	0.109068	0.0418008	304	0.0839127	0.0839127	0.736172	0.740079	2.13198
cell_101	2	2.2	ACTGAGTGTTGCCACG-1	1895784	64672	151331	200356	1479425	0.105685	0.0660367	479	0.0919814	0.0914496	0.995972	0.977006	3.01773
cell_1010	1	1	TTTGCGCAGCGATCCC-1	1345552	23335	109975	143436	1068806	0.1066	0.0480005	346	0.113271	0.113454	1.04604	1.05078	2.00856
cell_1011	DOUBLET	DOUBLET	TTTGCGCCACATAAAG-1	560216	7020	48401	60462	444333	0.107926	0.0200613	144	0.16373	0.164821	1.00634	1.02425	2.16815
cell_1012	1	1	TTTGCGCTCCCACGGA-1	1325414	13096	103576	141176	1067566	0.106515	0.0477241	346	0.110127	0.107538	1.0261	1.01804	1.99274
cell_1013	2	2.6	TTTGGTTAGTACGATA-1	2250222	15408	170761	242114	1821939	0.107596	0.0815159	590	0.0847489	0.0858206	0.997284	1.0127	3.03439
cell_1014	2	2.1	TTTGGTTCACACGCAC-1	3420686	38126	267710	367066	2747784	0.107308	0.123041	890	0.0675837	0.0695919	0.914917	0.955436	3.18628
cell_1015	2	2.3	TTTGGTTGTAGTCTGT-1	1792914	23031	148814	189841	1431228	0.105884	0.0642588	463	0.0953533	0.0953533	1.01237	1.01816	3.61672
cell_1016	3	3.1	TTTGGTTTCCAGGCGT-1	3471234	36029	268223	370005	2796977	0.106592	0.1257	906	0.0671771	0.0658312	0.90583	0.876277	4.35548
cell_1017	NOISY_CONFIDENCE	NOISY_CONFIDENCE	TTTGTCACATCGTCAA-1	3603962	21086	266687	391365	2924824	0.108593	0.131105	947	0.0733827	0.0721542	1.02701	0.991561	3.24857
cell_1018	DOUBLET	DOUBLET	TTTGTCAGTTTGTCTT-1	2381730	58210	200429	252860	1870231	0.106167	0.0836722	606	0.0945015	0.0971051	1.13255	1.15285	2.09933
cell_102	NOISY_CONFIDENCE	NOISY_CONFIDENCE	ACTGCTCGTAACGCGA-1	969840	4667	83258	103181	778734	0.10639	0.0351186	252	0.146996	0.156503	1.20051	1.19396	3.77293
cell_103	2	2.4	ACTGCTCGTACTCACA-1	1961438	38391	149573	210590	1562884	0.107365	0.0699651	506	0.0871965	0.0869668	0.959043	0.95055	2.94686
cell_104	2	2.3	ACTGCTCGTGATATGA-1	2356376	32036	168636	250075	1905629	0.106127	0.0849732	617	0.0773613	0.0793265	0.923356	0.935731	3.08398
cell_105	2	2.3	ACTGTCCAGCACCGCT-1	2796730	65471	228233	296105	2206921	0.105875	0.0986247	715	0.0754572	0.0742947	0.952428	0.935713	3.14926
cell_106	DOUBLET	DOUBLET	ACTGTCCAGCAGGTCA-1	1468576	26052	103835	159437	1179252	0.108566	0.0528425	382	0.105044	0.103876	1.0366	1.00379	1.75879
cell_107	2	2.6	ACTGTCCAGGTGCAAC-1	3830340	50341	311119	413221	3055659	0.107881	0.137084	989	0.0679452	0.0675373	0.958508	0.961942	2.943
cell_108	1	1	ACTGTCCCATACAGAA-1	1409082	11586	101932	156224	1139340	0.110869	0.0511073	369	0.112984	0.110893	1.07691	1.08699	1.99762
cell_109	3	3.1	ACTGTCCGTACCAAGG-1	1948744	31353	153461	208364	1555566	0.106922	0.0696488	504	0.1012	0.100669	1.12507	1.10501	3.52162
cell_11	DOUBLET	DOUBLET	AAATGCCAGGAGTCTG-1	2249500	41091	173825	242535	1792049	0.107817	0.0806287	580	0.0829883	0.0823466	0.957908	0.951677	5.00026
cell_110	2	2.4	ACTTACTAGGCTCAGA-1	2515252	26614	204819	270179	2013640	0.107416	0.0902066	652	0.0785469	0.0778001	0.955681	0.943579	3.0333
cell_111	2	2.3	ACTTACTGTTGACCCG-1	1527226	98931	123522	154661	1150112	0.101269	0.0512304	372	0.0976037	0.0985913	0.9509	0.947894	3.21909
cell_112	DOUBLET	DOUBLET	ACTTGTTGTTTGTCAG-1	2207782	34104	152683	238761	1782234	0.108145	0.0798065	577	0.0918422	0.0918422	1.08816	1.09561	1.92814
cell_113	2	2.3	ACTTTCACATTTGCGA-1	3012742	29372	231678	327964	2423728	0.108859	0.108497	785	0.0707701	0.0691552	0.920206	0.893699	3.04924
cell_114	2	2.3	ACTTTCAGTCAAGTTC-1	3015208	68673	238071	319383	2389081	0.105924	0.106461	774	0.0733657	0.0746317	0.953078	0.970937	3.07631
cell_115	1	1	ACTTTCATCTGTATTC-1	2581020	56324	196907	275639	2052150	0.106795	0.0907052	664	0.0953011	0.0957166	1.17778	1.18032	1.9878
cell_116	4	4.1	AGAATAGCAAGCATGG-1	2819948	25566	220047	305211	2269124	0.108233	0.101772	735	0.0755747	0.0762088	0.961107	0.955934	5.66537
cell_117	NOISY_CONFIDENCE	NOISY_CONFIDENCE	AGAATAGCAATCCTTT-1	3528784	26228	267455	379608	2855493	0.107575	0.128257	925	0.0710734	0.0670452	0.985073	0.900627	3.35112
cell_118	NOISY_CONFIDENCE	NOISY_CONFIDENCE	AGAATAGCATCTAAGC-1	2252832	42009	173461	238069	1799293	0.105675	0.0805013	583	0.0831937	0.0831937	0.965971	0.973259	7.32966
cell_119	3	3.3	AGAATAGTCGCCAACG-1	1854404	101890	142161	190051	1420302	0.102486	0.0632785	460	0.0956965	0.0956965	1.02682	1.03274	4.60388
cell_12	2	2.2	AAATGCCCAGTGGATG-1	1861812	25008	132080	204623	1500101	0.109905	0.0672226	486	0.0885505	0.0900124	0.960503	0.979821	3.02782
cell_120	DOUBLET	DOUBLET	AGAGTGGCAACATCAC-1	1607928	31937	124521	170588	1280882	0.106092	0.057478	415	0.0956715	0.0964481	0.969795	0.935684	5.40173
cell_121	2	2.4	AGAGTGGGTAGAACAT-1	2635898	38286	219105	280618	2097889	0.10646	0.0939067	679	0.0742075	0.0744163	0.909567	0.915199	2.96511
cell_122	2	2.2	AGATCTGAGTAATCCC-1	4166014	42464	325724	450235	3347591	0.108073	0.149933	1084	0.0604862	0.0603117	0.865963	0.867554	3.03793
cell_123	NOISY_CONFIDENCE	NOISY_CONFIDENCE	AGATCTGCACCAGTGC-1	498162	42890	41617	49496	364159	0.0993572	0.0162152	118	0.0217627	0.0217627	0.098173	0.0994434	1.20774
cell_124	2	2.3	AGATCTGCATGGCTAT-1	3425370	36226	260588	375174	2753382	0.109528	0.123484	892	0.0684772	0.0672996	0.928583	0.923749	3.10352
cell_125	NOISY_CONFIDENCE	NOISY_CONFIDENCE	AGATTGCTCAGTACAC-1	2653608	50405	205784	283750	2113669	0.10693	0.0947976	684	0.0798768	0.0808735	0.996983	0.971213	2.61516
cell_126	2	2.4	AGATTGCTCCTCTGCA-1	2759028	55139	223623	295843	2184423	0.107227	0.0975769	707	0.0758134	0.076745	0.952062	0.962795	3.01041
cell_127	2	2.3	AGCAGCCTCCTCAGCT-1	2543344	27415	209304	274219	2032406	0.107818	0.0907061	658	0.0772306	0.0775099	0.942998	0.954671	3.07995
cell_128	1	1	AGCAGCCTCCTCGCTA-1	1626746	16894	128898	175330	1305624	0.10778	0.0583488	423	0.109827	0.108018	1.12875	1.11497	1.88212
cell_129	NOISY_CONFIDENCE	NOISY_CONFIDENCE	AGCAGCCTCTGCACAA-1	1320108	8199	115927	142252	1053730	0.107758	0.0472949	341	0.136964	0.136964	1.29548	1.29977	5.4628
cell_13	2	2.4	AACCATGGTATCAGTC-1	2495910	23098	191677	270327	2010808	0.108308	0.0900566	651	0.0782593	0.0785885	0.953126	0.961432	3.03904
cell_130	NOISY_CONFIDENCE	NOISY_CONFIDENCE	AGCCTAACACACTCGG-1	3281422	49035	250523	352081	2629783	0.107295	0.118078	852	0.0764637	0.0780186	1.03555	1.01596	3.14748
cell_131	2	2.2	AGCCTAACAGCGTCAC-1	2535424	30731	209251	260740	2034702	0.102839	0.091388	659	0.0774623	0.0771442	0.939966	0.932451	2.95062
cell_132	1	1	AGCCTAACATTTAGGC-1	988068	12662	74110	107940	793356	0.109243	0.0355788	257	0.118428	0.121552	0.957765	1.00255	1.99323
cell_133	NOISY_CONFIDENCE	NOISY_CONFIDENCE	AGCCTAATCGTTCAAG-1	1139780	8418	101044	120990	909328	0.106152	0.0410081	294	0.144819	0.1554	1.27639	1.27313	4.9549
cell_134	2	2.3	AGCCTAATCTGAAGCT-1	3903970	24804	294933	424686	3159547	0.108783	0.141637	1023	0.061979	0.061353	0.872236	0.865544	3.04537
cell_135	1	1	AGCGGTCAGTACTTGC-1	2328360	57228	186537	243267	1841328	0.10448	0.0824557	596	0.0836805	0.0812234	0.982234	0.919936	2.03177
cell_136	2	2.3	AGCGGTCGTGTGTTCA-1	1324390	60182	102599	109853	1051756	0.0829461	0.0470247	341	0.102992	0.104891	0.960047	0.963459	3.08966
cell_137	3	3.2	AGCTCCTCATTTGTGG-1	2699960	42927	203360	288318	2165355	0.106786	0.0968189	701	0.0767009	0.0764788	0.965083	0.95992	3.84052
cell_138	2	2.3	AGCTCCTGTTGACGGA-1	2209334	56281	162181	235428	1755444	0.106561	0.0786139	568	0.0875221	0.0850201	1.01219	0.968162	3.00052
cell_139	1	1	AGCTCTCCAGGCCTTG-1	2304008	41955	170670	245100	1846283	0.10638	0.0828913	598	0.0818865	0.0836321	0.957733	0.968249	1.95592
cell_14	NOISY_CONFIDENCE	NOISY_CONFIDENCE	AACCGCGGTTATGTGC-1	2760322	51197	213152	289658	2206315	0.104936	0.0985715	714	0.0753988	0.0773009	0.954266	0.971026	3.00812
cell_140	DOUBLET	DOUBLET	AGCTCTCCATTATCGG-1	1132982	40546	62253	120882	909301	0.106694	0.0407969	294	0.0790709	0.0790709	0.67993	0.683711	1.65256
cell_141	2	2.2	AGCTTGAAGAGAGCTC-1	2622952	31198	216455	277571	2097728	0.105824	0.0940816	679	0.0756774	0.0757571	0.929198	0.93256	3.01944
cell_142	DOUBLET	DOUBLET	AGCTTGAGTAGAATAC-1	3124180	33348	240845	337082	2512905	0.107895	0.112698	814	0.0731745	0.0725	0.959779	0.94899	5.06853
cell_143	1	1	AGGCCACGTCTCTCTG-1	1183756	26003	98040	123421	936292	0.104262	0.041988	303	0.139813	0.139813	1.23272	1.23641	2.12669
cell_144	DOUBLET	DOUBLET	AGGCCACGTGCTTCGG-1	3715020	71579	294305	393633	2955503	0.105957	0.132533	957	0.0657734	0.0674133	0.906708	0.928673	5.05904
cell_145	1	1	AGGCCACGTTGGAGCA-1	1425226	35814	113544	150319	1125549	0.10547	0.0504929	364	0.100629	0.102721	0.946125	0.959475	1.99576
cell_146	NOISY_DIMAPD	NOISY_DIMAPD	AGGCCGTAGTAGGTGC-1	2771560	89014	191794	290577	2200175	0.104842	0.0981308	712	0.117108	0.117108	1.55817	1.5673	4.12913
cell_147	2	2.3	AGGCCGTAGTGATCGG-1	2547604	39339	208211	270372	2029682	0.106128	0.0912983	657	0.0767888	0.0760186	0.929648	0.914773	3.03874
cell_148	1	1	AGGCCGTCAGCGGTCT-1	2414096	44036	186326	255671	1928063	0.105908	0.0852241	624	0.0978416	0.0959084	1.18021	1.1384	1.99041
cell_149	2	2.2	AGGGAGTAGAAACCCG-1	1519352	63187	110614	156991	1188560	0.103328	0.0531364	385	0.101926	0.0971766	1.00897	0.917753	2.98155
cell_15	1	1	AACGTTGGTGGTGCAA-1	1966428	17462	152909	211878	1584179	0.107748	0.0709018	513	0.0893369	0.0904589	0.972184	0.983169	1.99521
cell_150	2	2.1	AGGGAGTCACCCGTGA-1	1476482	21007	110828	159391	1185256	0.107953	0.0531932	384	0.0967968	0.0951011	0.948865	0.942837	3.11348
cell_151	2	2.2	AGGGAGTTCCTGAAGT-1	2378944	24552	190155	259913	1904324	0.109256	0.085532	617	0.0815237	0.0802135	0.967309	0.954647	2.91602
cell_152	2	2.1	AGGGATGTCCTACCCA-1	2274122	24960	182075	246308	1820779	0.108309	0.0816265	590	0.0772676	0.0797862	0.8969	0.923814	3.29783
cell_153	2	2.1	AGGGTGAAGTCGTGTT-1	2701178	34107	189779	286632	2190660	0.106114	0.0980239	709	0.0779659	0.0777786	0.983441	0.986499	2.97606
cell_154	2	2.2	AGGGTGAGTTCTTCGC-1	1664512	15628	144131	173757	1330996	0.104389	0.0599213	431	0.115477	0.116863	1.21156	1.16555	2.9412
cell_155	NOISY_CONFIDENCE	NOISY_CONFIDENCE	AGGTCATGTCCTCGGA-1	2728292	29717	210253	293191	2195131	0.107463	0.0987033	711	0.0770146	0.0770146	0.963867	0.972724	3.20187
cell_156	1	1	AGGTCATTCAGTGCCG-1	1347172	34159	108348	142150	1062515	0.105517	0.0476844	344	0.107648	0.109336	0.989225	1.00461	2.00447
cell_157	2	2.3	AGGTCCGAGATAGTCA-1	2638364	81387	205313	279321	2072343	0.105869	0.0926438	671	0.0777428	0.0771019	0.956507	0.943385	3.07825
cell_158	1	1	AGGTCCGTCCCATGTC-1	1919714	21689	143383	207154	1547488	0.107909	0.06921	501	0.0966197	0.0970058	1.05432	1.07271	1.99524
cell_159	NOISY_CONFIDENCE	NOISY_CONFIDENCE	AGTAGTCCATCTCAAG-1	2330416	55545	181543	244263	1849065	0.104815	0.0828158	599	0.0871792	0.0886251	1.03208	1.01574	3.55038
cell_16	4	4.1	AACTCAGCAACCCACG-1	1908634	69314	145823	203181	1490316	0.106454	0.0666667	483	0.0935617	0.0935617	1.01535	1.02145	5.91841
cell_160	DOUBLET	DOUBLET	AGTAGTCTCACGCTCT-1	2901122	23343	218130	312075	2347574	0.10757	0.105281	760	0.0760614	0.0726175	0.984541	0.907647	4.05176
cell_161	DOUBLET	DOUBLET	AGTGAGGAGAACAATC-1	3295988	39804	247218	354026	2654940	0.107411	0.118981	860	0.0698976	0.0689996	0.933417	0.922576	5.06664
cell_162	1	1	AGTGAGGTCGTTAGGT-1	1595256	19684	117028	168339	1290205	0.105525	0.0578847	418	0.102135	0.100792	1.02276	0.998422	1.99669
cell_163	DOUBLET	DOUBLET	AGTGGGAAGTACACCT-1	2222102	25225	179779	235680	1781418	0.106062	0.0798279	577	0.0935959	0.0918282	1.10135	1.07093	2.49201
cell_164	2	2.3	AGTGTCAAGCCAAACG-1	1865824	92132	144096	191295	1438301	0.102526	0.0640773	466	0.0905811	0.0906118	0.970853	0.972213	3.07742
cell_165	DOUBLET	DOUBLET	AGTGTCAGTGGAGCTA-1	2169492	60683	171032	226541	1711236	0.104421	0.0766156	554	0.0841339	0.0843458	0.959718	0.962508	2.70291
cell_166	2	2.2	AGTGTCAGTTTCCGAA-1	1325264	28135	106853	139489	1050787	0.105254	0.0470725	340	0.111918	0.112374	1.05312	0.996771	3.05601
cell_167	2	2.3	AGTGTCATCTGTTGTT-1	1917852	25419	138176	207107	1547150	0.107989	0.0692841	501	0.0863125	0.0865337	0.944409	0.950871	2.9394
cell_168	DOUBLET	DOUBLET	AGTGTCATCTTTCGCG-1	637162	39300	53145	62988	481729	0.0988571	0.0216277	156	0.0925574	0.0924527	0.580184	0.580874	1.67421
cell_169	DOUBLET	DOUBLET	AGTTGGTTCCAGGTTA-1	2972210	59342	218812	319460	2374596	0.107482	0.106069	769	0.0714161	0.0720424	0.9155	0.928086	5.08122
cell_17	NOISY_DIMAPD	NOISY_DIMAPD	AACTCAGCAGGGAAGG-1	676358	15811	51830	72629	536088	0.107382	0.0240624	174	0.428237	0.428237	3.0002	3.00238	1.41446
cell_170	1	1	ATAACGCAGAAACGCC-1	2496890	42286	194589	267353	1992662	0.107074	0.0894507	645	0.0861976	0.0787733	1.04457	0.929311	1.99186
cell_171	2	2.2	ATAACGCAGTGACATA-1	2015298	20491	151100	219351	1624356	0.108843	0.0725685	526	0.0880672	0.0876841	0.987569	0.981913	2.94184
cell_172	3	3.1	ATAACGCCAAGTACAA-1	2641576	43693	189969	283855	2124059	0.107457	0.0945377	688	0.0765886	0.0760427	0.953377	0.932998	3.98697
cell_173	2	2.4	ATAACGCCACATTCAG-1	3291640	56885	248386	356498	2629871	0.108304	0.11768	852	0.0686195	0.0703303	0.916483	0.935465	2.89755
cell_174	2	2.5	ATAACGCTCTATGCAG-1	2221440	26750	165633	240527	1788530	0.108275	0.0800395	579	0.0797031	0.080579	0.925253	0.942648	2.96586
cell_175	NOISY_CONFIDENCE	NOISY_CONFIDENCE	ATAAGAGAGCCAGTTT-1	2868056	39317	229853	304304	2294582	0.106101	0.102822	743	0.077966	0.0783102	0.999683	0.976938	3.26809
cell_176	NOISY_CONFIDENCE	NOISY_CONFIDENCE	ATAAGAGTCAGTACCA-1	2672246	37936	206980	285286	2142044	0.106759	0.0958037	694	0.0801299	0.083609	0.999571	1.03444	2.01095
cell_177	3	3.2	ATAGACCAGTGTGAAT-1	3680634	23617	312490	401282	2943245	0.109025	0.131836	953	0.0763612	0.0763612	1.08047	1.09235	3.76074
cell_178	1	1	ATAGACCCATGGATTC-1	2558270	53681	197751	271874	2034964	0.106273	0.0908799	659	0.0853818	0.0852687	1.03593	1.03965	2.00522
cell_179	2	2.4	ATCACGAAGACAGTTA-1	3222424	43303	223546	354298	2601277	0.109948	0.11617	842	0.0727194	0.0720822	0.97786	0.96405	2.97369
cell_18	1	1	AACTCAGCATGTAGCT-1	1863378	46012	139724	201043	1476599	0.107892	0.0655555	478	0.115641	0.116711	1.24389	1.24236	1.76958
cell_180	1	1	ATCACGAAGTGATGAT-1	1713686	14166	116833	202639	1380048	0.118247	0.0619353	447	0.0995293	0.0978284	1.02578	1.02441	2.00021
cell_181	NOISY_CONFIDENCE	NOISY_CONFIDENCE	ATCACGATCTGATCAG-1	3505560	38814	249313	379089	2838344	0.108139	0.127332	919	0.0677977	0.0665325	0.927461	0.892859	4.13387
cell_182	2	2.4	ATCATCTCAAGAGAGA-1	2193134	16456	169774	238044	1768860	0.108541	0.0795299	573	0.082339	0.0806424	0.949477	0.929416	3.03491
cell_183	DOUBLET	DOUBLET	ATCATCTCACCAATGT-1	777008	9244	53092	85473	629199	0.110003	0.0281494	204	0.11681	0.11681	0.834101	0.836515	2.39799
cell_184	1	1	ATCATCTCAGAAGACC-1	2692352	49697	207680	284309	2150666	0.105599	0.0962189	696	0.0859879	0.0860718	1.06514	1.05418	2.00927
cell_185	NOISY_CONFIDENCE	NOISY_CONFIDENCE	ATCATGGTCCAGGCGT-1	544228	8811	48561	56632	430224	0.104059	0.0193119	139	0.0309176	0.0309176	0.168727	0.170461	1.13661
cell_186	2	2.3	ATCCACCAGACCTAGG-1	1809596	26279	143077	196236	1444004	0.108442	0.0648038	468	0.087821	0.0873018	0.936242	0.920195	3.07617
cell_187	1	1	ATCCGAAGTGATTACC-1	3389142	55699	258990	367810	2706643	0.108526	0.120768	876	0.0824965	0.0830481	1.12544	1.12421	1.99963
cell_188	2	2.4	ATCGAGTCACAGAAAT-1	1539038	40584	112496	166975	1218983	0.108493	0.0542649	395	0.096809	0.0969996	0.96138	0.986022	2.90332
cell_189	2	2.1	ATCGAGTGTCAGAAGC-1	2587126	40613	213435	276804	2056274	0.106993	0.0923357	666	0.079457	0.07784	0.973408	0.943219	3.08342
cell_19	NOISY_CONFIDENCE	NOISY_CONFIDENCE	AACTCCCGTTCGATTG-1	2489878	31163	182930	269798	2005987	0.108358	0.0895634	650	0.083727	0.0837539	1.02669	1.04255	2.86166
cell_190	3	3.3	ATCGAGTTCCGTCTAC-1	4653914	48863	331287	509645	3764119	0.109509	0.168808	1219	0.0621802	0.0621802	0.93336	0.948733	4.58594
cell_191	2	2.2	ATCTACTAGCCTAACT-1	3647906	41509	268184	397319	2940894	0.108917	0.131336	952	0.0690379	0.0683395	0.9674	0.956043	3.01059
cell_192	1	1	ATCTACTTCCAGACCG-1	765964	29225	59026	81173	596540	0.105975	0.0267847	193	0.131369	0.137316	0.926209	0.955258	1.99189
cell_193	2	2.4	ATCTGCCCAACCTGAT-1	2119588	10999	159548	234595	1714446	0.11068	0.077127	555	0.0853023	0.0860795	0.972083	0.987146	3.02417
cell_194	NOISY_CONFIDENCE	NOISY_CONFIDENCE	ATGAGGGAGACCTAGG-1	462208	12528	28750	49238	371692	0.106528	0.0167144	120	0.0322947	0.0322947	0.168803	0.170346	1.73239
cell_195	2	2.3	ATGAGGGAGGCCATAG-1	1652964	19440	113397	177761	1342366	0.107541	0.0601343	435	0.090846	0.0922748	0.937965	0.97109	3.07909
cell_196	3	3.1	ATGGGAGAGTGTACCT-1	3117376	37209	229960	325329	2524878	0.10436	0.113396	818	0.0796345	0.0764391	1.06834	0.989916	4.03197
cell_197	2	2.2	ATGGGAGCAATTCACG-1	2509392	107721	190244	262134	1949293	0.104461	0.0871601	631	0.0766673	0.0762341	0.922442	0.897814	3.10574
cell_198	DOUBLET	DOUBLET	ATGGGAGGTGATTGTC-1	2092294	29366	154442	226333	1682153	0.108175	0.0755139	545	0.0884461	0.0884461	1.00936	1.01626	2.62185
cell_199	DOUBLET	DOUBLET	ATGTGTGCATCCATCC-1	1650480	45556	138519	172979	1293426	0.104805	0.0577201	419	0.101741	0.100256	1.02102	0.999411	2.37879
cell_2	2	2.2	AAACGGGAGTGTACCT-1	3105356	50089	232456	334277	2488534	0.107645	0.111529	806	0.0709691	0.0709391	0.930383	0.930272	3.00567
cell_20	1	1	AACTCCCTCGTAGCGC-1	1454076	12308	116630	153752	1171386	0.105739	0.0525335	379	0.105398	0.104118	1.01331	0.990942	1.99555
cell_200	2	2.3	ATGTGTGTCTTGTTAC-1	2129684	45741	181319	225089	1677535	0.105691	0.0751395	543	0.0827321	0.0827321	0.931861	0.938675	3.14811
cell_201	2	2.3	ATTACTCAGCTAAGAT-1	2335678	20610	175066	256966	1883036	0.110018	0.0841185	610	0.0782074	0.0784094	0.927291	0.951258	3.08762
cell_202	DOUBLET	DOUBLET	ATTACTCAGCTAGCCC-1	2464372	75040	194820	260789	1933723	0.105824	0.0864242	626	0.081201	0.0816986	0.958006	0.964045	1.0008
cell_203	2	2.6	ATTACTCGTACCGTCG-1	1380892	93137	109760	133460	1044535	0.0966477	0.0464316	338	0.104505	0.103605	0.978131	0.960895	2.83537
cell_204	3	3.2	ATTACTCTCCCATGTC-1	2441648	30265	160204	265970	1985209	0.108931	0.088521	643	0.0805195	0.0805195	0.977843	0.98599	3.86282
cell_205	2	2.2	ATTATCCAGGTGTGCA-1	2718086	32477	205935	291894	2187780	0.10739	0.0981517	708	0.0768154	0.0775817	0.971384	0.943375	3.00507
cell_206	2	2.3	ATTATCCGTGAAAGAG-1	1868026	25217	152112	199048	1491649	0.106555	0.0667888	483	0.0887343	0.0883747	0.960794	0.965827	3.05811
cell_207	NOISY_CONFIDENCE	NOISY_CONFIDENCE	ATTGGACAGATCGGGT-1	823440	5255	73957	87141	657087	0.105826	0.0296788	213	0.165497	0.165497	1.24679	1.24941	3.13841
cell_208	4	4.1	ATTGGACCACGGGATA-1	1355120	26296	106680	144381	1077763	0.106545	0.0485189	349	0.122828	0.122828	1.16576	1.17013	5.69079
cell_209	DOUBLET	DOUBLET	ATTGGACGTCTAGGTT-1	2100754	29229	161761	224615	1685149	0.106921	0.0751851	546	0.0913684	0.0908264	1.0576	1.05502	2.41153
cell_21	2	2.2	AACTGGTAGGTGTGGT-1	5178408	33875	377941	561942	4204650	0.108516	0.189078	1361	0.0610352	0.0570858	0.950828	0.865411	2.99045
cell_210	1	1	ATTGGTGAGACACGAC-1	1781882	49109	140318	189934	1402521	0.106592	0.0627048	454	0.0919198	0.0912543	0.954717	0.953171	1.99828
cell_211	DOUBLET	DOUBLET	ATTGGTGGTTTGGCTA-1	4308276	49461	325059	460001	3473755	0.106771	0.155807	1125	0.0644091	0.063849	0.944468	0.936026	1.08613
cell_212	NOISY_CONFIDENCE	NOISY_CONFIDENCE	ATTTCTGAGAGCTATA-1	548968	7517	47823	57525	436103	0.104788	0.0196223	141	0.180275	0.182399	1.12876	1.08656	4.29129
cell_213	NOISY_CONFIDENCE	NOISY_CONFIDENCE	ATTTCTGAGGCATTTC-1	2429774	31017	180941	261246	1956570	0.107519	0.0877652	634	0.0885379	0.0840901	1.0832	0.978894	3.18937
cell_214	NOISY_CONFIDENCE	NOISY_CONFIDENCE	CAACCAACATTCTTCA-1	3516716	49701	253019	380531	2833465	0.108206	0.127069	917	0.0690609	0.0727331	0.953119	0.966257	3.01808
cell_215	NOISY_CONFIDENCE	NOISY_CONFIDENCE	CAACTAGAGGGCCATA-1	780526	4819	67886	82507	625314	0.105707	0.0281837	202	0.175109	0.183162	1.29342	1.2765	5.07708
cell_216	NOISY_CONFIDENCE	NOISY_CONFIDENCE	CAACTAGGTTAAGATG-1	2378606	23943	165072	255532	1934059	0.107429	0.0862937	626	0.0819127	0.0809868	0.990447	0.957334	3.32388
cell_217	2	2.5	CAACTAGTCTAGCTAG-1	1790056	13649	143152	196780	1436475	0.10993	0.0646533	465	0.09184	0.0909896	0.973577	0.968966	2.97048
cell_218	2	2.5	CAAGAAATCCGTAATG-1	1462596	9186	102393	162409	1188608	0.111042	0.0534142	385	0.10002	0.0985295	0.981581	0.975099	2.80164
cell_219	2	2.2	CAAGATCCAATCTCTT-1	3471546	34339	251276	376687	2809244	0.108507	0.126075	910	0.0727721	0.0694884	1.01071	0.939466	2.95158
cell_22	DOUBLET	DOUBLET	AACTGGTAGTGAACGC-1	2254590	41909	174707	242869	1795105	0.107722	0.0803051	581	0.0933053	0.0929007	1.09955	1.07902	2.56346
cell_220	2	2.2	CAAGATCTCACTCATT-1	3499066	39592	254323	372531	2832620	0.106466	0.126605	917	0.0704467	0.0707574	0.965772	0.965595	3.06329
cell_221	NOISY_CONFIDENCE	NOISY_CONFIDENCE	CAAGATCTCGGATCCG-1	2194422	24456	170923	233811	1765232	0.106548	0.079341	572	0.0884456	0.0883458	1.0195	0.987781	1.85064
cell_222	2	2.4	CAAGGCCGTGGATAAT-1	2785088	36364	199287	297180	2252257	0.106704	0.100245	729	0.0746044	0.0758634	0.950143	0.9651	3.03742
cell_223	NOISY_CONFIDENCE	NOISY_CONFIDENCE	CAAGTTGAGTGTACGG-1	1305462	13453	109462	137884	1044663	0.105621	0.0470128	338	0.13065	0.133549	1.22546	1.17306	5.34739
cell_224	2	2.3	CAAGTTGCAGCCAAAG-1	1682772	23392	130603	182311	1346466	0.10834	0.0601619	436	0.0896952	0.0897081	0.931271	0.937855	3.10616
cell_225	2	2.3	CACAAACCACACACGC-1	2427574	43099	197718	262127	1924630	0.107979	0.0859491	623	0.0789937	0.0775926	0.947151	0.934327	3.07906
cell_226	NOISY_DIMAPD	NOISY_DIMAPD	CACAAACGTTTAGCAC-1	733786	18226	35303	81882	598375	0.111588	0.0268561	194	0.183675	0.183675	1.34625	1.34872	2.41361
cell_227	4	4.1	CACAAACTCCCTAAGA-1	2022148	23191	149989	219820	1629148	0.108706	0.0726122	528	0.0885244	0.0885244	1.0043	1.01112	5.56417
cell_228	DOUBLET	DOUBLET	CACACAACATTTAGGC-1	1707508	58640	140144	179570	1329154	0.105165	0.0592356	430	0.102796	0.102796	1.07287	1.07837	2.32998
cell_229	3	3.2	CACACTCCAGGCCTTG-1	1277564	15926	105162	136904	1019572	0.10716	0.0457832	330	0.105794	0.105931	0.968408	0.954983	3.92113
cell_23	2	2.3	AACTGGTGTGCACTTA-1	1487856	24341	117678	161184	1184653	0.108333	0.0528796	384	0.098162	0.099027	0.960155	0.978706	3.03316
cell_230	3	3.1	CACAGGCAGGTAACGC-1	772490	6550	69379	80822	615739	0.104625	0.0277597	199	0.158892	0.177384	1.16377	1.20787	3.84614
cell_231	NOISY_CONFIDENCE	NOISY_CONFIDENCE	CACAGGCAGTTGTCGT-1	2723536	19740	217831	288312	2197653	0.105859	0.0988362	712	0.0858701	0.0867365	1.09681	1.06649	3.40291
cell_232	DOUBLET	DOUBLET	CACAGGCGTATATGAG-1	625238	11613	46072	66884	500669	0.106974	0.022456	162	0.111912	0.111829	0.714852	0.725575	2.2113
cell_233	DOUBLET	DOUBLET	CACAGTACAATGGCAG-1	1725260	25605	136002	187396	1376257	0.108619	0.0616404	446	0.0980632	0.0980632	1.02339	1.02893	1.5378
cell_234	NOISY_CONFIDENCE	NOISY_CONFIDENCE	CACATAGCATGAGACG-1	900182	15948	71639	94839	717756	0.105355	0.0322151	232	0.125232	0.120999	0.985802	0.894248	3.01827
cell_235	NOISY_CONFIDENCE	NOISY_CONFIDENCE	CACATTTAGTTGTCGT-1	3891414	25427	297966	415455	3152566	0.106762	0.14185	1021	0.0676976	0.0641139	0.955921	0.89285	4.77008
cell_236	NOISY_CONFIDENCE	NOISY_CONFIDENCE	CACATTTCAATCGTCA-1	2236310	36686	165411	240036	1794177	0.107336	0.0805347	581	0.0869423	0.0919932	1.02089	1.01423	2.93303
cell_237	NOISY_DIMAPD	NOISY_DIMAPD	CACATTTCATATGTGC-1	1623336	38208	135780	167340	1282008	0.103084	0.056699	415	0.127425	0.128958	1.31213	1.33748	2.12777
cell_238	1	1	CACCAGGTCAGCCTGG-1	1355592	13118	104450	150461	1087563	0.110993	0.0489411	352	0.106062	0.104366	0.984707	0.960329	1.99245
cell_239	DOUBLET	DOUBLET	CACCAGGTCTGGAGTT-1	2051766	27855	174199	219149	1630563	0.10681	0.0728244	528	0.0925092	0.0925092	1.04406	1.05073	1.96251
cell_24	2	2.4	AACTGGTTCCACTTCG-1	1213796	69793	93685	126860	923458	0.104515	0.0414267	299	0.103262	0.103426	0.905504	0.90439	2.97492
cell_240	NOISY_CONFIDENCE	NOISY_CONFIDENCE	CACCTTGAGTGGTTAA-1	3424546	19783	253325	368624	2782814	0.107642	0.124955	901	0.0786218	0.0750544	1.0995	1.00842	3.0014
cell_241	2	2.3	CACCTTGCAACTACTG-1	1357804	11739	101748	146842	1097475	0.108147	0.0490617	355	0.106484	0.106484	1.01629	1.0208	3.05597
cell_242	2	2.3	CACCTTGTCCAAGGGA-1	2526670	20786	199180	269917	2036787	0.106827	0.0913893	660	0.0797011	0.0799803	0.974173	0.977255	3.0745
cell_243	2	2.4	CACTCCAGTATGAAAC-1	2213024	48781	182103	236103	1746037	0.106688	0.0782588	565	0.0820555	0.0824467	0.940438	0.947501	3.04155
cell_244	2	2.5	CAGAATCAGCATGAGC-1	3331070	66758	245606	358476	2660230	0.107616	0.118752	861	0.0717645	0.0712012	0.96879	0.965483	3.09691
cell_245	NOISY_CONFIDENCE	NOISY_CONFIDENCE	CAGAATCCAACCCTGG-1	1057828	12286	93148	111901	840493	0.105784	0.0377825	272	0.132093	0.13827	1.11901	1.11726	7.27547
cell_246	2	2.2	CAGAATCCAGGTGTGA-1	1900802	25877	142513	204654	1527758	0.107667	0.0682985	495	0.0928886	0.0916138	1.02073	1.00075	2.72914
cell_247	DOUBLET	DOUBLET	CAGAATCGTTTGTCAG-1	3973040	31126	279449	428474	3233991	0.107845	0.145145	1047	0.0732452	0.0721749	1.06731	1.01306	2.16123
cell_248	NOISY_CONFIDENCE	NOISY_CONFIDENCE	CAGAGAGCATGATAAG-1	3536124	28466	266503	380406	2860749	0.107577	0.127908	926	0.0752843	0.0752843	1.05814	1.0699	2.92135
cell_249	4	4.2	CAGATCACAAGACGAC-1	1660972	63175	132752	172483	1292562	0.103845	0.0578732	419	0.0924827	0.0934258	0.942914	0.927607	7.09589
cell_25	3	3.2	AACTTTCAGCCAGTTT-1	2468322	40885	184001	270851	1972585	0.109731	0.0877363	639	0.0847044	0.0847044	1.03729	1.04548	3.7045
cell_250	DOUBLET	DOUBLET	CAGATCAGTGGTGCAA-1	1034254	10060	77818	111798	834578	0.108095	0.0375269	270	0.124712	0.124712	1.03164	1.0349	1.51976
cell_251	2	2.3	CAGATCATCGGAGTTT-1	1791486	73997	133603	185801	1398085	0.103713	0.0624059	453	0.0933066	0.0912389	0.985959	0.951121	3.10713
cell_252	1	1	CAGCAGCAGAGCTGGT-1	2444340	18997	191440	270626	1963277	0.110715	0.0879556	636	0.0871732	0.0871143	1.04421	1.03825	1.99437
cell_253	NOISY_CONFIDENCE	NOISY_CONFIDENCE	CAGCAGCAGTCCCGAC-1	2140778	92155	159927	221792	1666904	0.103603	0.0744508	540	0.0796771	0.0808327	0.895184	0.890824	2.79443
cell_254	DOUBLET	DOUBLET	CAGCAGCGTGGCGTCT-1	1512264	55230	120494	150767	1185773	0.0996962	0.0529208	384	0.0364949	0.0364949	0.306653	0.311325	2.18564
cell_255	2	2.3	CAGCATAAGCCCAGCT-1	2450746	55622	185878	260069	1949177	0.106118	0.0870567	631	0.0797119	0.0793306	0.960015	0.957929	3.00788
cell_256	NOISY_CONFIDENCE	NOISY_CONFIDENCE	CAGCCGAGTAACCGAG-1	433690	6984	25530	47625	353551	0.109813	0.015899	114	0.0316952	0.0316952	0.160411	0.161851	2.74768
cell_257	DOUBLET	DOUBLET	CAGCCGATCGAGAGGT-1	998390	15518	83157	104789	794926	0.104958	0.035666	257	0.0994037	0.10066	0.744586	0.741932	1.89311
cell_258	4	4.1	CAGCCGATCTGTATTC-1	3500486	67604	269804	377116	2785962	0.107732	0.124853	902	0.0762401	0.0762401	1.06277	1.07424	5.54071
cell_259	2	2.3	CAGCGACTCCGCCTAT-1	2093780	18994	160609	229585	1684592	0.109651	0.0754046	545	0.0852194	0.0852194	0.965273	0.972123	3.14654
cell_26	DOUBLET	DOUBLET	AACTTTCTCCCACGGA-1	957688	15307	82795	103221	756365	0.107781	0.0338221	245	0.111728	0.116277	0.902252	0.950176	2.74191
cell_260	NOISY_CONFIDENCE	NOISY_CONFIDENCE	CAGCTAACAGTCCGGT-1	3434252	38487	290964	368696	2736105	0.107358	0.123088	886	0.0716366	0.0869879	0.97131	1.14416	3.89744
cell_261	2	2.5	CAGCTGGCAAGGCCCT-1	3684874	43650	273899	397788	2969537	0.107952	0.133192	962	0.0668384	0.0657467	0.931984	0.916409	2.85931
cell_262	1	1	CAGCTGGCAGGACCAA-1	2038566	22785	162140	220435	1633206	0.108132	0.0731139	529	0.0937723	0.0918857	1.04556	1.024	1.99317
cell_263	3	3.3	CAGCTGGTCAAGTTGC-1	3067282	41283	273647	321780	2430572	0.104907	0.108748	787	0.0749575	0.0749575	0.98312	0.993103	4.91582
cell_264	3	3.1	CAGGTGCCAACCCACG-1	2138322	30043	165574	227144	1715561	0.106225	0.0767445	556	0.0811628	0.0816413	0.92469	0.911077	3.98043
cell_265	2	2.3	CAGGTGCCATTACGCA-1	1622804	38208	126977	170040	1287579	0.104782	0.0576019	417	0.0882586	0.0882586	0.892347	0.897627	3.04369
cell_266	2	2.3	CAGGTGCGTCGCGTAC-1	438310	25951	33075	31781	347503	0.072508	0.0155652	113	0.167408	0.16477	0.933815	0.911546	3.09995
cell_267	1	1	CAGTAACCAGTTGCCG-1	1355056	26275	108869	144846	1075066	0.106893	0.0479987	348	0.108073	0.10682	1.00984	1.00523	1.99134
cell_268	4	4.2	CAGTCCTCATCAGGGA-1	3146568	32979	222037	339989	2551563	0.108051	0.114284	826	0.0775538	0.0741392	1.03482	0.980243	6.02176
cell_269	2	2.3	CAGTCCTTCTGTCGAA-1	2154818	25941	173808	232296	1722773	0.107803	0.0769482	558	0.0782954	0.0801578	0.893552	0.918391	3.12052
cell_27	NOISY_CONFIDENCE	NOISY_CONFIDENCE	AAGACCTAGTGTGAAT-1	485958	10175	23833	54447	397503	0.112041	0.0178324	129	0.016173	0.016173	0.0737396	0.0753532	2.80867
cell_270	2	2.5	CATATGGAGGACCACA-1	2535906	30593	203586	268396	2033331	0.105838	0.091333	658	0.0769982	0.0761634	0.928478	0.913042	3.22355
cell_271	2	2.2	CATATGGCACATCGAT-1	2498912	27409	197059	267270	2007174	0.106955	0.09002	650	0.0818565	0.0819332	0.996243	1.00545	2.76054
cell_272	NOISY_CONFIDENCE	NOISY_CONFIDENCE	CATATGGTCGGGTCAC-1	637698	8883	49376	66317	513122	0.103994	0.0230373	166	0.010069	0.010069	0.0375495	0.0395807	2.28272
cell_273	DOUBLET	DOUBLET	CATATTCAGGGATTTA-1	1721840	26688	129145	181535	1384472	0.105431	0.0619502	448	0.108063	0.106746	1.11987	1.11236	1.65464
cell_274	2	2.2	CATATTCAGGGTGTGT-1	3063722	33069	239078	323103	2468472	0.105461	0.110435	799	0.0733617	0.0734889	0.957185	0.951669	3.21758
cell_275	4	4.1	CATATTCTCTTTCGCG-1	1198882	49458	98198	121467	929759	0.101317	0.0413416	301	0.11313	0.11313	1.00896	1.01283	4.81094
cell_276	2	2.3	CATCAAGAGCGTAGTG-1	707072	11878	49040	64582	581572	0.0913372	0.0259777	188	0.13199	0.132374	0.945422	0.964981	3.0673
cell_277	2	2.3	CATCAAGTCTCGGTTC-1	2256616	56609	180688	237657	1781662	0.105316	0.0797572	577	0.0816912	0.0832862	0.945169	0.959641	3.16492
cell_278	DOUBLET	DOUBLET	CATCAGAGTTCAAGGG-1	1036768	13901	58560	113318	850989	0.109299	0.038177	276	0.108805	0.104804	0.909103	0.851004	2.14178
cell_279	2	2.3	CATCAGATCCACAGAT-1	2328530	23521	170717	255148	1879144	0.109575	0.08397	608	0.0858565	0.0846952	1.02946	1.0269	3.03623
cell_28	NOISY_CONFIDENCE	NOISY_CONFIDENCE	AAGACCTCAAGTCGGA-1	506394	9902	46872	55477	394143	0.109553	0.0177509	128	0.0117847	0.0117847	0.0458983	0.0473662	1.69734
cell_280	1	1	CATCAGATCTAGACAC-1	1585450	26915	131439	169566	1257530	0.106951	0.056391	407	0.113603	0.112357	1.13067	1.12978	1.8832
cell_281	NOISY_CONFIDENCE	NOISY_CONFIDENCE	CATCCACAGTCTCGGC-1	2406302	61154	192397	252041	1900710	0.104742	0.0853035	615	0.0894618	0.0845573	1.0771	0.964989	2.17444
cell_282	NOISY_DIMAPD	NOISY_DIMAPD	CATCGAACAATGGTAA-1	1787596	20074	147594	190328	1429600	0.106471	0.0640391	463	0.114651	0.127906	1.24441	1.30883	4.0077
cell_283	NOISY_CONFIDENCE	NOISY_CONFIDENCE	CATCGAAGTACAATAG-1	784056	7695	53497	86905	635959	0.11084	0.0285768	206	0.129451	0.129451	0.960223	0.962812	2.27566
cell_284	DOUBLET	DOUBLET	CATCGGGCATCGGTCG-1	1080848	73839	83647	107299	816063	0.099273	0.0362391	264	0.114664	0.116885	0.970402	0.986249	2.43739
cell_285	2	2.3	CATCGGGTCCTGAAGT-1	3078398	36566	235659	337439	2468734	0.109615	0.110491	799	0.0723777	0.0720991	0.949393	0.949614	3.10302
cell_286	DOUBLET	DOUBLET	CATCGGGTCTCATGTT-1	2181988	30398	149149	239763	1762678	0.109883	0.0785463	571	0.0856466	0.0856466	0.992946	1.00016	3.7262
cell_287	4	4.1	CATGACAGTCCGCAGT-1	3729176	40150	291978	398584	2998464	0.106883	0.134524	971	0.0727752	0.0714507	1.03063	0.996422	5.39726
cell_288	DOUBLET	DOUBLET	CATGACATCATTGGAC-1	2444736	61338	186245	252579	1944574	0.103315	0.0869105	630	0.083515	0.0821193	1.00702	0.980092	5.13428
cell_289	2	2.3	CATGGCGCATTACTTC-1	1571634	31877	121683	161100	1256974	0.102505	0.0564342	407	0.101649	0.100772	1.03251	0.964695	3.05667
cell_29	2	2.4	AAGACCTGTTTGTCAG-1	3069208	39064	238978	339150	2452016	0.110501	0.109837	794	0.0727564	0.0715993	0.952975	0.939758	2.96549
cell_290	1	1	CATTATCCAACACCGC-1	1627970	31504	132554	170578	1293334	0.10478	0.0576848	419	0.104777	0.104264	1.06065	1.04804	1.95111
cell_291	NOISY_CONFIDENCE	NOISY_CONFIDENCE	CATTATCGTTAACCTG-1	1804550	23646	133174	190922	1456808	0.1058	0.0651733	472	0.106086	0.107562	1.14436	1.11894	4.25995
cell_292	2	2.1	CATTATCTCAGTGTGT-1	3923244	28889	288611	419570	3186174	0.106945	0.142812	1032	0.0634798	0.0651428	0.900408	0.918331	3.3527
cell_293	1	1	CATTCGCCAACCCAAT-1	2036892	21747	151215	219739	1644191	0.10788	0.0735819	532	0.0932899	0.0918748	1.04137	1.03324	1.98817
cell_294	DOUBLET	DOUBLET	CATTCGCCAACTCGCG-1	840752	30297	70164	86202	654089	0.10253	0.029115	212	0.13913	0.137733	1.05472	1.05599	1.74095
cell_295	DOUBLET	DOUBLET	CATTCGCTCGAGGAGT-1	4248538	38201	329246	452642	3428449	0.106541	0.153649	1110	0.0638045	0.063457	0.92581	0.927294	5.02138
cell_296	NOISY_CONFIDENCE	NOISY_CONFIDENCE	CATTCGCTCTACACCC-1	1837294	34066	139485	193765	1469978	0.105462	0.0660214	476	0.0996899	0.0978199	1.08302	1.01378	6.49491
cell_297	3	3.1	CCAATCCAGAAACCTA-1	893790	7776	80406	94746	710862	0.106005	0.0320452	230	0.165074	0.165074	1.30057	1.30345	4.128
cell_298	NOISY_CONFIDENCE	NOISY_CONFIDENCE	CCAATCCGTACGTTCA-1	446822	4285	42286	46446	353805	0.103947	0.0159655	115	0.196972	0.196972	1.10349	1.1049	7.70697
cell_299	1	1	CCAATCCTCCGCTGGA-1	1536292	17515	121594	163866	1233317	0.106663	0.0552376	399	0.102695	0.103143	1.01363	1.01235	1.99467
cell_3	2	2.3	AAACGGGGTACGCGAA-1	1940832	29662	152675	209044	1549451	0.107708	0.0690099	502	0.0844635	0.0844635	0.933301	0.939795	3.30804
cell_30	1	1	AAGACCTTCCTGATTT-1	2251594	58009	171424	240259	1781902	0.106706	0.0790948	577	0.10618	0.105978	1.24159	1.23521	1.88658
cell_300	3	3.1	CCAATCCTCTAACACG-1	1212828	27205	89675	127820	968128	0.10539	0.0432665	313	0.104311	0.103371	0.940106	0.894777	3.94894
cell_301	2	2.2	CCACCTACACCAATAC-1	2340082	59396	175074	250891	1854721	0.107215	0.0827063	601	0.0841563	0.0844794	1.00018	1.02339	2.94745
cell_302	2	2.4	CCACCTAGTCAAAGCG-1	916176	42030	71455	93975	708716	0.102573	0.0315773	229	0.116965	0.115681	0.916476	0.890461	3.41006
cell_303	2	2.3	CCACGGAAGAATGTTG-1	1897320	13876	138366	205255	1539823	0.108182	0.0691181	499	0.0919365	0.0921902	1.0061	1.00954	2.98719
cell_304	2	2.3	CCACGGACAAGACTTC-1	1930588	53884	146703	201862	1528139	0.10456	0.0686233	495	0.091923	0.0839552	1.01048	0.872442	3.07643
cell_305	1	1	CCACTACAGGTAAGTT-1	2050702	50550	151915	218811	1629426	0.106701	0.0724701	528	0.0901888	0.0904458	1.01289	1.02941	1.93886
cell_306	2	2.3	CCACTACGTCTTAGTG-1	1473524	12458	104449	160575	1196042	0.108973	0.0534435	387	0.0981275	0.0982031	0.973171	0.989805	3.11046
cell_307	3	3.1	CCACTACTCACAGCCG-1	703052	28120	55982	72405	546545	0.102987	0.0244275	177	0.136203	0.141179	0.945415	0.940901	3.55609
cell_308	2	2.3	CCATGTCAGAAACCCG-1	579518	8681	41340	61433	468064	0.106007	0.0210111	152	0.157192	0.147997	1.01251	0.898268	3.18422
cell_309	NOISY_DIMAPD	NOISY_DIMAPD	CCATGTCTCCGAAGGA-1	580038	9944	46242	61843	462009	0.106619	0.0207322	150	0.341693	0.341693	2.22106	2.22294	0.988737
cell_31	NOISY_CONFIDENCE	NOISY_CONFIDENCE	AAGCCGCAGCAGCCCT-1	3225476	27297	237195	349509	2611475	0.108359	0.117397	846	0.0801259	0.0857138	1.09237	1.11233	2.9976
cell_310	2	2.4	CCATTCGCACCTATGA-1	2106068	18176	136113	228597	1723182	0.108542	0.0771315	558	0.0872461	0.0864559	1.00821	0.975951	2.80917
cell_311	2	2.3	CCATTCGGTAGATGTA-1	2856222	24434	193027	307334	2331427	0.107602	0.104142	755	0.0762907	0.0765774	0.986027	0.993774	3.02617
cell_312	2	2.2	CCCAATCAGCGTAGTG-1	1366732	12252	96628	144803	1113049	0.105948	0.0498186	360	0.10527	0.104747	1.01296	1.01619	2.99318
cell_313	2	2.5	CCCAATCAGGATGTAT-1	2206916	26862	162112	236269	1781673	0.107058	0.0794556	577	0.0873439	0.0876171	1.01988	1.04204	3.05739
cell_314	2	2.4	CCCAATCGTGCTTTCC-1	2756378	93651	229918	281988	2150821	0.102304	0.0961187	696	0.0787817	0.0789122	0.984909	0.984093	3.11246
cell_315	NOISY_CONFIDENCE	NOISY_CONFIDENCE	CCCAATCGTGGTCAAG-1	3280008	26114	244825	349058	2660011	0.10642	0.119446	861	0.0687409	0.0687409	0.919589	0.930434	3.07841
cell_316	2	2.3	CCCAGTTAGACTAGAT-1	2323410	21690	171360	251577	1878783	0.108279	0.0837308	608	0.0810576	0.0821312	0.966464	1.00201	3.14197
cell_317	2	2.3	CCCAGTTAGCATGAGC-1	4179872	42484	304948	447931	3384509	0.107164	0.151554	1096	0.065678	0.065857	0.961225	0.958268	3.03102
cell_318	1	1	CCCAGTTAGGGCCATA-1	1695530	17069	127849	180523	1370089	0.10647	0.0613102	444	0.0969319	0.0981134	0.998627	1.01464	2.00078
cell_319	2	2.3	CCCAGTTGTAGTCAAA-1	1576516	30171	120750	166688	1258907	0.105732	0.0562153	408	0.0934808	0.0935172	0.942163	0.93268	3.08919
cell_32	DOUBLET	DOUBLET	AAGCCGCAGCGATTAA-1	1749552	26698	128147	190885	1403822	0.109105	0.0624334	455	0.0995822	0.0995822	1.06374	1.06956	3.07157
cell_320	DOUBLET	DOUBLET	CCCAGTTTCCCTGAGG-1	1375306	10714	109691	148069	1106832	0.107663	0.0495893	358	0.106823	0.105986	1.02279	1.0068	2.40713
cell_321	NOISY_CONFIDENCE	NOISY_CONFIDENCE	CCCATACAGACGCTTT-1	590628	6035	54412	60976	469205	0.103239	0.0211514	152	0.181142	0.181891	1.16761	1.10043	6.45419
cell_322	DOUBLET	DOUBLET	CCCATACAGCAGATCG-1	1191948	26487	93084	125020	947357	0.104887	0.0425371	307	0.108629	0.106741	0.967341	0.920464	4.13373
cell_323	2	2.4	CCCATACAGGCTGCTC-1	2925408	36864	240024	309654	2338866	0.10585	0.10498	757	0.074968	0.0729832	0.962956	0.936418	3.0315
cell_324	1	1	CCCATACCAGCCCATG-1	1141920	12171	83679	121264	924806	0.106193	0.0414308	299	0.115799	0.117451	1.0061	1.02693	1.99337
cell_325	2	2.3	CCCATACGTAACCGAG-1	2307608	31461	182531	242246	1851370	0.104977	0.0828209	599	0.0842011	0.0830427	0.998329	0.971342	3.12853
cell_326	DOUBLET	DOUBLET	CCCATACTCAATAGGA-1	1593880	11741	121937	168822	1291380	0.105919	0.0576999	418	0.100258	0.101074	1.02566	1.03358	2.73901
cell_327	2	2.4	CCCATACTCTGACGCG-1	697166	53596	55353	67414	520803	0.0966972	0.0231243	169	0.133591	0.135819	0.913208	0.922089	2.98095
cell_328	4	4.2	CCGGGATAGGGTCGAT-1	1318834	14766	115752	135502	1052814	0.102744	0.0473311	341	0.130882	0.135257	1.23344	1.21391	7.72318
cell_329	2	2.2	CCGGGATGTTGCCTCT-1	1546620	54005	114889	159584	1218142	0.103182	0.0547768	394	0.0941902	0.092138	0.93444	0.895029	2.96731
cell_33	DOUBLET	DOUBLET	AAGCCGCGTAGTCAAA-1	526800	23886	43055	46911	412948	0.089049	0.0184077	134	0.151707	0.151707	0.929518	0.93124	1.23459
cell_330	2	2.6	CCGGTAGAGAATTCCC-1	2031124	45568	173693	207452	1604411	0.102137	0.0720776	520	0.0842055	0.0813784	0.924802	0.87989	2.96696
cell_331	2	2.2	CCGGTAGGTGTCCTTC-1	3813364	32762	271708	401750	3107144	0.105353	0.13967	1006	0.0704849	0.0691609	1.00522	0.948682	3.00905
cell_332	2	2.4	CCGGTAGTCGACTGCG-1	1806906	44691	147511	183598	1431106	0.101609	0.063885	463	0.0885625	0.0895998	0.941703	0.949059	3.02424
cell_333	NOISY_DIMAPD	NOISY_DIMAPD	CCGTGGAGTGACTGAG-1	1032394	19345	71013	97946	844090	0.0948727	0.037787	273	0.155816	0.155816	1.33736	1.34081	5.19453
cell_334	NOISY_DIMAPD	NOISY_DIMAPD	CCGTTCAAGGACCAGT-1	4019158	32230	285220	429126	3272582	0.10677	0.146848	1060	0.100605	0.100605	1.5632	1.57664	3.80907
cell_335	2	2.4	CCGTTCAGTGCCTGGT-1	3162074	25779	250534	331445	2554316	0.104819	0.11465	827	0.0729199	0.0710083	0.970398	0.939757	3.03124
cell_336	NOISY_CONFIDENCE	NOISY_CONFIDENCE	CCTAAAGAGACTAGGC-1	911658	14711	72648	97500	726799	0.106948	0.0325385	235	0.101483	0.101483	0.791276	0.794225	2.73756
cell_337	NOISY_CONFIDENCE	NOISY_CONFIDENCE	CCTAAAGAGCAGAGAA-1	2541284	29296	189544	271440	2051004	0.106812	0.0918264	664	0.0906252	0.0899426	1.12731	1.07583	3.05988
cell_338	NOISY_CONFIDENCE	NOISY_CONFIDENCE	CCTAAAGGTCTAGCGC-1	1634758	21390	142937	170716	1299715	0.104429	0.0583363	421	0.093297	0.0961628	0.944349	0.937107	7.22447
cell_339	2	2.1	CCTAAAGTCCTCAGTC-1	2468488	32726	192754	266336	1976672	0.107894	0.0885003	640	0.0782826	0.0778203	0.945113	0.942668	3.23522
cell_34	1	1	AAGCCGCGTTGGGCAA-1	1452866	9575	112747	158762	1171782	0.109275	0.0527827	379	0.108664	0.106966	1.04535	1.02799	2.00324
cell_340	DOUBLET	DOUBLET	CCTAAAGTCGACGAAG-1	664734	7346	50103	70979	536306	0.106778	0.0242085	174	0.150259	0.150259	1.00813	1.01021	1.44789
cell_341	2	2.3	CCTACACAGATGTCTC-1	3480546	43315	277852	372379	2787000	0.106989	0.124885	902	0.0708974	0.0710636	0.970113	0.976721	3.10065
cell_342	3	3.2	CCTACACGTCATACTG-1	1836194	18210	127164	197241	1493579	0.107418	0.0666447	484	0.0944132	0.0944132	1.03305	1.03925	3.96921
cell_343	NOISY_CONFIDENCE	NOISY_CONFIDENCE	CCTACACTCCCATGTC-1	690718	10854	33940	76442	569482	0.11067	0.0255271	184	0.0259501	0.0259501	0.143876	0.145825	1.57022
cell_344	2	2.3	CCTACCAGTTTCCTGC-1	2863496	41944	225323	307171	2289058	0.107271	0.102364	741	0.0792141	0.0774749	1.01617	0.993925	3.13208
cell_345	1	1	CCTACCATCTACCGAA-1	1725226	16105	131648	184680	1392793	0.107047	0.0623229	451	0.101569	0.0994533	1.06231	1.04274	1.9969
cell_346	2	2.1	CCTAGCTAGTTGTAGA-1	1546996	10222	118100	165962	1252712	0.10728	0.0561977	406	0.0952386	0.0967335	0.952704	0.95829	3.19179
cell_347	3	3.1	CCTATTAGTTTCCATT-1	2565422	21098	185942	272779	2085603	0.106329	0.0936856	675	0.0815449	0.0773534	1.00913	0.92355	4.01466
cell_348	NOISY_CONFIDENCE	NOISY_CONFIDENCE	CCTCAGTAGGGAGTAA-1	2070620	25061	152868	217995	1674696	0.10528	0.075167	542	0.103077	0.103143	1.18908	1.14737	2.93905
cell_349	DOUBLET	DOUBLET	CCTCAGTCACAATCAC-1	1727448	37848	97738	186792	1405070	0.108132	0.0628418	455	0.0915634	0.0907026	0.973387	0.952878	2.00897
cell_35	3	3.2	AAGGAGCGTCAAGTCT-1	1102596	69020	78139	91770	863667	0.0832308	0.0385045	280	0.113471	0.115014	0.963043	0.945515	3.37902
cell_350	2	2.3	CCTCAGTTCGTTATTC-1	3213102	55661	242274	340158	2575009	0.105866	0.114661	834	0.076108	0.0762221	1.02541	1.03666	3.08167
cell_351	2	2.3	CCTCTGAAGCCAACAG-1	1488992	13457	114322	161305	1199908	0.108332	0.0539931	389	0.0943619	0.0963838	0.925905	0.944378	3.06907
cell_352	1	1	CCTCTGACAATGGTAA-1	2397696	25790	167297	258334	1946275	0.107743	0.0867811	630	0.0815646	0.0810373	0.970165	0.980822	1.99243
cell_353	1	1	CCTTACGCAATGGGAC-1	1765240	45042	136485	185733	1397980	0.105217	0.0627622	453	0.0968767	0.09632	1.00361	0.99578	1.99964
cell_354	DOUBLET	DOUBLET	CCTTCCCCAAATACGA-1	500058	5635	33053	54075	407295	0.108137	0.0183093	132	0.151439	0.153745	0.912577	0.9352	1.36384
cell_355	2	2.3	CCTTCCCTCGCCAACG-1	2029790	36591	167779	210364	1615056	0.103638	0.0720141	523	0.0861478	0.0857661	0.969514	0.989777	3.09865
cell_356	2	2.3	CCTTCGAAGGAATGGA-1	3632812	21961	258075	390908	2961868	0.107605	0.132864	959	0.0653952	0.0643451	0.908099	0.882112	3.06709
cell_357	DOUBLET	DOUBLET	CCTTCGACACCCTCTA-1	2048694	47806	136909	218582	1645397	0.106693	0.0734593	533	0.101003	0.101003	1.14697	1.1536	4.03795
cell_358	DOUBLET	DOUBLET	CCTTCGACATTCTTGT-1	3926958	26372	290941	423314	3186331	0.107797	0.143004	1032	0.0705253	0.0705253	1.01913	1.03209	5.14689
cell_359	2	2.3	CCTTCGATCCGCGACA-1	627580	11460	50507	65909	499704	0.105021	0.0224576	162	0.138911	0.138321	0.916128	0.888871	3.09732
cell_36	3	3.2	AAGGAGCTCCTCTGCA-1	3365158	68429	265354	355290	2676085	0.105579	0.119745	867	0.0698856	0.0713429	0.938797	0.957725	3.87758
cell_360	2	2.5	CCTTTCTAGGGCTTCC-1	3122684	41254	229389	327684	2524357	0.104937	0.113381	817	0.0711105	0.0675803	0.938884	0.869558	3.2854
cell_361	NOISY_CONFIDENCE	NOISY_CONFIDENCE	CCTTTCTAGTGAACGC-1	1579708	14161	117167	166420	1281960	0.105349	0.0576162	415	0.102942	0.094772	1.04622	0.915005	4.9823
cell_362	1	1	CGAACATGTAGTAGTA-1	1277130	14794	91453	136881	1034002	0.107179	0.0462983	335	0.123057	0.12305	1.12781	1.13518	1.84231
cell_363	2	2.3	CGAATGTAGAGCGAAA-1	3814760	36341	287707	400426	3090286	0.104968	0.138724	1001	0.069529	0.0652595	0.994863	0.90967	3.05583
cell_364	2	2.2	CGAATGTTCTGAAGCT-1	2717346	82845	214068	285820	2134613	0.105184	0.0953763	691	0.0792501	0.078677	0.991198	0.981405	3.00882
cell_365	2	2.4	CGACCTTCAAGACGAC-1	1662490	49246	137864	172787	1302593	0.103933	0.0583236	422	0.0934725	0.0944482	0.954932	0.958961	2.99748
cell_366	2	2.4	CGACTTCCAGTCCCTT-1	4099260	33661	311584	445386	3308629	0.10865	0.14863	1071	0.0598404	0.0587449	0.848426	0.833335	2.99827
cell_367	NOISY_CONFIDENCE	NOISY_CONFIDENCE	CGACTTCGTTCAGTAC-1	1100026	33829	85838	115071	865288	0.104608	0.0384622	280	0.0160115	0.0160115	0.0902058	0.0937864	2.7914
cell_368	NOISY_CONFIDENCE	NOISY_CONFIDENCE	CGACTTCTCGGAAGAC-1	694732	11621	26042	76084	580985	0.109516	0.0261382	188	0.0117944	0.0117944	0.0506863	0.0530866	3.75174
cell_369	NOISY_CONFIDENCE	NOISY_CONFIDENCE	CGAGAAGCATGGCTCG-1	878274	12556	70041	91263	704414	0.103912	0.0315048	228	0.122213	0.117342	0.95483	0.860383	2.89566
cell_37	1	1	AAGGCAGAGATCCCGC-1	2044086	23047	163616	219127	1638296	0.1072	0.073648	530	0.0910727	0.0908238	1.00682	1.00163	1.99506
cell_370	3	3.1	CGAGAAGGTAAGAAGG-1	3783854	33251	279559	399722	3071322	0.105639	0.137917	995	0.0661935	0.0631553	0.929546	0.863287	4.01928
cell_371	2	2.3	CGAGCACCAAGAATCA-1	2091468	77402	164873	213424	1635769	0.102045	0.0731233	530	0.0849551	0.0870079	0.954063	0.981543	3.07638
cell_372	2	2.3	CGAGCACTCAGTACCA-1	2328060	32596	188042	242372	1865050	0.104109	0.0834697	604	0.0779067	0.0769018	0.915074	0.906623	3.13655
cell_373	DOUBLET	DOUBLET	CGAGCACTCTACCGAA-1	2392066	29605	181292	252861	1928308	0.105708	0.0860969	624	0.080651	0.080651	0.966133	0.974025	4.86141
cell_374	NOISY_CONFIDENCE	NOISY_CONFIDENCE	CGAGCCACAATGGCTT-1	2037596	14320	152656	218256	1652364	0.107114	0.0742494	535	0.0941135	0.0973717	1.07074	1.07559	2.97866
cell_375	1	1	CGAGCCACATGCGTGC-1	1735426	34670	137684	183447	1379625	0.105707	0.061818	447	0.0982519	0.0986748	1.0161	1.02511	1.98936
cell_376	NOISY_CONFIDENCE	NOISY_CONFIDENCE	CGATCGGTCCGCGACA-1	2563172	32861	189735	269125	2071451	0.104997	0.0927632	671	0.0779761	0.0749012	0.958015	0.888967	3.19925
cell_377	2	2.3	CGATCGGTCCGCTGGA-1	3802200	32988	285508	405212	3078492	0.106573	0.138468	997	0.0650396	0.0615726	0.914413	0.848786	3.07486
cell_378	2	2.5	CGATGGCCAGCTTGAT-1	1916088	19586	154470	203035	1538997	0.105963	0.069083	498	0.0886198	0.0871298	0.97032	0.961611	3.316
cell_379	2	2.2	CGATGGCGTAAGCGCA-1	1446096	32886	123661	155242	1134307	0.107352	0.0508318	367	0.0987759	0.0995918	0.947741	0.934881	3.11823
cell_38	2	2.3	AAGGCAGGTCTTCGCT-1	2753898	67396	219135	294213	2173154	0.106835	0.0973877	704	0.0752037	0.0762555	0.936371	0.94988	3.03629
cell_380	DOUBLET	DOUBLET	CGATGGCTCCCATGTC-1	841852	12819	75971	87343	665719	0.103751	0.029786	216	0.116487	0.117205	0.862378	0.876555	2.04858
cell_381	2	2.3	CGATGTAAGCGTCGAA-1	901966	28685	70347	77047	725887	0.0854212	0.0324107	235	0.113906	0.114921	0.900152	0.890928	3.07658
cell_382	2	2.6	CGATGTAGTTGATCGT-1	2515236	24663	205951	253797	2030825	0.100904	0.0909073	658	0.0743748	0.074911	0.902137	0.907885	2.94295
cell_383	NOISY_DIMAPD	NOISY_DIMAPD	CGATTGAAGCCGAACA-1	2746468	76833	223019	285804	2160812	0.104062	0.0967763	700	0.168148	0.168148	2.22895	2.2375	6.44009
cell_384	NOISY_CONFIDENCE	NOISY_CONFIDENCE	CGATTGACAACGCCGT-1	3663282	35485	276778	385527	2965492	0.105241	0.133226	960	0.0684607	0.0660604	0.958096	0.897976	3.03072
cell_385	2	2.2	CGATTGAGTACTCGTA-1	1471644	13899	110634	156911	1190200	0.106623	0.0530722	385	0.0959761	0.0968887	0.945175	0.960596	2.94223
cell_386	NOISY_CONFIDENCE	NOISY_CONFIDENCE	CGATTGAGTTGGGACA-1	3094484	53783	220916	327513	2492272	0.105838	0.111847	807	0.0702156	0.0643107	0.919191	0.813125	3.07233
cell_387	DOUBLET	DOUBLET	CGATTGATCCTACTCG-1	878078	13531	64062	93521	706964	0.106506	0.0316028	229	0.100731	0.100731	0.783245	0.786179	3.36399
cell_388	NOISY_CONFIDENCE	NOISY_CONFIDENCE	CGCCAAGAGACTAAGT-1	4140510	36134	294113	438940	3371323	0.106011	0.151179	1092	0.0664128	0.0643995	0.968047	0.919691	5.80073
cell_389	DOUBLET	DOUBLET	CGCGGTAAGCGAGAAA-1	1031632	26702	73027	114050	817853	0.110553	0.0365286	265	0.106434	0.106434	0.881123	0.884452	1.8868
cell_39	1	1	AAGGTTCCACCCGTTT-1	1510334	48821	112434	160515	1188564	0.106278	0.0526952	385	0.105856	0.105675	1.03229	1.03441	1.98385
cell_390	NOISY_CONFIDENCE	NOISY_CONFIDENCE	CGCGGTAGTTGACCCG-1	452408	7886	25642	48153	370727	0.106437	0.0166465	120	0.0134957	0.0134957	0.0565446	0.0580752	2.92096
cell_391	2	2.2	CGCGTTTAGCCGAACA-1	2176226	54511	175340	220018	1726357	0.101101	0.0772025	559	0.0858739	0.0846654	0.987137	0.972782	3.05723
cell_392	1	1	CGCGTTTCAGGCCGTT-1	1334744	25696	103227	135709	1070112	0.101674	0.0477596	347	0.109758	0.107563	1.02536	1.01414	1.99634
cell_393	2	2.4	CGCTATCCAACTGGAG-1	1808394	16473	137045	195612	1459264	0.108169	0.06555	473	0.0862659	0.0871108	0.918914	0.934424	3.04091
cell_394	3	3.1	CGCTATCTCGGTAAGG-1	2413740	26649	180028	254246	1952817	0.105333	0.0874591	632	0.0831004	0.0836475	0.999199	0.992647	4.42827
cell_395	2	2.4	CGCTGGAAGGTTCCTA-1	1675214	34365	124066	177804	1338979	0.106138	0.0600475	434	0.0914132	0.0920091	0.938648	0.945607	2.71445
cell_396	2	2.3	CGCTGGATCTCGGTTC-1	2484718	44014	174447	261395	2004862	0.105201	0.0898935	649	0.0805246	0.0778164	0.987109	0.914223	3.24241
cell_397	1	1	CGCTTCACACTGCGCA-1	1364256	16850	109786	142760	1094860	0.104643	0.0488221	355	0.103037	0.103793	0.965221	0.983345	1.99459
cell_398	2	2.2	CGCTTCAGTCGCCAAC-1	2725890	27103	204173	284093	2210521	0.10422	0.0992115	716	0.0790667	0.0748417	1.00513	0.914441	2.99766
cell_399	2	2.4	CGCTTCAGTGTCAACT-1	3013186	71734	252500	313489	2375463	0.104039	0.106163	769	0.0764668	0.0783609	0.995473	1.01783	2.8736
cell_4	NOISY_CONFIDENCE	NOISY_CONFIDENCE	AAACGGGGTTCAGTGT-1	615180	11296	53874	65679	484331	0.106764	0.0217295	157	0.0315272	0.0315272	0.181949	0.183915	2.16683
cell_40	2	2.1	AAGGTTCGTTGTAGCT-1	2541674	64551	204363	267764	2004996	0.105349	0.0897693	649	0.0788722	0.0781095	0.956467	0.941212	3.11654
cell_400	1	1	CGCTTCATCTAACGTG-1	910026	8564	68705	97044	735713	0.106639	0.0330971	238	0.13468	0.126648	1.0535	1.01599	1.99242
cell_401	DOUBLET	DOUBLET	CGGACGTAGGTGTTAA-1	1228266	28818	92166	129709	977573	0.105603	0.0435485	317	0.107094	0.108429	0.972681	1.00312	3.65729
cell_402	4	4.2	CGGACGTCAATCCGTA-1	2814038	21340	199173	316715	2276810	0.112548	0.101772	737	0.0752177	0.0756284	0.951904	0.952347	6.42399
cell_403	NOISY_DIMAPD	NOISY_DIMAPD	CGGACTGAGAGAGCTC-1	583852	17361	38049	61422	467020	0.105201	0.0208921	151	0.390538	0.390538	2.54941	2.5513	1.08972
cell_404	3	3.1	CGGACTGAGTAGATCA-1	1142552	13675	97553	121735	909589	0.106547	0.0409275	295	0.127291	0.138369	1.12093	1.13723	4.16253
cell_405	1	1	CGGACTGGTAGTGGCA-1	2101788	35628	161021	226153	1678986	0.1076	0.0754283	544	0.0885622	0.0874678	0.995609	0.978235	2.00191
cell_406	NOISY_CONFIDENCE	NOISY_CONFIDENCE	CGGACTGGTAGTTCTG-1	2685614	44589	201762	288450	2150813	0.107406	0.0962147	696	0.0888116	0.0888116	1.12889	1.13769	4.91386
cell_407	1	1	CGGAGTCCAATCCATG-1	1325474	13480	98692	150434	1062868	0.113494	0.0475282	344	0.111384	0.111206	1.03248	1.03402	2.12036
cell_408	2	2.4	CGGAGTCCATGGCTAT-1	2902196	42986	214475	321690	2323045	0.110844	0.104033	752	0.0740243	0.0752959	0.947388	0.973721	2.90417
cell_409	2	2.2	CGGCTAGCAAGAGAGA-1	1870830	37904	151650	193793	1487483	0.103587	0.066651	482	0.0917859	0.0902919	0.994032	0.971982	3.00421
cell_41	2	2.5	AAGTCTGCAATGTGTC-1	2958228	38591	226017	322210	2371410	0.10892	0.105911	768	0.0758692	0.0758692	0.988248	0.998026	2.95159
cell_410	DOUBLET	DOUBLET	CGGCTAGTCGGAATGG-1	1093912	13159	76708	118812	885233	0.108612	0.0397755	287	0.121342	0.123242	1.03419	1.05239	1.2695
cell_411	4	4.1	CGGGTCATCCACTTAT-1	1880200	43554	137836	198717	1500093	0.105689	0.0666688	486	0.0836527	0.0836527	0.905354	0.911567	5.8257
cell_412	2	2.3	CGGTTAACACGGAATG-1	1734070	14294	132444	187460	1399872	0.108104	0.0628602	453	0.0935689	0.095136	0.984478	1.00937	3.00897
cell_413	NOISY_CONFIDENCE	NOISY_CONFIDENCE	CGGTTAATCCACTAAG-1	1358784	8121	113134	146613	1090916	0.1079	0.0490878	353	0.129201	0.13064	1.23668	1.14823	1.97643
cell_414	1	1	CGGTTAATCGTTCGTC-1	2755358	43259	210156	294944	2206999	0.107044	0.0987592	715	0.0837501	0.0835622	1.05337	1.05619	1.98655
cell_415	2	2.3	CGTAGCGAGCCACGTC-1	1417898	23325	110450	141335	1142788	0.0996792	0.0508825	370	0.10147	0.100259	0.990096	0.990083	3.01449
cell_416	DOUBLET	DOUBLET	CGTAGCGCAACTGGAG-1	924366	13923	79352	91088	740003	0.0985411	0.0331379	240	0.125488	0.122607	1.001	0.98177	1.37639
cell_417	1	1	CGTAGCGGTGGTGAGT-1	1827954	35269	139163	184362	1469160	0.100857	0.0659342	476	0.0953274	0.0956045	1.00689	1.01774	1.99893
cell_418	2	2.3	CGTAGCGTCCGAAGGA-1	1398356	31128	109515	129824	1127889	0.0928404	0.0504798	365	0.094917	0.0949385	0.909024	0.901364	3.18394
cell_419	2	2.2	CGTAGGCAGCTCAACT-1	2535896	58312	203596	250314	2023674	0.0987083	0.0904805	655	0.0797564	0.0799805	0.974016	0.973317	3.09338
cell_42	2	2.3	AAGTCTGGTTACTGAC-1	3795646	42733	292625	415127	3045161	0.109369	0.13644	986	0.0630824	0.063504	0.87872	0.891461	3.07999
cell_420	DOUBLET	DOUBLET	CGTAGGCGTTGCAGCC-1	1853352	42568	166720	183694	1460370	0.0991145	0.0651739	473	0.0923782	0.093027	0.987762	0.985251	2.25249
cell_421	2	2.4	CGTCACTCAACAGAGC-1	2417400	49737	189317	234259	1944087	0.0969054	0.0868446	630	0.084981	0.0835437	1.02748	1.00633	2.94055
cell_422	2	2.4	CGTCACTCATACGGTT-1	1856620	26711	138627	190775	1500507	0.102754	0.0670313	486	0.0898124	0.0893027	0.974537	0.966066	3.01834
cell_423	2	2.3	CGTCACTGTGAGCTCC-1	2386866	35937	195917	239939	1915073	0.100525	0.0857254	620	0.0818281	0.081007	0.978471	0.963331	3.03065
cell_424	DOUBLET	DOUBLET	CGTCAGGAGAAAGTGG-1	1416278	16814	109800	143444	1146220	0.101282	0.051477	371	0.108237	0.108237	1.02545	1.02988	1.60085
cell_425	4	4.1	CGTCAGGGTCATGCTA-1	908906	10165	71776	92057	734908	0.101283	0.0329246	238	0.131223	0.140664	1.04822	1.05407	5.97057
cell_426	3	3.3	CGTCAGGGTTGGTATC-1	3088088	26678	232308	318650	2510452	0.103187	0.112871	813	0.0727223	0.072449	0.960401	0.947299	4.89014
cell_427	2	2.1	CGTCAGGTCCGCCTTA-1	4505606	54172	337667	459264	3654503	0.101932	0.163748	1183	0.0564295	0.0566179	0.818268	0.831828	3.20048
cell_428	3	3.2	CGTCAGGTCCTTGAAG-1	1815960	14453	132801	191827	1476879	0.105634	0.0663611	478	0.0918423	0.0918423	0.990847	0.99689	3.77181
cell_429	2	2.3	CGTCAGGTCGCACAGC-1	2330406	19470	174359	236376	1900201	0.101431	0.0853934	615	0.0831103	0.0793143	0.99465	0.913413	3.05472
cell_43	4	4.1	AATCCAGCACGACGCT-1	2343996	65467	187838	249885	1840806	0.106606	0.0821677	596	0.0789347	0.0780611	0.927552	0.909971	5.52707
cell_430	2	2.3	CGTCCATAGATGTGGC-1	3709582	35428	286075	384564	3003515	0.103668	0.134836	973	0.0661573	0.0643871	0.924448	0.898872	3.0655
cell_431	NOISY_CONFIDENCE	NOISY_CONFIDENCE	CGTCCATCAGCGCTTG-1	1301842	23226	100948	129818	1047850	0.0997187	0.0469854	339	0.102645	0.102345	0.954743	0.913954	3.02641
cell_432	NOISY_CONFIDENCE	NOISY_CONFIDENCE	CGTCCATGTGAACACG-1	1574260	20167	115006	160801	1278286	0.102144	0.0572544	414	0.0988364	0.0965511	1.00707	0.932963	2.2603
cell_433	1	1	CGTCTACAGTGGTTAA-1	1154664	24676	83710	119228	927050	0.103258	0.0413728	300	0.117018	0.111897	1.01381	0.995851	1.99359
cell_434	DOUBLET	DOUBLET	CGTCTACTCTGGGCTG-1	2062330	44823	169017	206892	1641598	0.10032	0.0733297	532	0.0850868	0.0858825	0.961081	0.963508	4.66878
cell_435	1	1	CGTGAGCCAGGCCGTT-1	931024	16887	70451	90019	753667	0.0966882	0.0338678	244	0.12644	0.12644	0.996003	0.998946	1.95363
cell_436	1	1	CGTGAGCCATCAAGAA-1	905858	21423	66182	87254	730999	0.0963219	0.0325632	237	0.126976	0.125905	0.99816	1.00816	1.99434
cell_437	DOUBLET	DOUBLET	CGTGAGCGTTCAGTGT-1	1494466	36109	119036	134398	1204923	0.0899305	0.0537214	390	0.100683	0.100683	0.996784	1.00171	2.46487
cell_438	2	2.5	CGTGTAAAGCCCAGCT-1	1037066	40818	80847	85495	829906	0.0824393	0.0370498	269	0.112362	0.114756	0.944517	0.962155	3.31977
cell_439	1	1	CGTGTAATCACTATGG-1	1321912	39992	96681	115119	1070120	0.0870852	0.0475161	347	0.106938	0.106864	1.00556	0.980801	2.04117
cell_44	2	2.3	AATCGGTCAACAGTGG-1	1860860	36760	138944	202753	1482403	0.108957	0.0663036	480	0.0897447	0.0910245	0.97367	0.994649	3.05861
cell_440	2	2.4	CGTGTAATCTCGGAAT-1	1209748	30022	92311	106053	981362	0.0876654	0.0439797	318	0.106473	0.104226	0.958871	0.940656	3.02909
cell_441	2	2.1	CGTGTCTAGTGTTTGC-1	1290260	43026	105799	110992	1030443	0.086023	0.0462413	334	0.101396	0.101256	0.928653	0.91657	3.16146
cell_442	2	2.3	CGTGTCTCATTCCGAA-1	957786	15630	74949	88137	779070	0.0920216	0.0349988	252	0.121745	0.121745	0.990734	0.993896	3.05632
cell_443	NOISY_CONFIDENCE	NOISY_CONFIDENCE	CGTGTCTTCTGAAGCT-1	743442	30189	70485	63144	579624	0.0849347	0.0259993	188	0.0188566	0.0188566	0.10289	0.105266	2.76073
cell_444	NOISY_CONFIDENCE	NOISY_CONFIDENCE	CGTTAGAAGGACTGGT-1	4084008	31357	282430	433745	3336476	0.106206	0.150034	1080	0.0655856	0.0667023	0.951349	0.94967	3.66697
cell_445	NOISY_CONFIDENCE	NOISY_CONFIDENCE	CGTTAGAGTTGGCGTC-1	1096784	29839	87093	107439	872413	0.0979582	0.0392135	282	0.120013	0.117762	1.02658	0.961285	3.98993
cell_446	NOISY_CONFIDENCE	NOISY_CONFIDENCE	CGTTCTGCACTCTCTG-1	1547614	16843	127134	159013	1244624	0.102747	0.0558506	403	0.107262	0.11215	1.08816	1.06858	3.08051
cell_447	NOISY_CONFIDENCE	NOISY_CONFIDENCE	CGTTCTGGTTCTTCGC-1	1424274	9813	125352	147392	1141717	0.103486	0.0515069	370	0.124071	0.142281	1.21623	1.27491	2.5539
cell_448	NOISY_CONFIDENCE	NOISY_CONFIDENCE	CGTTGGGAGGCCCTCA-1	542602	8138	43656	54388	436420	0.100236	0.0195873	141	0.0149424	0.0149424	0.0683305	0.0701178	1.57101
cell_449	2	2.3	CGTTGGGCAGTACCTA-1	1649450	35109	131912	168885	1313544	0.102389	0.058649	425	0.092854	0.0929889	0.950279	0.956211	3.07705
cell_45	NOISY_CONFIDENCE	NOISY_CONFIDENCE	ACACCAAAGCTAGCCC-1	2078140	57807	150654	220811	1648868	0.106254	0.0737758	534	0.0854974	0.0798592	0.962903	0.865056	3.03055
cell_450	1	1	CGTTGGGGTTTGCCTC-1	2383652	47905	185448	242407	1907892	0.101696	0.0853999	618	0.087083	0.0873966	1.03179	1.03258	1.99982
cell_451	NOISY_CONFIDENCE	NOISY_CONFIDENCE	CGTTGGGTCCGGCTAG-1	1669986	12982	144499	170939	1341566	0.10236	0.060342	434	0.105507	0.107908	1.10463	1.04862	3.12423
cell_452	3	3.1	CTAACTTAGTTAGGGC-1	3400378	48118	253157	361687	2737416	0.106367	0.12267	886	0.0710425	0.0702156	0.968975	0.942813	3.88431
cell_453	2	2.3	CTAACTTCAAATGATG-1	2714388	17947	188600	297433	2210408	0.109576	0.0989209	716	0.0741941	0.0766062	0.935256	0.965344	3.06549
cell_454	2	2.2	CTAACTTCAACTGGAG-1	2080790	17034	153284	227912	1682560	0.109531	0.0752647	545	0.0846185	0.0846435	0.958506	0.963282	3.11058
cell_455	NOISY_CONFIDENCE	NOISY_CONFIDENCE	CTAACTTTCAACTGCA-1	2672496	46087	210815	287858	2127736	0.107711	0.095021	689	0.0817809	0.0825893	1.02494	1.01449	6.55253
cell_456	1	1	CTAATGGCATCGGGCT-1	1548868	69773	120669	157732	1200694	0.101837	0.0537262	389	0.104327	0.105803	1.01339	1.01174	1.9932
cell_457	DOUBLET	DOUBLET	CTACATTAGAGCGAAA-1	2344356	42503	180421	247289	1874143	0.105483	0.0837308	607	0.0850275	0.0853066	1.00734	0.994072	4.64144
cell_458	NOISY_CONFIDENCE	NOISY_CONFIDENCE	CTACCCAAGAATGGGA-1	884118	7449	49482	97354	729833	0.110114	0.0327777	236	0.0594255	0.0594255	0.446053	0.449025	1.69971
cell_459	2	2.2	CTACCCAAGACTTGAA-1	2905072	29289	210808	312997	2351978	0.107742	0.105188	762	0.0741697	0.0766744	0.959233	0.977579	3.17305
cell_46	DOUBLET	DOUBLET	ACACCAACATTCCGAA-1	1962444	23138	152294	216783	1570229	0.110466	0.0705525	508	0.0864491	0.0871526	0.947498	0.965153	2.70935
cell_460	2	2.1	CTACCCAAGGTGACCA-1	2965948	46075	218050	319216	2382607	0.107627	0.106595	772	0.075901	0.0759188	0.990701	0.991872	3.44883
cell_461	2	2.2	CTACCCATCCGCCTTA-1	1526522	28798	120645	160709	1216370	0.105278	0.0545159	394	0.0912971	0.0919471	0.898333	0.903724	3.23051
cell_462	2	2.3	CTACGTCGTTTACTCT-1	2568526	68958	198846	249092	2051630	0.0969786	0.0913039	664	0.0859124	0.0848045	1.0687	1.04571	3.16479
cell_463	2	2.3	CTAGAGTGTTGCTGAT-1	2472800	27312	186421	266943	1992124	0.107952	0.0891675	645	0.0799648	0.0806415	0.971521	0.985747	3.04633
cell_464	3	3.3	CTAGCCTAGGACTGGT-1	4256794	38328	363493	453044	3401929	0.106428	0.152699	1102	0.0699626	0.0699626	1.03845	1.05237	4.67348
cell_465	4	4.2	CTAGTGACACACTCGG-1	3797482	31253	290740	409012	3066477	0.107706	0.137767	993	0.0643243	0.0629707	0.894368	0.866421	7.7837
cell_466	1	1	CTAGTGACATGTTTCT-1	2706268	53425	204332	286241	2162270	0.10577	0.0969075	700	0.0769171	0.0766545	0.946296	0.933367	1.99111
cell_467	NOISY_CONFIDENCE	NOISY_CONFIDENCE	CTAGTGATCTGGTCCT-1	1440026	33298	89309	155029	1162390	0.107657	0.0522023	376	0.071404	0.071404	0.670086	0.674775	2.59061
cell_468	1	1	CTCACACAGAATTCCC-1	1974808	57554	156367	206628	1554259	0.104632	0.0694959	503	0.0940018	0.0919021	1.025	0.991335	2.05774
cell_469	2	2.2	CTCACACAGTTCCACA-1	1886556	36906	153176	202957	1493517	0.107581	0.0670875	484	0.0912304	0.0904814	0.98588	0.982411	3.02439
cell_47	DOUBLET	DOUBLET	ACACCCTCACCCAAAT-1	643928	9882	55037	68479	510530	0.106346	0.0229763	165	0.163683	0.174811	1.10035	1.08348	4.80329
cell_470	DOUBLET	DOUBLET	CTCACACTCCTCATCG-1	612006	12837	54489	63166	481514	0.103211	0.0216058	156	0.163639	0.169741	1.06787	1.04211	2.40803
cell_471	DOUBLET	DOUBLET	CTCAGAAAGGTATCGG-1	2777034	29733	224018	295761	2227522	0.106502	0.0999367	721	0.0823933	0.0831978	1.03247	1.0425	2.67145
cell_472	2	2.4	CTCAGAATCGTACGCG-1	1162334	35189	92340	118854	915951	0.102255	0.040801	297	0.105303	0.104427	0.926297	0.919485	3.02831
cell_473	DOUBLET	DOUBLET	CTCATTAAGGCTCTTA-1	3147778	31844	228816	333469	2553649	0.105938	0.11444	827	0.0741632	0.0721192	0.98327	0.93486	2.70607
cell_474	2	2.3	CTCATTACAACGGCTC-1	1889928	38557	160143	198574	1492654	0.10507	0.0670468	483	0.0848506	0.0840279	0.909933	0.895707	3.08322
cell_475	NOISY_CONFIDENCE	NOISY_CONFIDENCE	CTCATTAGTTGCACTA-1	2814610	21242	205560	303481	2284327	0.107823	0.102323	740	0.0758459	0.0785467	0.96775	0.964188	3.48289
cell_476	DOUBLET	DOUBLET	CTCATTATCACCAGCG-1	740150	26608	55533	76504	581505	0.103363	0.0258235	188	0.134525	0.135411	0.966283	0.953937	4.93823
cell_477	NOISY_CONFIDENCE	NOISY_CONFIDENCE	CTCGAAAGTATGAAAC-1	2743324	45082	210100	290270	2197872	0.10581	0.0984196	712	0.0722641	0.0722641	0.904586	0.913646	2.82679
cell_478	DOUBLET	DOUBLET	CTCGAAAGTTTCCGAA-1	1694182	13025	140615	183717	1356825	0.10844	0.0607189	439	0.1109	0.108679	1.17705	1.16782	1.83653
cell_479	DOUBLET	DOUBLET	CTCGAGGCACTCCGAG-1	1547368	11035	129358	166581	1240394	0.107654	0.0554836	402	0.10558	0.10372	1.06733	1.06057	2.87495
cell_48	NOISY_CONFIDENCE	NOISY_CONFIDENCE	ACACCCTCAGACGAAC-1	2411458	40481	186526	257923	1926528	0.106957	0.0865444	624	0.0932061	0.0905264	1.1355	1.04847	2.8353
cell_480	DOUBLET	DOUBLET	CTCGAGGGTATTCGTG-1	2160538	18640	155014	228565	1758319	0.105791	0.0784355	569	0.0810628	0.0833202	0.934798	0.967213	4.96128
cell_481	DOUBLET	DOUBLET	CTCGAGGGTCGAGTAG-1	623604	9356	40047	59550	514651	0.0954933	0.0230967	167	0.149944	0.149944	1.02043	1.02257	1.5688
cell_482	NOISY_DIMAPD	NOISY_DIMAPD	CTCGGAGAGAGCAATT-1	2618174	69389	232077	274628	2042080	0.104893	0.0911573	661	0.207628	0.207628	2.72664	2.73482	3.95712
cell_483	2	2.2	CTCGGAGAGATCTGCT-1	2298316	30364	179039	247239	1841674	0.107574	0.0828024	596	0.0865449	0.0851783	1.02835	0.970408	3.01962
cell_484	NOISY_CONFIDENCE	NOISY_CONFIDENCE	CTCGGAGCAACGACTT-1	748004	29651	39060	80339	598954	0.107405	0.0267886	194	0.0279026	0.0279026	0.162862	0.164999	2.41807
cell_485	2	2.3	CTCGGAGGTATAAGTG-1	1269426	12622	90713	144088	1022003	0.113506	0.0457648	331	0.105382	0.106687	0.972625	0.992511	3.16241
cell_486	NOISY_CONFIDENCE	NOISY_CONFIDENCE	CTCGGAGGTGCAACCC-1	690432	15370	60433	73399	541230	0.106309	0.0243439	175	0.151507	0.152856	1.04908	1.00744	2.22764
cell_487	1	1	CTCGGGAAGATGTAAC-1	2618152	36210	196049	277490	2108403	0.105987	0.0944619	683	0.090988	0.090368	1.13159	1.12643	2.24937
cell_488	2	2.3	CTCGGGACAACATGGG-1	2103096	15073	156703	227772	1703548	0.108303	0.0766675	552	0.0870886	0.087847	0.9917	0.998478	3.02608
cell_489	2	2.6	CTCGGGAGTGACCAAG-1	2105732	16064	169057	224935	1695676	0.10682	0.0760287	549	0.082469	0.0819872	0.936813	0.923313	2.90156
cell_49	1	1	ACACCCTTCACTACAG-1	875886	11188	65129	96084	703485	0.109699	0.0314859	228	0.133326	0.130504	1.02461	1.0448	1.99141
cell_490	NOISY_CONFIDENCE	NOISY_CONFIDENCE	CTCGGGATCAACGATC-1	561580	10992	47378	59203	444007	0.105422	0.0198749	144	0.0121969	0.0121969	0.0491656	0.050738	1.03691
cell_491	2	2.4	CTCGTACAGCAGGCTA-1	1950832	40210	162379	202437	1545806	0.10377	0.069237	501	0.0892748	0.0873638	0.976798	0.952639	2.77778
cell_492	DOUBLET	DOUBLET	CTCGTACTCAATAGGA-1	1339366	15058	97405	141313	1085590	0.105507	0.0485261	352	0.108095	0.108095	1.0247	1.02914	2.71433
cell_493	1	1	CTCGTACTCCGCCTAT-1	1778240	21331	136170	186443	1434296	0.104847	0.064084	464	0.0976602	0.0989069	1.02897	1.04854	1.99261
cell_494	3	3.1	CTCGTCACACGATAGG-1	4205106	24874	310745	445845	3423642	0.106025	0.153648	1109	0.0631962	0.0628958	0.916618	0.905409	3.6797
cell_495	2	2.3	CTCGTCAGTATGAAAC-1	2604922	47666	205351	273455	2078450	0.104976	0.0932329	673	0.0796677	0.0791415	0.982431	0.980558	3.00329
cell_496	2	2.5	CTCGTCAGTGCTATTG-1	1296510	17940	85490	137517	1055563	0.106067	0.0471505	342	0.100782	0.102711	0.943919	0.966823	2.91919
cell_497	3	3.3	CTCTACGCAGCTCATA-1	2531520	21549	192014	267918	2050039	0.105833	0.0916469	664	0.0793626	0.0793626	0.978338	0.986808	5.0538
cell_498	NOISY_CONFIDENCE	NOISY_CONFIDENCE	CTCTACGCATTGAAGA-1	2838912	23456	212217	301582	2301657	0.106232	0.103227	745	0.0758539	0.0877179	0.974427	1.08827	3.13833
cell_499	4	4.1	CTCTACGGTAACGACG-1	1430652	21005	121085	148138	1140424	0.103546	0.0512063	369	0.113809	0.116808	1.11125	1.09198	6.38355
cell_5	3	3.1	AAACGGGTCTACGGCG-1	1505040	132777	111235	148639	1112389	0.0987608	0.0495395	360	0.102742	0.102742	0.981796	0.986343	4.28747
cell_50	DOUBLET	DOUBLET	ACACCGGCATGCGTGC-1	1032334	16997	91232	108007	816098	0.104624	0.0364598	264	0.144277	0.144277	1.21787	1.22123	2.06453
cell_500	4	4.2	CTCTGGTCACACGTGC-1	2272004	42913	175883	240510	1812698	0.105858	0.0812316	587	0.0799851	0.0799851	0.930493	0.937891	6.62022
cell_501	3	3.3	CTCTGGTGTGGCCTGT-1	2081000	18547	157042	221211	1684200	0.1063	0.0756392	545	0.0937991	0.0930586	1.07314	1.03222	3.82812
cell_502	2	2.2	CTCTGGTGTTCGATTG-1	1477220	16076	108350	158324	1194470	0.107177	0.0534431	387	0.103204	0.10475	1.0232	1.04641	3.04175
cell_503	4	4.1	CTGAAACAGACTGGGT-1	2413730	20762	180060	266322	1946586	0.110336	0.0876321	630	0.0975482	0.0975482	1.1802	1.18789	6.96427
cell_504	NOISY_CONFIDENCE	NOISY_CONFIDENCE	CTGAAACAGGGCTTCC-1	1833998	16894	149617	196125	1471362	0.106939	0.0662616	476	0.107383	0.119864	1.16584	1.20399	2.04938
cell_505	2	2.3	CTGAAACCAAGCCAAG-1	2663880	25240	211192	288413	2139035	0.108268	0.0956502	693	0.0752578	0.0745319	0.937188	0.933817	3.07942
cell_506	DOUBLET	DOUBLET	CTGAAACCATGTTGCA-1	1273604	30696	99436	134882	1008590	0.105906	0.0452458	327	0.125738	0.124443	1.12911	1.11444	1.48254
cell_507	DOUBLET	DOUBLET	CTGAAACGTTTAGCAC-1	3017718	55882	256423	321027	2384386	0.106381	0.10671	772	0.0774476	0.0774476	1.00885	1.01856	2.59956
cell_508	DOUBLET	DOUBLET	CTGAAGTCATAGGACG-1	1646418	24117	106977	178384	1336940	0.108347	0.0599584	433	0.0981436	0.0959657	1.013	0.966929	2.11321
cell_509	2	2.4	CTGATAGAGAGCGAAA-1	1851194	33144	145996	193161	1478893	0.104344	0.0662498	479	0.0908323	0.0912899	0.975345	0.974073	2.91174
cell_51	2	2.3	ACACCGGGTCTTACCC-1	2660984	43709	210689	289947	2116639	0.108962	0.0947288	685	0.077296	0.0787967	0.959248	0.981376	3.06557
cell_510	DOUBLET	DOUBLET	CTGATAGAGATACACA-1	1316806	17078	93293	141523	1064912	0.107474	0.0478177	345	0.107789	0.107789	0.97671	0.980738	2.38149
cell_511	2	2.3	CTGATAGGTCACCGCA-1	1473662	29493	122669	153317	1168183	0.104038	0.0524138	378	0.0992014	0.0980369	0.965259	0.943018	3.03809
cell_512	NOISY_CONFIDENCE	NOISY_CONFIDENCE	CTGCCTAAGATATGCA-1	2783878	23383	209902	299401	2251192	0.107548	0.100928	729	0.0825953	0.079488	1.06401	0.974807	2.76977
cell_513	2	2.3	CTGCCTATCAGCAGCC-1	2890300	22337	218878	315517	2333568	0.109164	0.104539	756	0.0713627	0.0677991	0.917113	0.849272	3.07214
cell_514	DOUBLET	DOUBLET	CTGCCTATCCAGGCGT-1	3200080	18439	259330	352960	2569351	0.110297	0.115452	832	0.0710122	0.0707702	0.936255	0.93883	5.06286
cell_515	2	2.6	CTGCGGACAATACTGC-1	2027638	68219	170010	209566	1579843	0.103355	0.0702103	512	0.0902867	0.0915268	1.00861	1.03639	2.72264
cell_516	1	1	CTGCGGATCTACAGCA-1	1747598	36154	131573	184732	1395139	0.105706	0.06214	452	0.101133	0.0999826	1.05573	1.0446	1.995
cell_517	2	2.4	CTGCTGTCAACCTGCG-1	1517736	24904	123870	159935	1209027	0.105377	0.0541827	391	0.093449	0.0951816	0.92134	0.938793	2.90485
cell_518	2	2.3	CTGCTGTCACTTGCTC-1	2635050	33801	199782	280907	2120560	0.106604	0.0950382	687	0.0755324	0.0734124	0.940322	0.893661	3.05235
cell_519	NOISY_CONFIDENCE	NOISY_CONFIDENCE	CTGGTCTTCGATACAC-1	813176	10819	25133	91975	685249	0.113106	0.0307177	222	0.0236883	0.0236883	0.148317	0.151183	2.38022
cell_52	1	1	ACACTGACACGAGCTC-1	1958016	52641	157153	205165	1543057	0.104782	0.0689705	500	0.0925775	0.0929338	1.00426	1.00714	1.99373
cell_520	2	2.3	CTGTGCTAGGTGCTTT-1	2986970	63533	232753	309080	2381604	0.103476	0.106367	771	0.0771651	0.0775331	1.00763	1.01951	3.10037
cell_521	2	2.2	CTGTGCTCATCTCGAA-1	1936576	27926	140055	206224	1562371	0.106489	0.0695585	506	0.0868769	0.0868769	0.962358	0.968845	2.84322
cell_522	1	1	CTGTGCTTCTGGTAGT-1	3765260	28710	285462	403019	3048069	0.107036	0.136661	987	0.0702786	0.0695542	0.985063	0.980263	1.99422
cell_523	NOISY_CONFIDENCE	NOISY_CONFIDENCE	CTGTTTACACACTCGG-1	499980	6629	41539	53563	398249	0.10713	0.0178796	129	0.00101855	0.00101855	0	0	0.95195
cell_524	2	2.4	CTGTTTAGTTCTGTCC-1	2428314	76100	189426	251058	1911730	0.103388	0.085318	619	0.0807864	0.0814709	0.964682	0.96614	3.03726
cell_525	2	2.6	CTTAACTAGGATCCTT-1	2311284	35084	199412	242037	1834751	0.10472	0.0824125	594	0.081903	0.0816536	0.956363	0.957039	2.91886
cell_526	4	4.1	CTTAGGAAGCAGTAGC-1	4268930	30264	339593	450653	3448420	0.105566	0.155041	1117	0.0633996	0.0641117	0.923705	0.936282	6.72393
cell_527	NOISY_CONFIDENCE	NOISY_CONFIDENCE	CTTAGGACACGCACCA-1	696924	16170	58094	72225	550435	0.103634	0.0246324	178	0.114479	0.114479	0.778708	0.780892	1.60093
cell_528	DOUBLET	DOUBLET	CTTAGGATCCACCCAT-1	1660072	12518	125955	178451	1343148	0.107496	0.0604185	435	0.100814	0.0998221	1.0197	1.00742	1.55626
cell_529	NOISY_CONFIDENCE	NOISY_CONFIDENCE	CTTCTCTCACTGCGCA-1	654994	17099	63941	66500	507454	0.101528	0.0226839	164	0.0914176	0.0914176	0.602216	0.604305	1.87442
cell_53	2	2.3	ACACTGAGTACCTTGA-1	3150448	27127	222786	343903	2556632	0.10916	0.114464	828	0.0672886	0.0659311	0.885886	0.867009	3.07529
cell_530	2	2.3	CTTCTCTTCAGCGCGT-1	2257940	26320	180461	227810	1823349	0.100893	0.0815777	590	0.0814012	0.0809713	0.954889	0.938522	3.07771
cell_531	NOISY_CONFIDENCE	NOISY_CONFIDENCE	CTTGGCTAGGCGACAT-1	532284	8396	39507	57078	427303	0.107232	0.0192837	138	0.0552745	0.0552745	0.310518	0.312112	1.79086
cell_532	DOUBLET	DOUBLET	CTTGGCTAGTGTCTCA-1	2586950	37003	204740	272539	2072668	0.105351	0.0930795	671	0.0780435	0.078958	0.957083	0.953457	2.34104
cell_533	DOUBLET	DOUBLET	CTTGGCTGTCAACATC-1	1252128	21062	83306	133440	1014320	0.106571	0.0452628	328	0.109439	0.10705	0.996043	0.953966	3.00948
cell_534	DOUBLET	DOUBLET	CTTGGCTTCGTGAGGA-1	739904	5248	67387	75383	591886	0.101882	0.0266519	192	0.165961	0.167554	1.19594	1.15499	2.36002
cell_535	2	2.1	CTTTGCGGTACGTAAA-1	1200162	9930	83911	130119	976202	0.108418	0.0437384	316	0.111168	0.108292	1.00182	0.987525	3.13901
cell_536	NOISY_CONFIDENCE	NOISY_CONFIDENCE	CTTTGCGTCAACTGCA-1	2008300	37266	173575	205695	1591764	0.102422	0.0712308	515	0.0930292	0.0930292	1.03476	1.04121	4.33943
cell_537	2	2.2	GAAACTCAGTAGCCGA-1	2586550	32390	213670	280598	2059892	0.108484	0.0921743	667	0.0750037	0.0756406	0.917457	0.926801	2.92743
cell_538	NOISY_CONFIDENCE	NOISY_CONFIDENCE	GAAACTCTCTTAAGGC-1	555856	11321	43851	59110	441574	0.10634	0.0197681	143	0.0178092	0.0178092	0.087256	0.089075	2.30981
cell_539	2	2.3	GAAATGAAGCGATATA-1	2845826	30527	206401	309965	2298933	0.108919	0.102359	744	0.0771441	0.079242	0.992014	1.01545	3.10566
cell_54	DOUBLET	DOUBLET	ACACTGATCCTCAGTC-1	1910796	21878	143988	205987	1538943	0.107802	0.0688632	498	0.0912805	0.0952988	1.01086	1.00811	4.08603
cell_540	3	3.2	GAAATGAGTCCGGTGT-1	3703854	67263	280816	399998	2955777	0.107995	0.132105	957	0.0769087	0.0810693	1.09162	1.13952	3.45901
cell_541	DOUBLET	DOUBLET	GAAATGAGTGGTGAGT-1	566826	11345	29580	62098	463803	0.109554	0.0208386	150	0.0340715	0.0340715	0.188829	0.190567	0.931167
cell_542	NOISY_CONFIDENCE	NOISY_CONFIDENCE	GAAATGAGTTTGGCTA-1	489888	8504	35313	53625	392446	0.109464	0.0176489	127	0.0122483	0.0122483	0.049509	0.0510857	1.78615
cell_543	2	2.3	GAACATCAGACGCACA-1	3865618	62360	289704	419227	3094327	0.10845	0.138742	1002	0.0656396	0.0644342	0.927366	0.902527	3.07929
cell_544	2	2.4	GAACCTAAGTGGGCTA-1	2786188	49915	228374	298577	2209322	0.107163	0.0988828	715	0.0759624	0.0749215	0.957562	0.951708	2.99796
cell_545	DOUBLET	DOUBLET	GAACCTACAACCTGGC-1	2213368	24489	161320	243673	1783886	0.110091	0.0800944	578	0.0885804	0.0885804	1.02638	1.03352	3.1885
cell_546	2	2.2	GAACCTATCGAGTATC-1	2735526	11565	217871	294015	2212075	0.10748	0.099545	716	0.0900604	0.0921377	1.16562	1.12666	3.07748
cell_547	NOISY_CONFIDENCE	NOISY_CONFIDENCE	GAACCTATCGGGCTTG-1	1248840	17282	99880	133028	998650	0.106521	0.0448975	323	0.115444	0.122909	1.04916	1.02932	4.07177
cell_548	NOISY_CONFIDENCE	NOISY_CONFIDENCE	GAACGGAGTCTCGAGC-1	1212702	14457	172102	120420	905723	0.0992989	0.0406668	293	0.0349563	0.0349563	0.263526	0.267147	2.4279
cell_549	2	2.2	GAAGCAGAGTGGTAGC-1	3554858	36326	288855	384534	2845143	0.108171	0.127443	921	0.0694534	0.0686404	0.955374	0.946459	3.01869
cell_55	2	2.2	ACAGCCGAGCCACGTC-1	1872024	33020	146151	200747	1492106	0.107235	0.066335	483	0.0919666	0.0908328	1.00037	1.00413	3.00926
cell_550	3	3.2	GAAGCAGGTAAAGTCA-1	2956738	79444	225112	315147	2337035	0.106586	0.104723	757	0.0720355	0.069941	0.925243	0.881997	4.29567
cell_551	NOISY_CONFIDENCE	NOISY_CONFIDENCE	GAATAAGAGCTAGCCC-1	1300322	16807	114806	135320	1033389	0.104067	0.0465202	335	0.129269	0.141121	1.20665	1.22239	3.08927
cell_552	1	1	GAATAAGAGGACACCA-1	1707036	33962	131562	183093	1358419	0.107258	0.0608975	440	0.100072	0.0982847	1.02458	0.995675	1.99215
cell_553	NOISY_CONFIDENCE	NOISY_CONFIDENCE	GAATGAATCCCGCATT-1	1420992	31490	103238	153604	1132660	0.108096	0.0506638	367	0.089753	0.089753	0.85211	0.856696	2.19683
cell_554	2	2.1	GACACGCCATCAGGGA-1	3475682	30345	258698	374252	2812387	0.107677	0.126319	911	0.0693186	0.0688569	0.94986	0.934704	3.05519
cell_555	1	1	GACAGAGGTTAGCTCA-1	1588476	40797	131721	169249	1246709	0.106548	0.0557059	404	0.107193	0.107193	1.07417	1.07917	1.7661
cell_556	2	2.4	GACCAATAGCAAAGTT-1	2668436	81548	211807	284844	2090237	0.106746	0.0929756	677	0.0760681	0.0753775	0.942344	0.945522	3.24085
cell_557	2	2.3	GACCAATCAAGACGCA-1	1769790	54711	141085	187693	1386301	0.106054	0.0619052	449	0.0864039	0.0854418	0.903325	0.892353	3.07613
cell_558	2	2.3	GACCAATCATAACAAG-1	1675046	29359	126182	182139	1337366	0.108737	0.0596516	433	0.0921428	0.0913321	0.955136	0.948299	3.05491
cell_559	1	1	GACCAATGTCAACTCA-1	1605076	57075	129245	170501	1248255	0.106226	0.0556113	404	0.109394	0.108748	1.09441	1.09663	1.96271
cell_56	DOUBLET	DOUBLET	ACAGCCGCATCTCGAA-1	2633498	37141	191951	283842	2120564	0.107781	0.0946155	687	0.076183	0.0756564	0.946265	0.923684	4.34979
cell_560	1	1	GACCTGGAGGTACTCT-1	2293132	75406	173706	240925	1803095	0.105064	0.0802222	584	0.0959974	0.0955105	1.11686	1.10155	1.99542
cell_561	2	2.2	GACCTGGCACGTCATA-1	1811510	21156	139033	193190	1458131	0.106646	0.0653246	472	0.0924032	0.0932808	0.98768	0.994367	3.02348
cell_562	2	2.2	GACCTGGCAGGGAAGG-1	3611528	36722	276023	382771	2916012	0.105986	0.131191	944	0.0738937	0.0701124	1.04296	0.952064	2.88167
cell_563	NOISY_CONFIDENCE	NOISY_CONFIDENCE	GACCTGGCAGGGATCA-1	751510	16705	43892	81337	609576	0.108231	0.027278	197	0.0690609	0.0690609	0.488223	0.490751	2.81487
cell_564	2	2.4	GACGCGTAGTCGTACT-1	2327076	38810	183020	225879	1879367	0.0970656	0.0838963	609	0.081986	0.082938	0.974837	0.983572	3.03612
cell_565	NOISY_CONFIDENCE	NOISY_CONFIDENCE	GACGCGTTCGATCCGG-1	3863940	66219	308089	389906	3099726	0.100909	0.139167	1004	0.0709536	0.0709536	1.02107	1.03386	6.66487
cell_566	2	2.4	GACGGCTGTACTTGCA-1	1914116	55148	159292	201019	1498657	0.105019	0.0671812	485	0.0857433	0.0858995	0.921988	0.920161	2.96456
cell_567	NOISY_CONFIDENCE	NOISY_CONFIDENCE	GACGTGCCACTACGTA-1	2289140	20115	162967	241910	1864148	0.105677	0.0831487	604	0.086479	0.089786	1.0324	1.03808	2.87244
cell_568	2	2.3	GACTAACCACCGTCGA-1	3016986	28422	223811	320977	2443776	0.10639	0.109509	791	0.069219	0.0676929	0.898537	0.867719	3.03865
cell_569	1	1	GACTAACCACGTACAT-1	1571632	19403	117571	172844	1261814	0.109977	0.056555	409	0.105447	0.104429	1.05187	1.05185	1.99442
cell_57	DOUBLET	DOUBLET	ACAGCCGGTTCTCAAG-1	1727398	22606	129819	188133	1386840	0.108911	0.0623284	449	0.091869	0.0920899	0.954971	0.960282	2.82093
cell_570	1	1	GACTAACGTACCTAGT-1	2834368	15623	218237	307150	2293358	0.108366	0.102983	743	0.0884845	0.0839504	1.15244	1.05163	1.99703
cell_571	NOISY_CONFIDENCE	NOISY_CONFIDENCE	GACTAACTCCACCGGA-1	1204680	11579	105569	130078	957454	0.107977	0.0429858	310	0.129518	0.141174	1.17199	1.16832	5.69629
cell_572	1	1	GACTAACTCGCTAGTA-1	1178834	10030	83726	130809	954269	0.110965	0.0426975	309	0.128179	0.125865	1.13353	1.13828	2.07529
cell_573	1	1	GACTACAAGGCATTCT-1	2806942	83875	211402	299600	2212065	0.106735	0.097417	716	0.0958073	0.094531	1.22506	1.19391	2.04479
cell_574	NOISY_CONFIDENCE	NOISY_CONFIDENCE	GACTACAAGGGATCTG-1	520722	15165	49511	54294	401752	0.104267	0.0180213	130	0.0373067	0.0373067	0.183884	0.185179	2.36848
cell_575	NOISY_CONFIDENCE	NOISY_CONFIDENCE	GACTACACAAGCTACT-1	1406116	10089	124632	150766	1120629	0.107222	0.0505059	363	0.12036	0.134312	1.1634	1.19995	4.16377
cell_576	NOISY_CONFIDENCE	NOISY_CONFIDENCE	GACTACACAAGGTGAC-1	941072	12680	82304	101479	744609	0.107833	0.0332859	241	0.021233	0.021233	0.13016	0.133151	2.05738
cell_577	2	2.1	GACTACATCGGAGTTT-1	3006462	84523	215318	323063	2383558	0.107456	0.10661	772	0.0750712	0.0747527	0.97591	0.972807	3.21061
cell_578	2	2.4	GAGGTGACAATCCATG-1	1507138	17095	117292	163079	1209672	0.108204	0.0543003	392	0.0998247	0.0998635	0.986382	0.978861	3.00106
cell_579	DOUBLET	DOUBLET	GAGGTGATCCAGGTTA-1	2236170	48955	173068	237117	1777030	0.106037	0.0794442	575	0.0856772	0.0843027	0.996669	0.99596	2.70891
cell_58	NOISY_DIMAPD	NOISY_DIMAPD	ACAGCTACAACGCGCT-1	810460	27026	69993	84044	629397	0.103699	0.028018	204	0.255749	0.255749	1.92807	1.93063	1.4427
cell_580	2	2.5	GAGTCCGCATGAAAGT-1	3448460	48677	267163	371654	2760966	0.107774	0.123604	894	0.0728077	0.0720497	1.00228	0.986612	3.47999
cell_581	NOISY_CONFIDENCE	NOISY_CONFIDENCE	GAGTCCGGTCAAGTCT-1	2836068	60158	225417	299251	2251242	0.105516	0.100856	729	0.0781434	0.0781434	0.994314	1.00348	5.12874
cell_582	2	2.3	GAGTCCGGTTCCCTAC-1	3624176	33401	273203	391778	2925794	0.108101	0.131	947	0.0720082	0.0711578	1.01015	1.003	3.03634
cell_583	DOUBLET	DOUBLET	GATCAGTCACCCACAG-1	2174280	35971	186476	233884	1717949	0.107568	0.0767754	556	0.0973347	0.0973347	1.14047	1.14764	3.52621
cell_584	1	1	GATCAGTCACGACTAT-1	1922020	30308	150166	210204	1531342	0.109366	0.0681017	496	0.0942255	0.0924804	1.02395	1.02228	2.05387
cell_585	2	2.4	GATCAGTTCGCCTGGA-1	2615182	28861	213858	282847	2089616	0.108156	0.0934882	677	0.0758475	0.0765116	0.934044	0.949084	3.03116
cell_586	DOUBLET	DOUBLET	GATCGATCATGCAGTT-1	2583458	35646	185982	280684	2081146	0.108647	0.0929764	674	0.0832557	0.0832557	1.01964	1.02786	3.65407
cell_587	2	2.3	GATCGCGCATGAATGA-1	1757720	27078	130599	186773	1413270	0.106259	0.0629548	458	0.0894331	0.0906056	0.946907	0.970474	3.09365
cell_588	3	3.2	GATCGCGCATGCAGTT-1	2315534	23972	166736	250612	1874214	0.108231	0.083912	607	0.0829364	0.0816498	0.979392	0.966485	3.58526
cell_589	1	1	GATCGCGTCCTCTCAG-1	610502	13104	46555	52113	498730	0.0853609	0.022409	161	0.150585	0.152632	0.978866	0.987104	1.99845
cell_59	1	1	ACAGCTAGTTATCGGT-1	2479182	20442	192685	271775	1994280	0.109623	0.0895954	646	0.0833886	0.0830173	0.997407	0.985812	1.99977
cell_590	2	2.3	GATCGTAAGTCCGGTC-1	2420714	26248	192722	252249	1949495	0.104204	0.0871955	631	0.0791814	0.0789869	0.952711	0.955385	3.07891
cell_591	NOISY_CONFIDENCE	NOISY_CONFIDENCE	GATCGTACATACTGCA-1	702758	21970	29152	77133	574503	0.109758	0.0256775	186	0.0398383	0.0398383	0.255939	0.258267	2.41071
cell_592	2	2.5	GATCGTATCTTCACAT-1	2480788	20387	185476	270714	2004211	0.109124	0.0899446	649	0.0802884	0.0808609	0.974606	0.982202	3.32416
cell_593	NOISY_CONFIDENCE	NOISY_CONFIDENCE	GATGAAACAGGTCAAG-1	568982	11821	29344	63351	464466	0.111341	0.020899	150	0.0253593	0.0253593	0.13843	0.140326	1.11474
cell_594	1	1	GATGAGGGTCATGGCC-1	1930448	42110	148561	203238	1536539	0.10528	0.0685711	498	0.091965	0.0920926	0.99593	0.994214	1.9987
cell_595	NOISY_CONFIDENCE	NOISY_CONFIDENCE	GATGAGGGTGTGCTTA-1	1822356	19870	151770	190447	1460269	0.104506	0.0655634	473	0.105342	0.109177	1.14643	1.1257	2.745
cell_596	2	2.3	GATGAGGTCAAAGCGG-1	2378802	92600	190101	245368	1850733	0.103148	0.082834	599	0.0793666	0.076747	0.934699	0.886054	3.08205
cell_597	2	2.3	GATGAGGTCAGTTCTT-1	2785100	108404	221184	289827	2165685	0.104063	0.0966897	701	0.0746657	0.0754075	0.929581	0.941949	3.0494
cell_598	2	2.4	GATGAGGTCCAGACCG-1	1701838	85942	135003	173767	1307126	0.102105	0.0582203	423	0.0892716	0.08966	0.91713	0.905318	3.03563
cell_599	DOUBLET	DOUBLET	GATTCAGGTGCGAAAC-1	1602732	22250	135938	172286	1272258	0.107495	0.057051	412	0.106238	0.104162	1.06701	1.03251	1.48526
cell_6	1	1	AAAGATGAGGAGTCTG-1	1852966	38871	145381	196579	1472135	0.106089	0.0659208	477	0.0961523	0.0950724	1.02445	1.00357	1.99438
cell_60	2	2.3	ACAGCTATCTGCACTC-1	2608984	31849	210291	287289	2079555	0.110115	0.0931034	673	0.0767446	0.0774208	0.942852	0.954579	3.10407
cell_600	DOUBLET	DOUBLET	GCAAACTAGACGCACA-1	1365034	37813	86990	147006	1093225	0.107694	0.0488397	354	0.107267	0.109817	1.0071	1.01539	2.84032
cell_601	2	2.1	GCAAACTAGTCGTGTT-1	2713580	36807	203319	285235	2188219	0.105114	0.0977135	709	0.0745721	0.0764192	0.935942	0.968578	3.01483
cell_602	NOISY_CONFIDENCE	NOISY_CONFIDENCE	GCAAACTGTACCATCA-1	730514	12765	63750	77023	576976	0.105437	0.0259644	187	0.164653	0.174072	1.1764	1.16752	4.26897
cell_603	NOISY_CONFIDENCE	NOISY_CONFIDENCE	GCAAACTGTTAAACGA-1	821646	7800	71825	88173	653848	0.107313	0.0294787	212	0.155819	0.16486	1.17603	1.16341	3.88301
cell_604	2	2.3	GCAATCAAGACGCACA-1	2024314	43276	149271	216944	1614823	0.107169	0.0722064	523	0.083182	0.0853225	0.920507	0.93637	3.00645
cell_605	1	1	GCACATAAGAGCTATA-1	1299728	21379	94742	138284	1045323	0.106395	0.0467425	338	0.11096	0.111978	1.01603	1.02269	2.19069
cell_606	NOISY_CONFIDENCE	NOISY_CONFIDENCE	GCACATAAGTGACTCT-1	797928	26135	41163	87135	643495	0.109202	0.0287274	208	0.0227695	0.0227695	0.137306	0.139969	2.29987
cell_607	2	2.3	GCACATACAACCTCAA-1	2090216	36332	158300	226356	1669228	0.108293	0.0746268	541	0.08325	0.0832512	0.940121	0.931498	3.05813
cell_608	1	1	GCACATAGTTACGCGC-1	1368016	9012	106700	145313	1106991	0.106222	0.0494475	358	0.117129	0.116702	1.10939	1.09507	1.95199
cell_609	DOUBLET	DOUBLET	GCACTCTAGGCTCAGA-1	742284	14276	59304	78186	590518	0.105332	0.0266359	191	0.140064	0.138404	0.975705	0.962545	1.57743
cell_61	2	2.5	ACATACGAGGAAACTT-1	2696300	66067	221812	286990	2121431	0.106438	0.094976	687	0.0780368	0.078546	0.968282	0.97084	2.92277
cell_610	DOUBLET	DOUBLET	GCAGCCATCCACTCGT-1	2976662	43132	271185	314877	2347468	0.105782	0.105074	760	0.0708156	0.0731502	0.9057	0.945149	3.02224
cell_611	2	2.3	GCAGCCATCGACGAAG-1	2166170	30571	167944	232924	1734731	0.107528	0.0779667	562	0.0810972	0.0817844	0.924576	0.932882	3.04898
cell_612	DOUBLET	DOUBLET	GCAGTTACACGCACGT-1	2289574	35914	167230	245924	1840506	0.10741	0.0823143	596	0.0919506	0.0905583	1.09622	1.07544	2.34023
cell_613	NOISY_CONFIDENCE	NOISY_CONFIDENCE	GCAGTTATCAGACACT-1	632046	14885	40656	68246	508259	0.107976	0.0226422	165	0.0327717	0.0327717	0.182816	0.184604	2.06627
cell_614	2	2.4	GCATACAAGAGTGACC-1	2894374	26742	239562	312370	2315700	0.107923	0.103989	750	0.0749243	0.0758684	0.956163	0.969986	2.97312
cell_615	1	1	GCATACAAGGCCCACT-1	2736988	57094	206176	293354	2180364	0.107181	0.0975512	706	0.0856928	0.0852381	1.07009	1.06697	1.99257
cell_616	4	4.1	GCATACATCAAGCCGC-1	3705502	17111	287172	401629	2999590	0.108387	0.134685	971	0.0635998	0.0634205	0.880916	0.86971	6.51586
cell_617	2	2.3	GCATGATGTAAGAGAG-1	2539420	27937	192833	270822	2047828	0.106647	0.0920724	663	0.0811247	0.0798132	0.995194	0.972668	3.07679
cell_618	NOISY_CONFIDENCE	NOISY_CONFIDENCE	GCATGATGTCTTCACC-1	721626	8091	56273	78962	578300	0.109422	0.0257393	187	0.165568	0.165568	1.16725	1.16954	4.0475
cell_619	DOUBLET	DOUBLET	GCATGCGAGTCCGGTC-1	1920112	26740	163857	202371	1527144	0.105395	0.0684154	494	0.0860737	0.0850603	0.933679	0.928828	2.40081
cell_62	NOISY_CONFIDENCE	NOISY_CONFIDENCE	ACATACGCAATAACAG-1	600180	16712	24127	67175	492166	0.111925	0.0220787	159	0.11824	0.11824	0.772568	0.774571	1.59825
cell_620	2	2.1	GCATGCGAGTGATCGG-1	3698330	67275	284946	392748	2953361	0.106196	0.132307	956	0.0665159	0.0672782	0.926052	0.938673	3.36778
cell_621	DOUBLET	DOUBLET	GCATGCGCATCGTCAA-1	1302566	19653	114024	134338	1034551	0.103133	0.0464528	335	0.126151	0.126681	1.16191	1.18039	1.26095
cell_622	1	1	GCATGTACAACGGCTC-1	1987400	36702	161186	209790	1579722	0.10556	0.0705459	512	0.0910173	0.0927164	0.995876	1.01373	1.99556
cell_623	2	2.3	GCCAAATCAGAGGTCA-1	2269408	58605	190946	238786	1781071	0.10522	0.0798005	577	0.0824288	0.0809751	0.954551	0.930237	3.18928
cell_624	DOUBLET	DOUBLET	GCCAAATTCCAGACCG-1	1225182	49439	89140	128989	957614	0.105282	0.0429494	310	0.119276	0.117998	1.06497	1.03384	2.28416
cell_625	2	2.3	GCCAAATTCCCACGGA-1	1911170	24031	155277	206004	1525858	0.107789	0.0683137	494	0.0838054	0.0835417	0.909297	0.916733	2.9926
cell_626	2	2.3	GCCTCTAAGTACGTAA-1	1555420	29534	115021	165812	1245053	0.106603	0.0553582	403	0.100906	0.0991031	1.02511	1.01716	3.07201
cell_627	2	2.3	GCCTCTACAGCCCATG-1	1617990	18284	116527	174446	1308733	0.107816	0.0585423	424	0.0939848	0.0940821	0.964755	0.974464	2.99429
cell_628	DOUBLET	DOUBLET	GCCTCTACATGTAGCT-1	782944	11921	66378	83138	621507	0.106186	0.0279395	201	0.142834	0.149049	1.04909	1.03086	1.09876
cell_629	DOUBLET	DOUBLET	GCCTCTAGTGGCCTGT-1	544828	7801	41263	58552	437212	0.107469	0.0196052	142	0.032772	0.032772	0.175373	0.176995	1.22698
cell_63	1	1	ACATCAGAGGGATTTA-1	4292336	30772	311559	468767	3481238	0.10921	0.156228	1127	0.0652951	0.0639422	0.955211	0.926457	2.06196
cell_630	DOUBLET	DOUBLET	GCCTCTATCGACAATC-1	1574772	20003	129731	167402	1257636	0.106302	0.0560308	407	0.128778	0.128778	1.28996	1.29483	2.19282
cell_631	2	2.3	GCGACCAAGATCTGCT-1	3117306	41517	246054	333700	2496035	0.107048	0.111798	808	0.0720767	0.0718673	0.948642	0.945378	3.07825
cell_632	NOISY_CONFIDENCE	NOISY_CONFIDENCE	GCGACCAGTCAAAGCG-1	645974	26111	58290	65390	496183	0.101227	0.0221816	161	0.0798003	0.0798003	0.518255	0.520316	1.74886
cell_633	2	2.2	GCGACCAGTCCATTGA-1	1393192	17237	109781	151103	1115071	0.108458	0.0498201	361	0.10366	0.103403	0.990293	1.00289	2.72112
cell_634	NOISY_CONFIDENCE	NOISY_CONFIDENCE	GCGAGAAAGAGGACGG-1	2519556	31663	195577	265946	2026370	0.105553	0.0911062	656	0.0874233	0.0842836	1.08252	0.999743	2.99183
cell_635	NOISY_DIMAPD	NOISY_DIMAPD	GCGAGAAAGCAGCGTA-1	1188728	19649	86568	126224	956287	0.106184	0.0427236	310	0.156872	0.158431	1.41538	1.43434	1.38378
cell_636	1	1	GCGAGAAGTTACGCCG-1	887870	30231	71329	91583	694727	0.103149	0.031179	225	0.127652	0.129846	0.957597	0.977005	2.04464
cell_637	2	2.4	GCGAGAATCAATCTTC-1	2648150	33543	220587	283122	2110898	0.106913	0.0944051	684	0.0781364	0.075955	0.963649	0.925878	3.03452
cell_638	NOISY_DIMAPD	NOISY_DIMAPD	GCGAGAATCTGATCAG-1	1538924	22669	104404	165943	1245908	0.107831	0.0559844	403	0.193705	0.193705	1.98324	1.98814	1.74647
cell_639	1	1	GCGCAACGTACGTGCC-1	2325782	20906	182346	243583	1878947	0.104732	0.0841181	608	0.0915091	0.0900988	1.07733	1.05568	1.99307
cell_64	DOUBLET	DOUBLET	ACATCAGGTCAGGTAG-1	1320640	19472	99901	143709	1057558	0.108818	0.0474991	342	0.108825	0.107865	0.986481	0.98169	2.52041
cell_640	3	3.2	GCGCAACGTGTCTAAC-1	3820212	29634	286799	403221	3100558	0.105549	0.139185	1004	0.0662262	0.0662262	0.939429	0.952204	4.05526
cell_641	2	2.3	GCGCAACGTTGAGCAG-1	2458428	44393	191203	259024	1963808	0.105362	0.0880356	636	0.0773802	0.0772011	0.931331	0.921513	2.94869
cell_642	2	2.1	GCGCAACTCGAATGTC-1	3144090	34809	234666	337423	2537192	0.10732	0.113359	822	0.0733159	0.0741988	0.977422	0.998784	3.18989
cell_643	DOUBLET	DOUBLET	GCGCAACTCTTGTTAC-1	1389132	38844	120697	141916	1087675	0.102162	0.0484148	352	0.0616563	0.0616563	0.556755	0.561221	1.93614
cell_644	DOUBLET	DOUBLET	GCGCAGTGTTTGTCAG-1	2194164	35048	161815	229550	1767751	0.104618	0.0794909	572	0.0886684	0.0864099	1.03168	0.96139	4.03684
cell_645	DOUBLET	DOUBLET	GCGCCAAAGTTTCCTT-1	2165200	60284	169393	226855	1708668	0.104773	0.0764	553	0.094606	0.0948591	1.0851	1.0867	1.94244
cell_646	2	2.2	GCGCCAAGTCGATACT-1	4392870	29895	311946	467911	3583118	0.106516	0.160902	1160	0.0625742	0.0598968	0.924663	0.865995	2.87552
cell_647	2	2.4	GCGCCAATCCCATGTC-1	2387864	20727	180646	255956	1930535	0.10719	0.0864906	625	0.0829753	0.0820498	0.998677	1.00288	3.07981
cell_648	2	2.4	GCGCCAATCTGGCCTT-1	1840868	23567	146871	196178	1474252	0.106568	0.0662677	477	0.0910423	0.0914751	0.977031	0.984533	2.93891
cell_649	2	2.4	GCGCCAATCTGGGACC-1	3105740	31261	257096	326165	2491218	0.10502	0.111637	807	0.0708896	0.072128	0.927357	0.947024	3.03113
cell_65	2	2.3	ACATGGTAGCAGTAGC-1	4046406	29714	319113	435486	3262093	0.107623	0.146473	1056	0.0652201	0.0641627	0.934291	0.923615	3.03669
cell_650	1	1	GCGCGATCAAAGGGTC-1	2113580	29456	166012	220702	1697410	0.104421	0.0759327	550	0.0905028	0.0908853	1.02281	1.03204	2.0002
cell_651	2	2.4	GCTCCTAAGCTTTGGT-1	2482970	32418	195530	265796	1989226	0.107048	0.0896012	644	0.0796678	0.0800137	0.958039	0.976411	3.02665
cell_652	1	1	GCTCCTAAGTACGCGA-1	1977646	15702	154809	212494	1594641	0.107448	0.0715937	516	0.0900566	0.0887363	0.984036	0.958016	2.05738
cell_653	2	2.3	GCTCCTACAACATCAC-1	2977706	22636	225706	324393	2404971	0.108941	0.107898	779	0.0738374	0.0714698	0.960915	0.923879	3.07227
cell_654	2	2.3	GCTCCTAGTGGACGTA-1	1590732	18368	122422	171039	1278903	0.107522	0.0570171	414	0.0948978	0.0950703	0.967113	0.971797	2.94021
cell_655	DOUBLET	DOUBLET	GCTGCGAAGGCAGTCA-1	2506716	37089	176478	280119	2013030	0.111747	0.0897132	652	0.087711	0.0875879	1.0807	1.07845	2.47711
cell_656	NOISY_DIMAPD	NOISY_DIMAPD	GCTGCGAAGTGTGAAT-1	632750	14930	54981	65964	496875	0.10425	0.0222121	161	0.208919	0.207347	1.37117	1.45683	6.03511
cell_657	NOISY_CONFIDENCE	NOISY_CONFIDENCE	GCTGCGACAGATGAAT-1	640576	6399	56179	69089	508909	0.107854	0.02291	165	0.171736	0.183762	1.15296	1.14978	4.20511
cell_658	2	2.3	GCTGCTTAGTGAAGAG-1	2452478	46506	181680	255842	1968450	0.10432	0.0881657	637	0.0841295	0.0869666	1.02955	1.01832	3.03719
cell_659	NOISY_CONFIDENCE	NOISY_CONFIDENCE	GCTGCTTGTAGCGTCC-1	754034	10979	55653	77451	609951	0.102716	0.0273414	198	0.0162378	0.0162378	0.0834916	0.0858662	2.11911
cell_66	2	2.4	ACCAGTACACCAAAGG-1	2929394	40486	224731	320654	2343523	0.109461	0.105205	759	0.0713524	0.0703822	0.912298	0.893499	2.96787
cell_660	DOUBLET	DOUBLET	GCTGCTTTCATCACTT-1	832026	21123	57894	89653	663356	0.107753	0.0296266	215	0.136768	0.136768	1.00448	1.00701	1.59367
cell_661	2	2.3	GCTGCTTTCCGTGCTT-1	2562698	66155	203020	271361	2022162	0.105889	0.0904808	655	0.0768326	0.0774468	0.933178	0.946886	3.05522
cell_662	DOUBLET	DOUBLET	GCTGCTTTCCTCTGCA-1	959754	15793	80740	101558	761663	0.105817	0.0341102	247	0.114301	0.113518	0.888417	0.872336	1.89461
cell_663	NOISY_CONFIDENCE	NOISY_CONFIDENCE	GCTGGGTTCACTCATT-1	2409698	26108	175398	259809	1948383	0.107818	0.0871695	631	0.0854884	0.0866579	1.00463	1.02261	2.17592
cell_664	2	2.3	GCTGGGTTCATCGCGG-1	2629390	59841	211560	274548	2083441	0.104415	0.0933105	675	0.0777155	0.0770186	0.958902	0.943701	3.03866
cell_665	DOUBLET	DOUBLET	GCTTGAACAACACCGC-1	804980	7322	41918	89214	666526	0.110828	0.0298139	216	0.0474221	0.0474221	0.335411	0.338166	1.94772
cell_666	2	2.4	GCTTGAAGTTACGCGC-1	1690542	8672	148674	178176	1355020	0.105396	0.0608659	439	0.0913837	0.0907087	0.942588	0.925818	2.91891
cell_667	2	2.3	GCTTGAATCAGAAACA-1	2516230	58833	201871	267597	1987929	0.106348	0.089007	644	0.0773151	0.0793028	0.933782	0.965032	3.05213
cell_668	2	2.3	GGAAAGCCATTTCCAT-1	3171498	24452	248546	345001	2553499	0.108782	0.11457	827	0.0693296	0.0703771	0.912702	0.931131	3.08196
cell_669	NOISY_CONFIDENCE	NOISY_CONFIDENCE	GGAAAGCGTGCGAACA-1	1505142	49630	101952	140404	1213156	0.0932829	0.0542656	393	0.112578	0.112578	1.13392	1.13895	2.70382
cell_67	NOISY_CONFIDENCE	NOISY_CONFIDENCE	ACCCACTCAGAGCTCC-1	461910	13460	45140	46365	356945	0.100377	0.0160178	116	0.00993486	0.00993486	0.0350157	0.0364558	0.533072
cell_670	NOISY_CONFIDENCE	NOISY_CONFIDENCE	GGAACTTAGAGCTGCA-1	3075218	59516	230251	326201	2459250	0.106074	0.11013	796	0.0748193	0.0741048	0.980421	0.967856	3.76535
cell_671	NOISY_CONFIDENCE	NOISY_CONFIDENCE	GGAACTTCAATGGCAG-1	2904590	64593	237103	310675	2292219	0.10696	0.102847	742	0.0788191	0.0788191	1.01536	1.02476	3.04959
cell_672	2	2.1	GGAACTTTCCGTCTAC-1	3615882	39902	280856	394268	2900856	0.109038	0.129968	939	0.0665745	0.0668442	0.917674	0.927874	3.28563
cell_673	DOUBLET	DOUBLET	GGAACTTTCGGTCACG-1	780506	23020	58613	82783	616090	0.106063	0.0276652	199	0.140376	0.143771	1.00333	1.0274	2.14593
cell_674	NOISY_CONFIDENCE	NOISY_CONFIDENCE	GGAATAACAACTCATG-1	461464	11836	38233	48971	362424	0.106121	0.0162097	117	0.156397	0.156397	0.861867	0.86325	1.6475
cell_675	DOUBLET	DOUBLET	GGAATAAGTACTCGTA-1	752014	9853	48848	80887	612426	0.10756	0.0273917	198	0.144479	0.144479	1.04944	1.05189	2.48039
cell_676	2	2.3	GGAATAATCTCGAATG-1	1515252	19127	113741	163498	1218886	0.107902	0.0547075	395	0.0983728	0.0967659	0.973974	0.973613	3.05626
cell_677	3	3.1	GGACAAGTCAGCGCGT-1	2308174	29406	170703	239318	1868747	0.103683	0.0839975	605	0.0819127	0.0819127	0.962197	0.969711	3.53737
cell_678	NOISY_CONFIDENCE	NOISY_CONFIDENCE	GGACATTAGATCCTGT-1	4613408	32604	323443	503296	3754065	0.109094	0.16863	1216	0.0639059	0.0622088	0.95996	0.909756	4.76143
cell_679	2	2.3	GGACATTCAACCGCTG-1	1397372	51464	109667	147737	1088504	0.105725	0.0486182	352	0.100345	0.101069	0.952213	0.96466	3.167
cell_68	DOUBLET	DOUBLET	ACCCACTCAGTTCCGG-1	4390112	48831	342775	472909	3525597	0.107721	0.158197	1142	0.0636677	0.0632152	0.934598	0.932756	5.17708
cell_680	NOISY_CONFIDENCE	NOISY_CONFIDENCE	GGACATTCAGCGTGTC-1	864188	13180	41201	96639	713168	0.111826	0.031842	231	0.131319	0.131319	1.01269	1.0155	1.74948
cell_681	DOUBLET	DOUBLET	GGACGTCAGTAGGCCA-1	2361522	45176	193635	248612	1874099	0.105276	0.0840856	607	0.088615	0.0886895	1.05461	1.04291	2.59384
cell_682	NOISY_CONFIDENCE	NOISY_CONFIDENCE	GGACGTCCAGTCGGAA-1	3233862	40875	248224	346892	2597871	0.107269	0.116396	841	0.0732965	0.0711027	0.977123	0.917352	3.11792
cell_683	DOUBLET	DOUBLET	GGAGCAAAGGCAACAC-1	2574476	36497	188646	281567	2067766	0.109369	0.0925077	670	0.087063	0.087063	1.08494	1.09339	2.27743
cell_684	NOISY_CONFIDENCE	NOISY_CONFIDENCE	GGAGCAAGTGACTGAG-1	3502434	49193	263427	376483	2813331	0.107492	0.126144	911	0.0718856	0.0706564	0.9861	0.950513	7.23975
cell_685	DOUBLET	DOUBLET	GGAGCAATCACTACAG-1	1425202	23661	114033	155129	1132379	0.108847	0.0505789	367	0.101568	0.0997122	0.980102	0.981668	2.63037
cell_686	DOUBLET	DOUBLET	GGATGTTAGTCCGGTC-1	565950	13227	19853	62544	470326	0.110512	0.0211844	152	0.0882375	0.0882375	0.561317	0.563265	2.60086
cell_687	3	3.1	GGATGTTTCCAGTCTC-1	3332978	19327	227507	363052	2723092	0.108927	0.122262	882	0.0669605	0.0658425	0.898085	0.872205	3.78575
cell_688	2	2.2	GGATTACAGGGCATGT-1	2081676	29369	150250	224911	1677146	0.108043	0.0749774	543	0.084885	0.087192	0.964982	0.989487	2.95126
cell_689	2	2.3	GGATTACCAAGAGAGA-1	1422534	21035	116770	152084	1132645	0.106911	0.0509079	367	0.096584	0.0981562	0.922509	0.941437	3.03939
cell_69	2	2.2	ACCTTTAGTCCGAATT-1	2988666	36244	224273	320970	2407179	0.107396	0.107907	779	0.074027	0.0788971	0.965819	0.991335	2.90539
cell_690	2	2.3	GGATTACTCGGAATGG-1	2350112	35200	180017	252439	1882456	0.107416	0.0844034	610	0.0797103	0.0779128	0.94271	0.918317	3.09133
cell_691	NOISY_CONFIDENCE	NOISY_CONFIDENCE	GGCAATTCAGAGGCAT-1	578986	11019	33458	63660	470849	0.109951	0.0211616	152	0.0126415	0.0126415	0.0512175	0.0527206	2.13601
cell_692	2	2.3	GGCCGATCACTTCAGA-1	2060262	34097	160031	220553	1645581	0.107051	0.0736419	533	0.0841561	0.0845874	0.945989	0.945953	3.11845
cell_693	NOISY_CONFIDENCE	NOISY_CONFIDENCE	GGCCGATCAGTTCCGG-1	534524	10937	28501	57668	437418	0.107887	0.0196835	142	0.0155772	0.0155772	0.0705562	0.0722023	2.28009
cell_694	2	2.4	GGCCGATTCCTACCCA-1	2081942	34064	171518	220202	1656158	0.105768	0.074258	536	0.0815359	0.0828605	0.911953	0.926483	2.94715
cell_695	1	1	GGCGACTAGACTCGGA-1	1696986	23377	132360	181782	1359467	0.107121	0.0608625	440	0.0957793	0.0939514	0.986216	0.970172	2.027
cell_696	DOUBLET	DOUBLET	GGCGACTCACTGTATG-1	943322	11531	72167	101110	758514	0.107185	0.034027	246	0.135579	0.134238	1.09194	1.08963	1.33715
cell_697	NOISY_CONFIDENCE	NOISY_CONFIDENCE	GGCGACTCAGTTTGCA-1	635690	18389	27233	68973	521095	0.108501	0.0233474	169	0.0247973	0.0247973	0.133728	0.135589	1.6598
cell_698	2	2.4	GGCGTGTGTCGCGTAC-1	2967036	28469	226204	302632	2409731	0.101998	0.107994	780	0.0763674	0.076557	0.99831	1.0032	2.90916
cell_699	2	2.3	GGCGTGTTCTGGGACC-1	2694484	28240	217576	275084	2173584	0.102092	0.0973852	704	0.0737749	0.0730621	0.918341	0.898929	3.07754
cell_7	DOUBLET	DOUBLET	AAAGATGCATTGGTCA-1	2233224	92941	188769	231922	1719592	0.103851	0.0765432	557	0.0945911	0.0960177	1.10529	1.12517	1.9612
cell_70	2	2.5	ACCTTTATCATCGCGG-1	2384794	33319	200320	253238	1897917	0.106189	0.0851622	615	0.0783295	0.0768255	0.925401	0.89807	3.07182
cell_700	2	2.4	GGCTCGACACCGTCGA-1	2016556	15060	171778	215628	1614090	0.106929	0.0725641	523	0.0852297	0.0865192	0.946299	0.946111	2.98059
cell_701	NOISY_CONFIDENCE	NOISY_CONFIDENCE	GGCTGGTTCGTTCGAA-1	1827244	13747	139958	194042	1479497	0.106194	0.0663385	479	0.109077	0.10975	1.1989	1.12865	3.06483
cell_702	2	2.3	GGGAATGCATTATCGG-1	3012536	76277	238626	315540	2382093	0.104742	0.106674	771	0.0730761	0.0714819	0.947042	0.916344	3.0763
cell_703	1	1	GGGAATGTCCGGCTAG-1	1560290	41414	122664	165494	1230718	0.106066	0.0551201	399	0.101195	0.10209	0.996719	1.01098	1.97824
cell_704	2	2.1	GGGACCTTCTGCTAGA-1	3212984	32497	239648	345101	2595738	0.107408	0.116469	841	0.0730818	0.0709557	0.981853	0.938562	3.3548
cell_705	3	3.2	GGGAGATCAACCTGAT-1	2224470	19022	167433	239252	1798763	0.107555	0.0808313	582	0.0839399	0.0858662	0.97779	0.990227	3.57255
cell_706	2	2.4	GGGATGACACGTCATA-1	1998184	29294	153689	210917	1604284	0.105554	0.071579	519	0.083743	0.0843108	0.934126	0.944865	3.03067
cell_707	2	2.3	GGGATGATCTGAGATC-1	3001424	44109	232517	318481	2406317	0.10611	0.107524	779	0.0717751	0.0717246	0.930316	0.929998	3.20303
cell_708	2	2.3	GGGCACTAGATGTGGC-1	3765780	31631	299596	409824	3024729	0.108828	0.135749	979	0.0682347	0.0672949	0.960065	0.951182	3.04394
cell_709	DOUBLET	DOUBLET	GGGCACTCAAGGGATC-1	2520624	35248	212054	263636	2009686	0.104592	0.0897766	651	0.0841581	0.0841581	1.03243	1.04066	2.73549
cell_71	1	1	ACGAGCCAGGGTCGAT-1	2419166	19491	186668	258791	1954216	0.106975	0.0878032	633	0.0823855	0.0826119	0.975359	0.984083	1.99661
cell_710	2	2.1	GGGCATCAGCTAGCCC-1	2459884	15565	185277	266692	1992350	0.108416	0.0891551	645	0.0760242	0.0758813	0.921325	0.901639	3.41167
cell_711	2	2.6	GGGCATCGTGCGCTTG-1	1158662	42695	94166	111127	910674	0.0959098	0.0406884	295	0.105943	0.105292	0.929365	0.92094	2.84032
cell_712	2	2.4	GGGTCTGAGCCCAACC-1	2847968	33237	220151	302329	2292251	0.106156	0.102429	742	0.0772938	0.0791373	0.992849	1.00954	2.95843
cell_713	NOISY_CONFIDENCE	NOISY_CONFIDENCE	GGGTCTGCACCGAACC-1	474264	9057	11846	55030	398331	0.116032	0.0177749	129	0.00944734	0.00944734	0.0325753	0.0341349	1.68245
cell_714	2	2.6	GGGTCTGGTGCATCTA-1	2418300	52471	189580	254859	1921390	0.105388	0.0857454	622	0.079744	0.0793805	0.952058	0.954686	2.91381
cell_715	NOISY_CONFIDENCE	NOISY_CONFIDENCE	GGGTCTGTCGTTAAGC-1	2001424	16140	160079	210636	1614569	0.105243	0.0726391	523	0.0950472	0.0937259	1.06865	0.99574	3.10263
cell_716	2	2.4	GGGTTGCAGTGATGAT-1	2698576	25860	188614	293788	2190314	0.108868	0.0982137	709	0.0814066	0.080511	1.03132	1.02571	2.98892
cell_717	2	2.3	GGTATTGAGGGAACGG-1	2872196	62340	224780	297842	2287234	0.103698	0.102586	741	0.07432	0.0733081	0.947091	0.925402	3.06005
cell_718	2	2.4	GGTATTGTCTGGTCCT-1	3026532	57190	247764	320265	2401313	0.105819	0.107737	778	0.0713221	0.0714489	0.91837	0.916745	3.03403
cell_719	1	1	GGTGAAGCAGTCCGCA-1	1588610	38799	129235	166118	1254458	0.104568	0.0559921	406	0.104015	0.102249	1.03797	1.02378	1.99324
cell_72	2	2.4	ACGATACAGCTTCAGT-1	2926484	20946	230371	321910	2353257	0.109999	0.105414	762	0.0814247	0.0791504	1.062	1.02892	2.73907
cell_720	2	2.1	GGTGCGTAGAAACCAT-1	3327460	40623	264242	352571	2670024	0.105958	0.119952	865	0.0760933	0.0744231	1.03643	1.01347	2.92297
cell_721	3	3.3	GGTGCGTAGACAGACC-1	3990700	25051	335615	420933	3209101	0.105478	0.1441	1039	0.0654534	0.0659384	0.936673	0.937613	5.23722
cell_722	1	1	GGTGCGTAGTCGCCGT-1	1964830	34052	150147	211521	1569110	0.107654	0.0703927	508	0.0913544	0.0910177	0.994493	0.979391	1.99384
cell_723	NOISY_CONFIDENCE	NOISY_CONFIDENCE	GGTGCGTGTTGTAGCT-1	1167562	101408	77160	113489	875505	0.0972017	0.039184	283	0.110178	0.110178	0.946701	0.950288	4.40424
cell_724	1	1	GTAACTGCAAAGGGTC-1	2344788	30243	179739	253857	1880949	0.108264	0.0841918	609	0.0880775	0.0878498	1.03933	1.04431	1.98848
cell_725	DOUBLET	DOUBLET	GTAACTGCACATAAAG-1	1095850	12493	74915	122145	886297	0.111461	0.0398413	287	0.126133	0.126133	1.09226	1.09585	1.91368
cell_726	DOUBLET	DOUBLET	GTAACTGCAGCGTCAC-1	2580392	19389	241271	262061	2057671	0.101559	0.0922026	666	0.0876835	0.0876835	1.08466	1.09296	3.22621
cell_727	4	4.2	GTACTCCAGTGACTCT-1	3502106	53276	253541	380498	2814791	0.108648	0.125978	911	0.0705364	0.0699039	0.971752	0.94294	6.89769
cell_728	DOUBLET	DOUBLET	GTACTCCCACCGGCAT-1	3259604	32000	249813	349484	2628307	0.107217	0.118188	851	0.072834	0.0712326	0.973222	0.940045	5.1164
cell_729	DOUBLET	DOUBLET	GTACTCCCATTCTTCA-1	1920314	60977	147717	200533	1511087	0.104427	0.0676595	489	0.0970034	0.0954307	1.04852	1.01617	3.67787
cell_73	NOISY_CONFIDENCE	NOISY_CONFIDENCE	ACGATACAGTTTGGCT-1	2129398	50477	153859	228666	1696396	0.107385	0.0757399	549	0.11125	0.113667	1.30039	1.25282	6.84792
cell_730	NOISY_CONFIDENCE	NOISY_CONFIDENCE	GTACTTTCAGACACAG-1	2182454	31103	168240	236179	1746932	0.108217	0.0782423	566	0.0911307	0.0914935	1.06042	1.01771	3.05955
cell_731	DOUBLET	DOUBLET	GTACTTTTCACGTAGT-1	643530	10221	47757	70114	515438	0.108952	0.0230789	167	0.137535	0.137535	0.897283	0.899256	1.53678
cell_732	NOISY_CONFIDENCE	NOISY_CONFIDENCE	GTAGGCCAGCGAGAAA-1	1836436	49311	137494	190672	1458959	0.103827	0.0651844	472	0.095557	0.095557	1.03156	1.03756	4.42744
cell_733	2	2.2	GTAGGCCCAATCTCTT-1	3370344	85374	261639	352338	2670993	0.104541	0.119584	865	0.065551	0.064914	0.872772	0.861011	2.83131
cell_734	NOISY_CONFIDENCE	NOISY_CONFIDENCE	GTAGGCCCACGGAGTA-1	3005334	32483	213588	313619	2445644	0.104354	0.109206	792	0.0777109	0.0777109	1.02684	1.03687	2.984
cell_735	2	2.3	GTAGGCCGTAGGTTTC-1	2961344	38591	242512	310069	2370172	0.104705	0.106142	767	0.0744915	0.0731716	0.961686	0.939332	3.16961
cell_736	2	2.3	GTAGGCCGTCGTAATC-1	2107560	64487	166415	203302	1673356	0.0964632	0.074712	542	0.0861629	0.0840657	0.97921	0.945912	3.05348
cell_737	2	2.3	GTAGGCCTCTGGTGGC-1	3315690	27749	270105	354802	2663034	0.107007	0.119751	862	0.0671836	0.0683547	0.892544	0.908346	3.06179
cell_738	2	2.3	GTAGTCAAGTGTCCAT-1	3546590	33982	274183	379814	2858611	0.107093	0.128413	926	0.0679684	0.0687941	0.931414	0.950986	3.07823
cell_739	2	2.3	GTAGTCATCGGGAAAC-1	3345450	36158	268045	357168	2684079	0.106762	0.120333	869	0.0681724	0.0700647	0.915	0.948834	3.09985
cell_74	2	2.4	ACGATACTCTGTCGAA-1	2055284	26484	165118	222933	1640749	0.108468	0.0732919	531	0.0850193	0.0839654	0.958257	0.947889	2.8664
cell_740	NOISY_DIMAPD	NOISY_DIMAPD	GTATCTTTCGACAACT-1	2448932	57201	174201	262788	1954742	0.107307	0.0866506	633	0.153517	0.153517	1.94449	1.95234	3.90917
cell_741	NOISY_CONFIDENCE	NOISY_CONFIDENCE	GTCAAGTCATAGCACT-1	3624560	54561	290798	388457	2890744	0.107174	0.129653	936	0.0743773	0.0775321	1.03098	1.05695	6.37596
cell_742	2	2.3	GTCACAACATAGGGCA-1	2503832	50509	184729	262843	2005751	0.104976	0.0899724	649	0.0774596	0.0758762	0.939345	0.90806	3.18959
cell_743	NOISY_CONFIDENCE	NOISY_CONFIDENCE	GTCATTTAGGCATGGT-1	3665588	19778	258908	388116	2998786	0.105881	0.134929	971	0.0697989	0.0690788	0.975731	0.962901	1.08639
cell_744	2	2.3	GTCATTTCAGTGAATA-1	3240210	32627	236908	347256	2623419	0.107171	0.117525	849	0.0763187	0.0765616	1.03935	1.00779	3.06856
cell_745	2	2.2	GTCATTTTCACACTAG-1	1714278	21888	124896	186999	1380495	0.109083	0.0618404	447	0.102553	0.104104	1.08237	1.08962	3.26106
cell_746	NOISY_CONFIDENCE	NOISY_CONFIDENCE	GTCATTTTCATCGCCT-1	2939560	34638	221312	313369	2370241	0.106604	0.106232	767	0.0850161	0.08186	1.12014	1.04719	2.86918
cell_747	2	2.2	GTCCTCAGTCGCTGTG-1	1490714	17283	108646	159331	1205454	0.106882	0.0541403	390	0.101927	0.10393	1.00837	1.02	3.02377
cell_748	NOISY_CONFIDENCE	NOISY_CONFIDENCE	GTCGGGTCACTTCAGA-1	2091118	22796	152982	204637	1710703	0.0978601	0.0768382	554	0.0895938	0.0963958	1.03497	1.04723	2.99065
cell_749	1	1	GTCGGGTTCGTTCGAA-1	1272798	12783	97055	128972	1033988	0.10133	0.0462093	335	0.105893	0.107861	0.966466	0.989305	1.99254
cell_75	DOUBLET	DOUBLET	ACGATGTAGCAGCCCT-1	1611634	32277	117216	172489	1289652	0.107027	0.0577233	418	0.104434	0.104425	1.0778	1.05917	2.59813
cell_750	2	2.6	GTCGTAACATGACCGC-1	848636	10119	63562	75465	699490	0.0889251	0.0313997	226	0.117874	0.120888	0.916135	0.887741	2.99046
cell_751	DOUBLET	DOUBLET	GTCGTAAGTGAACACG-1	580882	21624	41561	51324	466373	0.0883553	0.0208509	151	0.147443	0.150438	0.938771	0.961335	1.49002
cell_752	NOISY_CONFIDENCE	NOISY_CONFIDENCE	GTCTCGTAGCAGCGTA-1	774790	9750	66670	70209	628161	0.0906168	0.028183	203	0.155285	0.155285	1.15668	1.15925	1.97576
cell_753	2	2.1	GTCTCGTAGCCGAACA-1	1583558	31367	125926	148645	1277620	0.0938677	0.0570706	414	0.0930995	0.0922806	0.943371	0.932136	3.11471
cell_754	2	2.3	GTCTCGTAGTGGTAGC-1	2316194	12813	168916	215099	1919366	0.0928674	0.0863477	622	0.0801605	0.0754272	0.952563	0.862851	2.99851
cell_755	4	4.1	GTCTCGTCATGTATGC-1	945148	23410	72005	94394	755339	0.0998722	0.0337027	245	0.126552	0.136185	1.03283	1.0327	5.6614
cell_756	2	2.3	GTCTCGTTCTCCATGC-1	2246646	22692	172744	240627	1810583	0.107105	0.0808146	586	0.081263	0.0829281	0.952434	0.98444	3.07877
cell_757	2	2.4	GTCTTCGAGTGACATA-1	1869796	20468	142211	199484	1507633	0.106688	0.0672852	488	0.0878383	0.0892498	0.955591	0.976855	3.01364
cell_758	DOUBLET	DOUBLET	GTCTTCGTCAGTGCCG-1	1745958	58415	128600	181312	1377631	0.103847	0.0615501	446	0.108774	0.108678	1.12002	1.10955	2.78556
cell_759	NOISY_CONFIDENCE	NOISY_CONFIDENCE	GTGAAGGAGGAGTTTA-1	540162	3722	48834	55607	431999	0.102945	0.0194952	140	0.183888	0.183888	1.13986	1.1416	2.9021
cell_76	2	2.3	ACGATGTCAGAGACGT-1	2468724	18411	199604	259897	1990812	0.105276	0.0890465	645	0.0771405	0.078181	0.93256	0.944078	3.08365
cell_760	1	1	GTGAAGGCATTACAGC-1	2751254	33236	222843	295975	2199200	0.107578	0.0985948	712	0.0797845	0.0784388	0.992254	0.988323	1.99504
cell_761	1	1	GTGCAGCCAAGAGAGA-1	1208854	36437	91307	124980	956130	0.103387	0.0427497	310	0.109161	0.111384	0.96158	0.98459	2.06011
cell_762	DOUBLET	DOUBLET	GTGCAGCTCCAACGTA-1	463460	7195	26435	50625	379205	0.109233	0.0170009	123	0.0189233	0.0189233	0.0878597	0.0893472	1.53102
cell_763	NOISY_CONFIDENCE	NOISY_CONFIDENCE	GTGCATAAGGAGTCTG-1	983978	12350	84997	101960	784671	0.10362	0.0353553	254	0.1473	0.153482	1.21756	1.15191	3.53504
cell_764	DOUBLET	DOUBLET	GTGCATACACGAGCTC-1	2117044	28938	162202	226227	1699677	0.10686	0.0761091	550	0.0890289	0.0890289	0.999259	1.0059	2.62531
cell_765	NOISY_CONFIDENCE	NOISY_CONFIDENCE	GTGCATAGTCGGAAGT-1	3602204	43394	245852	384890	2928068	0.106848	0.131411	948	0.0722283	0.0782481	1.01798	1.08649	4.5204
cell_766	2	2.6	GTGCGGTAGAGACGAA-1	1963986	22850	149743	207113	1584280	0.105455	0.0710891	513	0.0884718	0.0884718	0.977498	0.983921	2.80332
cell_767	2	2.3	GTGCGGTCACTAAGGG-1	1610302	34691	121847	168069	1285695	0.104371	0.0575582	416	0.0938349	0.0948573	0.957199	0.952652	3.08145
cell_768	2	2.4	GTGCTTCCAAATGATG-1	1793470	25187	124052	196424	1447807	0.109522	0.0648543	469	0.0934968	0.0944207	1.00417	1.01116	2.92465
cell_769	2	2.2	GTGCTTCCATTATCCT-1	2264298	47994	191009	237615	1787680	0.10494	0.0801826	579	0.0831426	0.0810222	0.962616	0.925539	3.09307
cell_77	NOISY_CONFIDENCE	NOISY_CONFIDENCE	ACGATGTTCTGTATGG-1	490416	12486	47083	51304	379543	0.104613	0.0170664	123	0.0398927	0.0398927	0.214109	0.215652	1.60744
cell_770	DOUBLET	DOUBLET	GTGCTTCGTGCACACC-1	2140682	12468	165278	222832	1740104	0.104094	0.0782318	563	0.086092	0.0870722	0.994325	0.947129	4.12805
cell_771	2	2.4	GTGCTTCGTGGATAGC-1	3975988	28821	306498	411288	3229381	0.103443	0.144487	1046	0.068539	0.0691377	0.990649	1.00826	3.0329
cell_772	2	2.3	GTGCTTCGTTGCACTA-1	1781178	16280	136286	190386	1438226	0.106888	0.0641195	466	0.0874694	0.0854812	0.928969	0.903328	3.01362
cell_773	2	2.1	GTGCTTCTCAACTGAC-1	2616578	21203	208493	282866	2104016	0.108105	0.0945248	681	0.0765081	0.0755695	0.939797	0.93016	3.10734
cell_774	DOUBLET	DOUBLET	GTGGGTCGTAACGTGG-1	634590	25827	47361	64655	496747	0.101885	0.0222969	161	0.0876038	0.0876038	0.555739	0.557677	1.25023
cell_775	NOISY_DIMAPD	NOISY_DIMAPD	GTGGGTCTCGTTGGAT-1	3574356	35061	233080	382713	2923502	0.107072	0.130816	947	0.103867	0.104064	1.5455	1.56931	4.14011
cell_776	NOISY_DIMAPD	NOISY_DIMAPD	GTGGGTCTCTGGAGTT-1	498192	19985	34912	51706	391589	0.103787	0.0175199	127	0.321017	0.321017	1.84445	1.84591	0.648736
cell_777	2	2.3	GTGTGCGAGAGGGCTT-1	2448976	52323	190502	254540	1951611	0.103937	0.0876601	632	0.0770443	0.0803518	0.918023	0.956842	3.00959
cell_778	NOISY_CONFIDENCE	NOISY_CONFIDENCE	GTGTTAGAGGGAGTAA-1	3821784	35110	274073	400513	3112088	0.104797	0.139602	1008	0.0667748	0.0667748	0.948764	0.961537	3.25662
cell_779	2	2.4	GTGTTAGAGTGGCACA-1	2485646	30099	210193	261363	1983991	0.105149	0.0890767	642	0.0796454	0.0797871	0.960753	0.969139	2.9928
cell_78	2	2.4	ACGCAGCAGCGATTCT-1	3472912	48227	281585	377263	2765837	0.10863	0.123527	896	0.0703637	0.0718344	0.959618	0.983417	3.08402
cell_780	NOISY_CONFIDENCE	NOISY_CONFIDENCE	GTTAAGCCAAGCATGG-1	2933764	23939	217542	316749	2375534	0.107967	0.106581	769	0.0764343	0.0771053	0.988106	0.989232	3.00429
cell_781	2	2.2	GTTAAGCGTCGACGCT-1	732676	49449	55560	58470	569197	0.0798034	0.0253985	184	0.130314	0.135957	0.922553	0.950995	2.86904
cell_782	2	2.4	GTTACAGTCAGATTCG-1	2018804	123341	155589	205370	1534504	0.101729	0.0683341	497	0.0886543	0.0888448	0.974028	0.971914	2.82157
cell_783	DOUBLET	DOUBLET	GTTCGGGCATTCAGCA-1	1337688	44472	88265	142229	1062722	0.106324	0.0474494	344	0.10929	0.109485	1.02749	1.02927	1.85776
cell_784	DOUBLET	DOUBLET	GTTCTCGAGTGGTAGC-1	3458808	26251	276794	368215	2787548	0.106457	0.124823	903	0.0777123	0.0780579	1.08887	1.08962	2.28307
cell_785	NOISY_CONFIDENCE	NOISY_CONFIDENCE	GTTCTCGGTACAAGAT-1	3059488	35518	217888	330188	2475894	0.107923	0.110564	802	0.0729325	0.0730033	0.959882	0.966779	3.74517
cell_786	NOISY_CONFIDENCE	NOISY_CONFIDENCE	GTTTCTACAGATGAAT-1	3761840	33465	273234	411685	3043456	0.109437	0.136149	985	0.069588	0.0701133	0.986131	0.992916	2.84685
cell_787	NOISY_CONFIDENCE	NOISY_CONFIDENCE	GTTTCTATCGTAGGGA-1	690930	3917	60863	72448	553702	0.104856	0.0250016	179	0.179118	0.179118	1.25002	1.25225	3.94223
cell_788	2	2.3	TAAGAGATCAGTGCCG-1	2263916	99389	172728	234333	1757466	0.103508	0.0785221	569	0.0781544	0.0785597	0.900688	0.905038	3.07533
cell_789	DOUBLET	DOUBLET	TAAGCGTAGCCCAATT-1	1723560	49683	129687	186264	1357926	0.108069	0.0604688	440	0.108609	0.110082	1.11852	1.14422	1.60446
cell_79	2	2.3	ACGCAGCGTGCGCTTG-1	2320356	37613	177225	247950	1857568	0.106859	0.0828695	601	0.0800448	0.0794821	0.950512	0.943345	3.06851
cell_790	2	2.3	TAAGCGTTCTGTATGG-1	1638754	22231	119930	176649	1319944	0.107795	0.0591486	427	0.0930127	0.0941993	0.953904	0.97792	3.06217
cell_791	2	2.3	TAAGTGCAGTCATCCA-1	3122792	51086	255598	335248	2480860	0.107355	0.111016	803	0.0724391	0.0718584	0.950272	0.949482	3.01618
cell_792	NOISY_CONFIDENCE	NOISY_CONFIDENCE	TAAGTGCCACCTGGCA-1	1518448	24117	120001	164958	1209372	0.108636	0.0541868	392	0.107173	0.108227	1.0687	1.02485	2.84672
cell_793	DOUBLET	DOUBLET	TAAGTGCGTTAAACGA-1	2079148	31522	162574	223777	1661275	0.107629	0.0744758	538	0.0834794	0.0854154	0.923428	0.937941	0.995657
cell_794	2	2.3	TACAGTGGTTCTGTCC-1	3466132	49689	272724	375289	2768430	0.108273	0.123753	896	0.0649724	0.0659926	0.878235	0.899065	3.07494
cell_795	1	1	TACCTATAGAATGTGT-1	940660	11062	65334	101238	763026	0.107624	0.0343993	247	0.124609	0.122881	0.986698	0.973106	1.99284
cell_796	2	2.2	TACCTATCACACACGC-1	2273520	30182	183802	244775	1814761	0.107663	0.0811551	588	0.0793933	0.0797434	0.927878	0.935564	2.87109
cell_797	DOUBLET	DOUBLET	TACCTTAAGGCTCTCG-1	1358930	39652	104560	142341	1072377	0.104745	0.0479589	347	0.123316	0.120175	1.14894	1.12787	1.32676
cell_798	1	1	TACCTTACAGCGCCAT-1	2719352	36877	216556	292770	2173149	0.107662	0.0972048	704	0.0852478	0.0853537	1.06707	1.07674	1.99327
cell_799	2	2.4	TACCTTAGTGCACTTA-1	1664278	15977	116972	179097	1352232	0.107612	0.0604212	438	0.0914502	0.0970302	0.948176	0.981449	2.93773
cell_8	2	2.2	AAAGCAAAGAAACCCG-1	1441580	109151	121567	144311	1066551	0.100106	0.0477119	345	0.107976	0.108483	1.01352	0.995926	2.78966
cell_80	NOISY_CONFIDENCE	NOISY_CONFIDENCE	ACGCCAGAGTGTATCC-1	1977008	102724	137250	202513	1534521	0.102434	0.0677334	497	0.0962948	0.0962948	1.02902	1.03489	3.41976
cell_800	DOUBLET	DOUBLET	TACGGATCACCTCCAT-1	1608666	14277	180850	166267	1247272	0.103357	0.0558692	404	0.0677561	0.0695421	0.650644	0.662201	3.45643
cell_801	1	1	TACGGGCGTCAGTGGA-1	1153252	13842	87092	111751	940567	0.0969008	0.0422328	305	0.113353	0.113065	0.988924	0.976563	1.99987
cell_802	NOISY_CONFIDENCE	NOISY_CONFIDENCE	TACGGTACAAGCTACT-1	1585564	36030	118350	168932	1262252	0.106544	0.056387	409	0.0933645	0.0933645	0.902528	0.907264	3.01532
cell_803	1	1	TACGGTACAGACGAAC-1	2640970	31548	206903	283355	2119164	0.107292	0.0951598	686	0.0841717	0.0827099	1.03298	1.01524	1.99234
cell_804	4	4.1	TACGGTAGTCAGAAGC-1	2449518	31625	196685	261495	1959713	0.106754	0.0880143	635	0.0806197	0.0792183	0.959235	0.928048	5.67611
cell_805	2	2.2	TACGGTAGTGTCTGTA-1	1680106	12568	131413	178689	1357436	0.106356	0.0607506	440	0.0971755	0.0971755	1.00886	1.01435	3.01224
cell_806	DOUBLET	DOUBLET	TACGGTATCAAAGTGA-1	1163046	15218	90542	124323	932963	0.106894	0.041743	302	0.10573	0.103823	0.941762	0.918796	2.32918
cell_807	NOISY_CONFIDENCE	NOISY_CONFIDENCE	TACTTACAGAATGGGA-1	3482922	19199	261505	377706	2824512	0.108445	0.127023	915	0.0728603	0.0728603	1.0048	1.01619	4.54377
cell_808	2	2.4	TACTTACAGCTCCTTC-1	3465794	48177	274976	376050	2766591	0.108503	0.123809	896	0.0704093	0.0703218	0.961864	0.965674	3.13444
cell_809	DOUBLET	DOUBLET	TACTTACAGGGATCTG-1	1182498	25312	85513	126702	944971	0.107148	0.0422968	306	0.112893	0.112893	1.01169	1.01561	2.91437
cell_81	2	2.2	ACGCCAGCATACGTTG-1	1366438	14720	98740	151923	1101055	0.111182	0.0494372	357	0.108773	0.108773	1.03658	1.04106	2.94158
cell_810	2	2.5	TACTTACCAAAGCGCA-1	1786508	33464	147527	188238	1417279	0.105366	0.0631581	459	0.0899079	0.0916961	0.955279	0.976898	2.93333
cell_811	NOISY_CONFIDENCE	NOISY_CONFIDENCE	TACTTACGTCCCACAG-1	2748146	50921	201695	295214	2200316	0.107423	0.0981854	712	0.0799527	0.0783783	1.01823	0.98411	2.96902
cell_812	2	2.2	TACTTGTCAAACCCTA-1	2497952	27590	202568	268397	1999397	0.107447	0.0896746	647	0.0762358	0.0770476	0.918036	0.930457	2.89696
cell_813	DOUBLET	DOUBLET	TACTTGTGTACCAAGG-1	2552730	23622	191148	276515	2061445	0.108321	0.0926223	668	0.0810072	0.0787617	0.991069	0.944895	4.8713
cell_814	1	1	TACTTGTGTTGGTGAG-1	2392904	31496	178005	254787	1928616	0.106476	0.0863917	624	0.0866057	0.0861494	1.02642	1.01839	1.9954
cell_815	1	1	TAGACCACAACCTGAT-1	1644450	19429	121124	181824	1322073	0.110568	0.0592635	428	0.101374	0.10191	1.03223	1.04281	1.99928
cell_816	NOISY_CONFIDENCE	NOISY_CONFIDENCE	TAGACCACACAAGCGA-1	2911768	36125	201213	319356	2355074	0.109678	0.105679	763	0.0734311	0.0676811	0.947994	0.841376	2.35587
cell_817	DOUBLET	DOUBLET	TAGACCATCCTACCTG-1	1310090	31902	102753	138939	1036496	0.106053	0.0462412	336	0.114205	0.113098	1.07753	1.06796	2.31361
cell_818	2	2.4	TAGAGCTCACCAATAC-1	2302548	49763	173868	244622	1834295	0.10624	0.0816607	594	0.0807637	0.0811414	0.953687	0.974117	3.0363
cell_819	2	2.3	TAGAGCTGTTCGAGCC-1	1926532	46332	162509	199827	1517864	0.103724	0.068059	491	0.0901285	0.0897812	0.980988	0.959899	3.18642
cell_82	2	2.3	ACGCCAGCATCGGCGT-1	2536898	11753	200535	275902	2048708	0.108756	0.0920936	663	0.0751778	0.0752859	0.915087	0.902957	3.12851
cell_820	1	1	TAGAGCTTCCTAGACA-1	1771026	39449	136769	187346	1407462	0.105784	0.0629098	456	0.0989898	0.0998913	1.03529	1.05556	1.97348
cell_821	2	2.1	TAGCCGGAGTTACGGG-1	1997190	36124	156061	213688	1591317	0.106994	0.0715436	515	0.089152	0.0885087	0.981167	0.956795	3.1593
cell_822	3	3.3	TAGCCGGTCATGTGAC-1	1328236	17949	100684	144134	1065469	0.108515	0.0478173	345	0.11007	0.11007	1.03472	1.03906	3.78129
cell_823	NOISY_CONFIDENCE	NOISY_CONFIDENCE	TAGGCATAGCCTGATT-1	4226688	32099	298367	478916	3417306	0.113308	0.15313	1107	0.0655491	0.0696585	0.959259	1.02136	3.03134
cell_824	1	1	TAGGCATCACTCCGAG-1	1559194	35123	119931	166112	1238028	0.106537	0.055339	401	0.102764	0.101743	1.02068	1.02711	2.00074
cell_825	1	1	TAGGCATCAGTTTGCA-1	1473694	29024	120558	158026	1166086	0.107231	0.0523419	378	0.103101	0.105537	0.985427	0.996413	2.00661
cell_826	DOUBLET	DOUBLET	TAGGCATTCTGGTGAT-1	3245760	24253	248673	352737	2620097	0.108676	0.117744	848	0.0748689	0.0754225	0.997883	1.01467	2.78675
cell_827	2	2.1	TAGTGGTCATGGAGAC-1	1837368	58014	143430	192059	1443865	0.104529	0.0646238	468	0.0854819	0.085673	0.910573	0.899236	3.17852
cell_828	NOISY_CONFIDENCE	NOISY_CONFIDENCE	TAGTGGTTCTCGTGGG-1	571364	12347	34234	61252	463531	0.107203	0.0208655	150	0.154928	0.154928	0.985174	0.987031	1.52189
cell_829	2	2.4	TAGTTGGCACGATGGA-1	2348756	21090	180385	254539	1892742	0.108372	0.0846875	613	0.0866403	0.0872068	1.03889	1.04257	2.92009
cell_83	DOUBLET	DOUBLET	ACGCCGAAGAACAATC-1	1791610	36527	121057	192953	1441073	0.107698	0.0643396	467	0.118641	0.118641	1.26162	1.26722	1.69803
cell_830	2	2.2	TAGTTGGGTAACCGAG-1	1718474	37273	132939	182487	1365775	0.106191	0.0613737	442	0.0885322	0.0878571	0.915341	0.896667	2.96121
cell_831	1	1	TAGTTGGGTTAAAGGT-1	2648632	30332	195262	284079	2138959	0.107255	0.0958708	693	0.0867604	0.0849019	1.07682	1.04286	1.994
cell_832	1	1	TAGTTGGTCCACAGAT-1	1772356	20347	130550	193317	1428142	0.109073	0.0639214	462	0.0990616	0.0981633	1.04433	1.05362	1.99262
cell_833	2	2.3	TATCAGGAGTGTCTCA-1	3411340	38708	266287	362434	2743911	0.106244	0.122945	888	0.0670961	0.0655078	0.907275	0.886591	3.03298
cell_834	2	2.3	TATCAGGCAGGTCCCA-1	2859314	42964	228491	304879	2282980	0.106627	0.10233	739	0.0762868	0.075474	0.97253	0.957579	3.14228
cell_835	DOUBLET	DOUBLET	TATCTCAAGTGGAGTC-1	3023714	38211	228686	322250	2434567	0.106574	0.108878	788	0.073998	0.0749949	0.963939	0.978671	5.11332
cell_836	NOISY_CONFIDENCE	NOISY_CONFIDENCE	TATCTCAGTGATACCT-1	1693728	32121	111779	184056	1365772	0.108669	0.0608729	442	0.0872587	0.0872587	0.912421	0.918122	2.75676
cell_837	DOUBLET	DOUBLET	TATCTCAGTTAGCTCA-1	1836766	25552	147174	195894	1468146	0.106652	0.0655115	475	0.095743	0.097344	1.0452	1.06747	3.23264
cell_838	NOISY_CONFIDENCE	NOISY_CONFIDENCE	TATGCCCGTTCCCACT-1	1324104	26179	77602	143945	1076378	0.108711	0.0481414	349	0.0140849	0.0140849	0.0735428	0.0775635	1.58979
cell_839	2	2.3	TATGCCCTCACCGCAG-1	2300342	38593	181408	248105	1832236	0.107856	0.0819831	593	0.0816958	0.0820795	0.961577	0.964687	3.07797
cell_84	1	1	ACGCCGAAGACTAAGT-1	1461926	13842	108714	159948	1179422	0.109409	0.0527078	382	0.105397	0.104758	1.02087	1.01217	1.9928
cell_840	NOISY_CONFIDENCE	NOISY_CONFIDENCE	TATGCCCTCCAGGCGT-1	2561822	12965	208240	291155	2049462	0.113652	0.0921885	664	0.0811808	0.0805286	0.999505	0.935728	3.15192
cell_841	DOUBLET	DOUBLET	TATTACCTCAGCAGCC-1	1919650	35454	140368	204862	1538966	0.106718	0.0689523	498	0.0850705	0.0822848	0.929858	0.865898	4.0256
cell_842	DOUBLET	DOUBLET	TATTACCTCGACTGCG-1	1471680	49644	115925	153798	1152313	0.104505	0.05173	373	0.108714	0.105583	1.06374	0.959083	4.2776
cell_843	DOUBLET	DOUBLET	TATTACCTCTGATGGT-1	3102348	18968	274413	335271	2473696	0.10807	0.11115	801	0.084094	0.084094	1.11211	1.1219	3.09188
cell_844	NOISY_CONFIDENCE	NOISY_CONFIDENCE	TCAATCTAGCGTGTGA-1	4060752	22885	296665	433547	3307655	0.106765	0.148244	1071	0.0837929	0.0811749	1.26592	1.18365	5.76961
cell_845	1	1	TCAATCTGTGACATGG-1	1245552	19159	93245	137243	995905	0.110186	0.0446306	322	0.114135	0.112116	1.02763	1.01134	1.99786
cell_846	2	2.1	TCACAAGCATCCCAAA-1	2031444	17072	148635	224248	1641489	0.110388	0.0734511	532	0.0870495	0.0879645	0.982128	0.988157	3.55829
cell_847	DOUBLET	DOUBLET	TCACAAGTCCTCGCTA-1	1453544	16609	136883	154974	1145078	0.106618	0.0512156	371	0.0952722	0.0962772	0.924162	0.925105	2.80005
cell_848	DOUBLET	DOUBLET	TCACGAAAGTAGTGCG-1	2368574	45560	176267	255013	1891734	0.107665	0.0848197	613	0.0772855	0.0778861	0.908788	0.909883	5.38571
cell_849	1	1	TCACGAACAGTTGCCG-1	1009736	33537	76926	107760	791513	0.106721	0.0355561	256	0.142225	0.142225	1.15384	1.15693	1.76881
cell_85	NOISY_DIMAPD	NOISY_DIMAPD	ACGCCGAGTTATCGGT-1	1759266	18029	108150	194393	1438694	0.110497	0.0644682	466	0.145186	0.145186	1.54906	1.55456	2.44835
cell_850	NOISY_CONFIDENCE	NOISY_CONFIDENCE	TCAGATGAGCGATTAA-1	786428	5031	67822	82802	630773	0.105289	0.0284088	204	0.164214	0.166556	1.22205	1.15655	4.51504
cell_851	1	1	TCAGCAAGTCCGATGC-1	1404594	34885	108069	151619	1110021	0.107945	0.0494131	359	0.105979	0.104161	1.00017	0.993901	1.99472
cell_852	1	1	TCAGCTCAGCAACGGT-1	3432072	51260	255306	371851	2753655	0.108346	0.123361	892	0.0708875	0.06873	0.955445	0.920916	1.99758
cell_853	2	2.3	TCAGCTCCACACGTGC-1	2636596	32027	194276	285896	2124397	0.108434	0.0953012	688	0.0706698	0.0725827	0.867521	0.900411	3.05562
cell_854	NOISY_CONFIDENCE	NOISY_CONFIDENCE	TCAGCTCGTACCGCTG-1	1344000	19854	105771	144058	1074317	0.107186	0.0479209	348	0.102668	0.104892	0.971961	0.953092	3.01833
cell_855	NOISY_CONFIDENCE	NOISY_CONFIDENCE	TCAGCTCGTAGACCAG-1	440882	6870	41609	45427	346976	0.103037	0.0155761	112	0.168077	0.168077	0.913505	0.914844	1.0178
cell_856	2	2.5	TCAGGATAGGAATGGA-1	2643322	16833	209916	281290	2135283	0.106415	0.0955333	691	0.0782196	0.0778138	0.975372	0.969468	2.94968
cell_857	1	1	TCAGGTACATGGCTAT-1	2019178	33924	159462	218138	1607654	0.108033	0.071784	521	0.0932341	0.0943594	1.03247	1.05703	1.98548
cell_858	2	2.4	TCATTACAGGTCGGAT-1	2693586	23560	214775	288549	2166702	0.107124	0.0973691	702	0.0802371	0.079699	1.00511	1.00038	3.02901
cell_859	2	2.3	TCATTACAGTCGTACT-1	2890394	31894	229719	312075	2316706	0.10797	0.103612	750	0.079502	0.0786399	1.02703	1.01225	3.07796
cell_86	2	2.3	ACGCCGAGTTCAGGTT-1	2236258	30200	173465	241182	1791411	0.107851	0.0802628	580	0.0825398	0.0825398	0.957414	0.964701	3.06919
cell_860	NOISY_CONFIDENCE	NOISY_CONFIDENCE	TCATTACTCGCTCTGT-1	451364	9747	35508	47907	358202	0.106138	0.0160636	116	0.0295892	0.0295892	0.149171	0.150632	1.75947
cell_861	1	1	TCATTTGCACTAGGCC-1	2061210	72563	153775	216883	1617989	0.105221	0.072073	524	0.0956097	0.0973299	1.06169	1.07075	1.88317
cell_862	NOISY_DIMAPD	NOISY_DIMAPD	TCATTTGTCGAGCACC-1	437850	6520	27116	46771	357443	0.10682	0.0160532	116	0.474292	0.474292	2.64152	2.64289	3.69597
cell_863	2	2.6	TCATTTGTCGAGCGTC-1	628874	48238	48482	50232	481922	0.0798761	0.021492	156	0.141835	0.143988	0.931862	0.920869	3.01212
cell_864	2	2.3	TCATTTGTCTCAGTTT-1	1345992	72432	96954	139145	1037461	0.103377	0.04626	336	0.098362	0.103408	0.909719	0.941256	3.1655
cell_865	NOISY_CONFIDENCE	NOISY_CONFIDENCE	TCCACACAGAGGCAAA-1	3531294	22807	270584	385531	2852372	0.109176	0.128024	924	0.0723569	0.0770016	1.00627	1.03707	3.53464
cell_866	2	2.2	TCCACACAGCCTGATT-1	2277334	33559	174627	250911	1818237	0.110178	0.0813384	589	0.0850116	0.0850116	0.995218	1.0026	2.9867
cell_867	1	1	TCCACACAGGAAACTT-1	1731540	55713	136461	184312	1355054	0.106444	0.0606826	439	0.0978291	0.0963123	1.00136	0.977778	1.99346
cell_868	2	2.1	TCCACACGTCATACCA-1	2293304	53856	172124	243292	1824032	0.106088	0.0811365	591	0.0834143	0.0830094	0.983215	0.981879	3.15927
cell_869	2	2.3	TCCACACTCCCAAGCG-1	1011432	102845	73043	96759	738785	0.0956654	0.0328622	239	0.113328	0.116475	0.910295	0.919072	3.06364
cell_87	2	2.6	ACGGAGAGTTGATCTG-1	2147460	45171	173132	231101	1698056	0.107616	0.0759869	550	0.0827002	0.0833237	0.941674	0.942605	2.91358
cell_870	2	2.3	TCCCGATGTGATTGGG-1	3120186	27172	242923	335024	2515067	0.107373	0.112816	814	0.0733891	0.0719915	0.97061	0.944	3.08581
cell_871	3	3.1	TCGCGAGCACAGAAAT-1	1183412	25401	90099	111857	956055	0.0945208	0.0428011	310	0.118427	0.118427	1.06127	1.06516	3.56109
cell_872	DOUBLET	DOUBLET	TCGCGAGTCTGATGGT-1	3640796	28011	262845	359141	2990799	0.0986435	0.134283	968	0.0673395	0.0647672	0.940248	0.895972	4.02312
cell_873	1	1	TCGCGTTGTGGAAAGA-1	710940	12383	54209	61654	582694	0.0867218	0.0261389	189	0.136163	0.138514	0.95561	0.963722	2.06133
cell_874	NOISY_CONFIDENCE	NOISY_CONFIDENCE	TCGCGTTTCTAATGGC-1	2760532	41060	196740	268353	2254379	0.0972106	0.101059	730	0.0791267	0.0763394	1.01246	0.949011	2.86835
cell_875	DOUBLET	DOUBLET	TCGGGACAGGCATTTC-1	1151888	80497	99763	105726	865902	0.091785	0.0378942	280	0.0881612	0.0888286	0.743886	0.735436	2.19003
cell_876	2	2.3	TCGGGACCATCCAGCG-1	648514	65560	48151	57236	477567	0.0882572	0.0211632	155	0.146164	0.141883	0.965866	0.922167	3.01472
cell_877	2	2.2	TCGGGACGTAGTAGTA-1	1180204	19460	83767	117677	959300	0.099709	0.0425976	311	0.107697	0.105838	0.969472	0.952947	2.92724
cell_878	2	2.2	TCGGGACTCAACAGTC-1	2380982	29608	176753	237990	1936631	0.0999546	0.0865708	627	0.080286	0.0811511	0.968493	0.985254	3.02789
cell_879	DOUBLET	DOUBLET	TCGGGACTCAGGTGAG-1	1523544	22684	119516	146819	1234525	0.0963668	0.055396	400	0.103606	0.105384	1.02831	1.04012	2.49403
cell_88	2	2.4	ACGGAGATCAGCGGCT-1	2158996	42910	175227	230464	1710395	0.106746	0.0767396	554	0.0801346	0.0797718	0.90503	0.891409	2.9203
cell_880	NOISY_CONFIDENCE	NOISY_CONFIDENCE	TCGGGACTCCAGGTTA-1	2214352	32771	166427	215676	1799478	0.0973991	0.0805592	583	0.0831013	0.0832312	0.969471	0.94768	3.01895
cell_881	1	1	TCGGGACTCTCAGTTT-1	1519160	80715	107039	145379	1186027	0.095697	0.0529334	384	0.101248	0.100538	0.982806	0.96574	1.99474
cell_882	2	2.2	TCGGTAAAGCCATGCC-1	2232858	33557	171300	224784	1803217	0.100671	0.0808626	584	0.0846594	0.0856679	0.986213	1.0033	2.77568
cell_883	1	1	TCGGTAAGTTGGGCAA-1	1918900	17128	151102	195005	1555665	0.101623	0.0697211	504	0.0909293	0.0922171	1.00126	1.01422	1.94089
cell_884	NOISY_CONFIDENCE	NOISY_CONFIDENCE	TCGGTAATCCACCCAT-1	3802066	24071	279871	390038	3108086	0.102586	0.139588	1006	0.069298	0.0674511	0.98418	0.943236	2.21462
cell_885	2	2.3	TCGTACCTCGTTGCTC-1	2200216	17072	177869	207974	1797301	0.0945244	0.080736	582	0.080993	0.0799994	0.937756	0.925172	3.08593
cell_886	DOUBLET	DOUBLET	TCGTAGACATGAAAGT-1	2535474	21460	186013	248635	2079366	0.0980625	0.0934954	673	0.0843152	0.0800289	1.05157	0.951459	4.17647
cell_887	NOISY_CONFIDENCE	NOISY_CONFIDENCE	TCGTAGATCAATAGAG-1	1158040	43645	84023	110103	920269	0.095077	0.0409754	298	0.115271	0.115271	1.02124	1.02504	6.91499
cell_888	2	2.2	TCTATTGAGCTGCCCA-1	2619970	41021	210367	277837	2090745	0.106046	0.0935099	677	0.0747111	0.075296	0.917493	0.92971	3.03187
cell_889	1	1	TCTCATAAGGTAAACT-1	1816350	46443	136528	191233	1442146	0.105284	0.064422	467	0.102505	0.102674	1.0848	1.07703	1.93958
cell_89	2	2.2	ACGGAGATCCACTTCG-1	1934270	75462	150283	209484	1499041	0.108301	0.066918	485	0.0899458	0.0875845	0.978136	0.947421	3.0052
cell_890	NOISY_CONFIDENCE	NOISY_CONFIDENCE	TCTCATAGTAAAGTCA-1	707250	14470	66760	72878	553142	0.103044	0.0246511	179	0.0278839	0.0278839	0.16711	0.169394	2.37733
cell_891	NOISY_CONFIDENCE	NOISY_CONFIDENCE	TCTCTAATCAGCGCGT-1	3693630	24445	275796	385078	3008311	0.104255	0.135098	974	0.0727128	0.0697047	1.03003	0.953952	4.18493
cell_892	DOUBLET	DOUBLET	TCTTCGGAGGAGTAGA-1	667504	7367	53570	70522	536045	0.10565	0.0240223	174	0.141264	0.141264	0.973569	0.975776	2.32729
cell_893	2	2.6	TCTTCGGGTAGATAGT-1	2203166	17567	165111	232657	1787831	0.105601	0.0799929	579	0.0848291	0.0858937	0.987096	0.998054	2.88449
cell_894	4	4.1	TCTTCGGTCCACAGAT-1	2751124	26172	208948	297241	2218763	0.108043	0.099107	718	0.0888642	0.0888642	1.14861	1.15775	5.00343
cell_895	NOISY_CONFIDENCE	NOISY_CONFIDENCE	TCTTCGGTCTCAGCGG-1	1035936	31487	89920	106810	807719	0.103105	0.0361695	262	0.152453	0.152453	1.28378	1.28711	2.55621
cell_896	NOISY_CONFIDENCE	NOISY_CONFIDENCE	TGAAAGACACGTGGCT-1	2263176	42763	170876	243242	1806295	0.107478	0.0811779	585	0.0880064	0.0803665	1.03505	0.894459	3.92605
cell_897	3	3.2	TGAAAGACACTAAGGG-1	2208072	30023	156120	240300	1781629	0.108828	0.0798183	577	0.0873376	0.0867766	1.02192	0.992767	3.49755
cell_898	2	2.4	TGAAAGACACTTGCTC-1	2284754	28450	179090	251110	1826104	0.109907	0.0819573	591	0.0819122	0.0816884	0.95536	0.956947	2.84266
cell_899	NOISY_DIMAPD	NOISY_DIMAPD	TGAAAGAGTGGCAAAC-1	3585942	69194	278488	384185	2854075	0.107136	0.127869	924	0.104644	0.104644	1.49897	1.51	5.67269
cell_9	NOISY_CONFIDENCE	NOISY_CONFIDENCE	AAAGTAGTCGGGCTCA-1	2367758	28707	186630	251179	1901242	0.106083	0.0853287	616	0.0836184	0.0792237	0.997253	0.910484	3.96328
cell_90	2	2.3	ACGGCCAAGAGCTATA-1	1688016	22969	123664	180378	1361005	0.106858	0.0608168	441	0.0943861	0.0973291	0.979747	1.01696	3.03204
cell_900	2	2.2	TGACAACGTTTACGGT-1	3543188	53059	264606	384992	2840531	0.108657	0.127375	920	0.0657487	0.066037	0.897281	0.900166	3.00699
cell_901	NOISY_CONFIDENCE	NOISY_CONFIDENCE	TGACGGCAGTCTCCTC-1	2014988	26027	152371	221204	1615386	0.109779	0.0723493	523	0.0895937	0.0895937	1.01288	1.01962	3.44457
cell_902	DOUBLET	DOUBLET	TGACGGCCAACGCGTC-1	1037110	16925	82319	99389	838477	0.0958327	0.0373534	272	0.119948	0.119526	0.999256	0.993496	2.48419
cell_903	2	2.1	TGACGGCCATTACTTC-1	1904310	52940	167428	200516	1483426	0.105296	0.0663163	480	0.097169	0.097169	1.05553	1.06159	3.37695
cell_904	NOISY_CONFIDENCE	NOISY_CONFIDENCE	TGACTAGAGCGTTGCC-1	533704	9287	36270	55977	432170	0.104884	0.019402	140	0.0111279	0.0111279	0.0436191	0.0453585	3.67822
cell_905	DOUBLET	DOUBLET	TGACTAGCAACGACGA-1	2188972	19121	178077	238172	1753602	0.108805	0.0786956	568	0.0847991	0.0869262	0.972131	0.977341	4.99195
cell_906	2	2.3	TGACTAGTCTGAGATC-1	3101200	42302	249848	332166	2476884	0.107109	0.11102	802	0.0692874	0.0710352	0.901798	0.931514	3.03795
cell_907	NOISY_CONFIDENCE	NOISY_CONFIDENCE	TGACTTTCAGGTGCAA-1	627334	3100	53713	67921	502600	0.108269	0.0226548	163	0.167798	0.178569	1.11911	1.11381	4.58885
cell_908	2	2.3	TGAGCATCAGACTTGT-1	2548964	45602	204345	273391	2025626	0.107256	0.0905151	656	0.0766441	0.076419	0.933747	0.934581	3.08395
cell_909	2	2.4	TGAGCATTCTACGGGC-1	3195856	55543	255101	338667	2546545	0.105971	0.114008	825	0.0719873	0.0722723	0.953908	0.963539	3.03253
cell_91	DOUBLET	DOUBLET	ACGGCCAAGCGATTCT-1	1838018	66844	156200	189474	1425500	0.103086	0.0628796	462	0.119779	0.119779	1.29437	1.30016	1.46711
cell_910	DOUBLET	DOUBLET	TGAGCCGAGTTACCCA-1	1068576	11469	91970	113978	851159	0.106663	0.0381854	276	0.113351	0.113351	0.932799	0.936062	2.29847
cell_911	3	3.2	TGAGCCGTCATCAGCA-1	1776400	22157	170403	186068	1397772	0.104744	0.0625798	453	0.0917813	0.0933268	0.964286	0.972346	3.58638
cell_912	NOISY_CONFIDENCE	NOISY_CONFIDENCE	TGAGGGAAGTCTCGGC-1	848012	12504	75332	88443	671733	0.104295	0.0302661	218	0.152806	0.157412	1.17384	1.138	6.13594
cell_913	2	2.3	TGATTTCAGGACGAAA-1	3582446	32021	245157	392193	2913075	0.109476	0.130471	943	0.0693227	0.0667682	0.968783	0.912945	3.07778
cell_914	2	2.3	TGATTTCGTTCAGTAC-1	3010758	54555	224707	325782	2405714	0.108206	0.10739	779	0.0742378	0.0739655	0.967557	0.965739	3.00309
cell_915	1	1	TGATTTCTCAACTGAC-1	2349438	35463	176548	257344	1880083	0.109534	0.0843797	609	0.101285	0.100106	1.21013	1.19365	2.16226
cell_916	2	2.3	TGCACCTCATCTAAGC-1	2673636	43315	213248	285727	2131346	0.106868	0.0951994	690	0.0768121	0.0778571	0.958176	0.976655	3.07935
cell_917	3	3.2	TGCCAAACAATGTGTC-1	3252232	27875	222770	358692	2642895	0.110291	0.1182	856	0.0744787	0.0744787	1.00768	1.01846	4.02742
cell_918	2	2.3	TGCCCATAGAGAGCTC-1	3270608	35421	244413	345755	2645019	0.105716	0.118684	856	0.0695137	0.0684521	0.930918	0.910989	2.97734
cell_919	2	2.2	TGCCCATCACACTCGG-1	2208794	41251	184047	234788	1748708	0.106297	0.0785597	566	0.0806848	0.0792481	0.92201	0.893551	3.0026
cell_92	NOISY_CONFIDENCE	NOISY_CONFIDENCE	ACGGCCAAGGGAACGG-1	3643862	48065	274448	388512	2932837	0.106621	0.13177	950	0.0701107	0.0694763	0.971656	0.944439	6.96021
cell_920	DOUBLET	DOUBLET	TGCCCATTCCGCTGGA-1	3085768	25346	238327	333260	2488835	0.107999	0.11162	806	0.0725869	0.0710628	0.947386	0.920774	4.49182
cell_921	1	1	TGCCCATTCTCGAACA-1	2040592	25653	163287	217296	1634356	0.106487	0.0729993	529	0.0900217	0.0900217	0.999949	1.00642	2.00249
cell_922	2	2.1	TGCCCTATCCGACCAG-1	3309016	54023	263678	356034	2635281	0.107595	0.118044	853	0.068788	0.0684184	0.918381	0.917257	3.23764
cell_923	1	1	TGCCCTATCGCGGCAT-1	2323712	18929	188563	252405	1863815	0.108621	0.0832936	604	0.0884274	0.0894999	1.04173	1.06371	1.99374
cell_924	2	2.6	TGCGCAGCACACCTAA-1	1729562	18304	124544	190014	1396700	0.109862	0.0622615	452	0.0965102	0.0969768	1.02572	1.03861	3.07655
cell_925	NOISY_CONFIDENCE	NOISY_CONFIDENCE	TGCGCAGTCAGTACAC-1	561852	9774	25811	62307	463960	0.110896	0.0208174	150	0.0107644	0.0107644	0.0419535	0.0438652	1.7613
cell_926	2	2.4	TGCGGGTCACGCCTGA-1	1483922	11333	120859	164110	1187620	0.110592	0.0533366	385	0.0975024	0.0971744	0.952912	0.946656	3.01593
cell_927	2	2.4	TGCGGGTGTCAGTTTG-1	1929200	51237	149051	202316	1526596	0.10487	0.0683081	494	0.0881553	0.087145	0.964638	0.944877	2.97466
cell_928	2	2.3	TGCGGGTTCGAAATCC-1	1879440	42439	153193	196395	1487413	0.104497	0.0666765	482	0.0869505	0.0871361	0.933229	0.920741	3.07593
cell_929	DOUBLET	DOUBLET	TGCGTGGAGCCAACAG-1	942546	14262	72854	100870	754560	0.107019	0.033927	244	0.132304	0.131828	1.04723	1.05516	2.33272
cell_93	2	2.3	ACGGCCAAGTCGATAA-1	1953796	22337	142310	211521	1577628	0.108262	0.0705623	511	0.0888279	0.0895978	0.983295	1.00075	3.03856
cell_930	4	4.2	TGCTACCGTTGAGCAG-1	4272888	48299	313159	461921	3449509	0.108105	0.154537	1117	0.0625684	0.0654645	0.908761	0.958315	6.78477
cell_931	DOUBLET	DOUBLET	TGCTGCTAGGGCATGT-1	1746452	15323	129059	191158	1410912	0.109455	0.0630364	457	0.098303	0.0967224	1.04624	1.02957	2.54285
cell_932	DOUBLET	DOUBLET	TGGACGCAGTAACCCT-1	1595354	32950	127097	171110	1264197	0.107255	0.0567152	409	0.125515	0.125515	1.28508	1.2902	2.79785
cell_933	2	2.3	TGGACGCGTGCTATTG-1	1299934	29282	89700	136360	1044592	0.104898	0.0466819	338	0.110727	0.110727	1.03736	1.04167	3.03235
cell_934	2	2.6	TGGACGCGTGGGAAGG-1	2191182	38890	176059	227068	1749165	0.103628	0.0786322	566	0.0816765	0.0825764	0.93675	0.949813	2.874
cell_935	NOISY_CONFIDENCE	NOISY_CONFIDENCE	TGGCCAGCACGACTAT-1	1067964	19607	85365	115417	847575	0.108072	0.0378853	274	0.099784	0.100578	0.842622	0.860263	2.57846
cell_936	DOUBLET	DOUBLET	TGGCGCACAACCGCTG-1	1438304	28088	102264	153322	1154630	0.106599	0.0514788	374	0.0977505	0.0963762	0.955301	0.906787	1.85755
cell_937	NOISY_DIMAPD	NOISY_DIMAPD	TGGCGCATCCCACAAA-1	467716	4514	49581	48905	364716	0.104561	0.0163565	118	0.393695	0.393695	2.24459	2.24603	1.25191
cell_938	2	2.4	TGGCTGGCAGTGTGGA-1	2601240	25613	196101	280272	2099254	0.107746	0.0940291	680	0.0749597	0.0754308	0.924158	0.933569	2.92481
cell_939	2	2.3	TGGCTGGTCCGAGTCG-1	1627344	79597	126973	164285	1256489	0.100953	0.0560737	407	0.0955493	0.0949793	0.960778	0.937275	3.03491
cell_94	2	2.3	ACGGCCACATCTAAGC-1	1947982	40608	157778	209833	1539763	0.107718	0.0689873	499	0.0862865	0.0862865	0.941792	0.948078	3.03733
cell_940	NOISY_CONFIDENCE	NOISY_CONFIDENCE	TGGGAAGTCTTCTTGA-1	3151736	23984	260479	334825	2532448	0.106235	0.1138	820	0.0729127	0.0713901	0.965447	0.919988	5.01355
cell_941	2	2.3	TGGGCGTGTCAGTTTG-1	1336122	63556	95427	137754	1039385	0.1031	0.0466498	337	0.10351	0.106375	0.960409	0.981093	2.96976
cell_942	2	2.3	TGGGCGTGTGCGGTAA-1	3143094	27526	214863	332886	2567819	0.10591	0.114828	831	0.0729651	0.0723737	0.977749	0.960356	3.00582
cell_943	DOUBLET	DOUBLET	TGGTTAGAGGAGCGAG-1	3308082	65134	244037	343552	2655359	0.103852	0.119122	860	0.0707646	0.0683231	0.951396	0.902679	4.14914
cell_944	1	1	TGGTTAGCAACCTAGT-1	1387948	15817	104262	153136	1114733	0.110333	0.0499276	361	0.108246	0.104657	1.02292	0.984576	1.99434
cell_945	NOISY_CONFIDENCE	NOISY_CONFIDENCE	TGGTTAGCACTCCGAG-1	2588306	57512	197878	274618	2058298	0.1061	0.0919485	666	0.0812508	0.0820039	1.00136	0.983595	7.43195
cell_946	2	2.2	TGGTTAGGTACCAACT-1	2589568	24325	193844	277389	2094010	0.107118	0.0941062	678	0.0823924	0.0803081	1.02944	0.9572	3.00943
cell_947	2	2.2	TGGTTCCAGTACAGTA-1	1659978	17241	120706	181469	1340562	0.10932	0.0597012	434	0.100962	0.0992083	1.05258	1.04502	3.01977
cell_948	DOUBLET	DOUBLET	TGGTTCCTCGACAACT-1	2628704	61388	203352	280763	2083201	0.106807	0.0929856	675	0.0859971	0.08494	1.08099	1.06452	4.43825
cell_949	2	2.2	TGTATTCAGCGGCTTC-1	1654456	16822	138749	175930	1322955	0.106337	0.0595041	428	0.106149	0.109776	1.10292	1.07554	2.94423
cell_95	NOISY_CONFIDENCE	NOISY_CONFIDENCE	ACGGGTCCAGGGCTTC-1	546748	19483	45243	55800	426222	0.102058	0.0190623	138	0.0615119	0.0615119	0.358707	0.360405	1.54473
cell_950	NOISY_CONFIDENCE	NOISY_CONFIDENCE	TGTATTCCAACCGGAA-1	2688094	25779	191488	289510	2181317	0.107701	0.0976348	706	0.0767997	0.0769363	0.968034	0.942278	3.09529
cell_951	1	1	TGTATTCCACATCGAT-1	1985184	18117	147607	219578	1599882	0.110608	0.0719075	518	0.0894774	0.0896767	0.976605	0.990653	1.99304
cell_952	2	2.6	TGTCCCACAGAGGTCA-1	2421246	20491	187728	262953	1950074	0.108602	0.0874622	631	0.0820496	0.0802475	0.986779	0.963221	2.83329
cell_953	2	2.3	TGTCCCACAGGTTAAA-1	1164604	26590	85071	124683	928260	0.10706	0.0414111	301	0.109027	0.109303	0.965533	0.965818	3.10873
cell_954	2	2.4	TGTGGTAAGGGTGTTG-1	1809172	22518	132321	188306	1466027	0.104084	0.0658083	475	0.0948717	0.0954788	1.0224	1.02093	2.81428
cell_955	NOISY_CONFIDENCE	NOISY_CONFIDENCE	TGTGGTACATTTGCGA-1	882458	8041	67526	95507	711384	0.108228	0.0319197	230	0.0411917	0.0411917	0.284628	0.287357	1.86013
cell_956	NOISY_CONFIDENCE	NOISY_CONFIDENCE	TGTGGTAGTCGCGTCA-1	2022818	16885	158733	193006	1654194	0.0954144	0.0742772	536	0.0874548	0.0837594	0.989424	0.90667	2.94605
cell_957	2	2.5	TGTGTTTAGCCCTAAT-1	1666752	13836	116674	180308	1355934	0.108179	0.0608409	439	0.0938976	0.092627	0.973294	0.976352	2.9418
cell_958	DOUBLET	DOUBLET	TGTGTTTAGTAGGCCA-1	1227762	14449	95448	127965	989900	0.104226	0.0442882	321	0.117762	0.118988	1.05693	1.04519	2.29629
cell_959	1	1	TGTGTTTTCTTCTAAC-1	1430514	12061	115595	154645	1148213	0.108104	0.0516264	372	0.104735	0.104742	0.995384	1.01122	1.99529
cell_96	NOISY_CONFIDENCE	NOISY_CONFIDENCE	ACGGGTCCATACTGCA-1	1145876	39731	95890	118275	891980	0.103218	0.0398219	289	0.101962	0.101962	0.881587	0.88526	2.97767
cell_960	2	2.4	TGTTCCGAGCACCGCT-1	1857430	53777	155440	194756	1453457	0.104852	0.0653084	471	0.0876545	0.0885009	0.930637	0.928327	2.96675
cell_961	NOISY_DIMAPD	NOISY_DIMAPD	TTAACTCAGGCATTCT-1	2837324	102371	189886	301491	2243576	0.106259	0.0981017	726	0.165739	0.165739	2.23999	2.24891	2.47813
cell_962	DOUBLET	DOUBLET	TTAACTCAGGGTCTCC-1	2818804	45296	239839	299718	2233951	0.106328	0.100075	723	0.0809779	0.0809779	1.03987	1.04912	2.17565
cell_963	2	2.4	TTAACTCCAACATCAC-1	2562458	35207	211573	279068	2036610	0.108906	0.0913893	659	0.0762006	0.0767144	0.924594	0.935137	3.00674
cell_964	NOISY_CONFIDENCE	NOISY_CONFIDENCE	TTAACTCGTCTCCACT-1	1997166	17177	172873	212228	1594888	0.106265	0.071792	516	0.100478	0.104059	1.12852	1.09968	3.31908
cell_965	2	2.1	TTAGGACAGGCTACGA-1	1320464	8582	102408	144347	1065127	0.109315	0.047877	345	0.0999361	0.100509	0.93147	0.940891	3.21539
cell_966	DOUBLET	DOUBLET	TTAGGACCAGCCCGAT-1	2103666	36484	156937	223050	1687195	0.106029	0.0755498	546	0.0889173	0.0836037	1.02006	0.914618	2.11167
cell_967	4	4.2	TTAGGACGTCTAGGGA-1	3551460	25368	260290	373632	2892170	0.105205	0.129787	937	0.0740188	0.0740188	1.02485	1.03627	6.32283
cell_968	1	1	TTAGGACGTGCTTTCC-1	2301998	67583	182931	241920	1809564	0.105091	0.0809556	586	0.0926531	0.0924471	1.07323	1.06325	1.94324
cell_969	2	2.3	TTAGGCATCACGTTAG-1	2104872	25714	159391	226612	1693155	0.107661	0.0759481	548	0.0806474	0.0784433	0.913815	0.906956	3.07262
cell_97	1	1	ACGGGTCGTACGTTTG-1	1595830	29145	121005	164189	1281491	0.102886	0.0575371	415	0.0961845	0.0962398	0.958457	0.962364	1.97063
cell_970	2	2.4	TTAGTTCGTACAAGAT-1	3760396	42423	266694	405407	3045872	0.10781	0.136288	986	0.0684221	0.0689379	0.970946	0.976049	2.8858
cell_971	NOISY_DIMAPD	NOISY_DIMAPD	TTAGTTCTCTGGTAGT-1	892728	10424	71414	96855	714035	0.108493	0.0320238	231	0.366917	0.366917	2.92468	2.92752	1.80012
cell_972	1	1	TTATGCTGTGTGACAG-1	1092054	18446	79689	117898	876021	0.10796	0.0393911	284	0.119819	0.116694	1.01362	0.988823	1.99065
cell_973	DOUBLET	DOUBLET	TTATGCTGTTAGTCAC-1	1862108	20971	150997	199983	1490157	0.107396	0.0666885	483	0.103565	0.103397	1.11124	1.10068	2.02177
cell_974	2	2.2	TTATGCTTCCTCAGTC-1	2041820	36838	152265	216449	1636268	0.106008	0.073172	530	0.0899179	0.0933346	1.02395	1.0284	3.01882
cell_975	1	1	TTATGCTTCTGGGCAC-1	2439182	21611	196557	259676	1961338	0.10646	0.0881144	635	0.0845596	0.0856533	1.00274	1.01927	1.99466
cell_976	1	1	TTCCCAGGTTCCCACT-1	4368300	42809	304716	477567	3543208	0.109326	0.159161	1147	0.0641639	0.0650824	0.944977	0.946894	1.87172
cell_977	2	2.4	TTCCCAGGTTCGTAAC-1	2530942	37367	198380	272846	2022349	0.107804	0.0904234	655	0.0750943	0.0754471	0.910571	0.922998	2.8251
cell_978	NOISY_CONFIDENCE	NOISY_CONFIDENCE	TTCGGTCAGACTCGGA-1	2451042	18846	201931	260323	1969942	0.106209	0.0884886	638	0.0811164	0.0789619	0.98185	0.916313	2.9371
cell_979	NOISY_CONFIDENCE	NOISY_CONFIDENCE	TTCGGTCAGGGATACC-1	4537218	26898	306760	488509	3715051	0.107667	0.167013	1203	0.0647243	0.0607411	0.97074	0.883698	2.63324
cell_98	2	2.4	ACGTCAACATGCGTGC-1	2099370	45706	171040	219361	1663263	0.104489	0.0742699	539	0.0859651	0.0855487	0.974103	0.97062	3.01763
cell_980	2	2.3	TTCGGTCCAGATACCT-1	3074468	50111	250323	328389	2445645	0.106812	0.109212	792	0.0723121	0.0732718	0.944007	0.970778	3.0782
cell_981	NOISY_CONFIDENCE	NOISY_CONFIDENCE	TTCGGTCTCGACAATC-1	1316034	10368	106700	139713	1059253	0.106162	0.0476855	343	0.119514	0.12281	1.12664	1.09744	6.54272
cell_982	NOISY_CONFIDENCE	NOISY_CONFIDENCE	TTCTACACATTCATCT-1	506060	16093	22025	55000	412942	0.108683	0.0182946	134	0.0100013	0.0100013	0.0347502	0.0360615	1.13288
cell_983	2	2.3	TTCTCAACATCTCGAA-1	1055798	7989	75365	115075	857369	0.108993	0.0385736	278	0.119591	0.123082	1.02496	1.00265	3.07456
cell_984	DOUBLET	DOUBLET	TTCTCAAGTAGGCTGA-1	491854	5741	24675	54739	406699	0.111291	0.0182693	132	0.024313	0.024313	0.119402	0.120889	1.47325
cell_985	2	2.3	TTCTCAAGTCTAACGT-1	2974318	40989	249173	317018	2367138	0.106585	0.105699	766	0.0756941	0.0756801	0.984706	0.990726	2.87168
cell_986	DOUBLET	DOUBLET	TTCTCCTCATAACTCG-1	553730	53112	39914	53584	407120	0.0967692	0.0181746	132	0.169431	0.168026	1.02565	0.947803	1.08867
cell_987	2	2.3	TTCTTAGTCCATTTGT-1	4008446	32926	297658	434497	3243365	0.108395	0.145342	1050	0.0623012	0.0623251	0.885069	0.892388	3.07039
cell_988	2	2.2	TTGAACGCACGATCTA-1	2199168	39377	166408	234707	1758676	0.106725	0.0785083	569	0.0804062	0.0814054	0.923587	0.933479	2.95076
cell_989	1	1	TTGAACGGTGCTTCGG-1	2025136	41107	156561	215453	1612015	0.106389	0.0722436	522	0.0932402	0.0930789	1.02916	1.01837	2.15943
cell_99	2	2.4	ACGTCAAGTACCAACT-1	2804302	27499	214322	299856	2262625	0.106927	0.10161	733	0.0762229	0.0705111	0.974899	0.867515	2.94216
cell_990	1	1	TTGACTTAGGCATTCT-1	3203360	87157	240537	341231	2534435	0.106523	0.111498	821	0.0957276	0.0946726	1.29081	1.26574	2.00119
cell_991	1	1	TTGACTTCAAACCGAG-1	1826506	45211	143910	196979	1440406	0.107845	0.0644279	466	0.0990882	0.0991056	1.0479	1.04215	1.98489
cell_992	2	2.4	TTGACTTGTTTGTCTT-1	3022226	43607	244268	327916	2406435	0.108501	0.107368	779	0.0746559	0.0731037	0.973091	0.952167	3.01602
cell_993	NOISY_CONFIDENCE	NOISY_CONFIDENCE	TTGACTTTCATATCTC-1	1250968	16068	91130	134564	1009206	0.107568	0.044979	327	0.0509146	0.0509146	0.428236	0.432258	2.38988
cell_994	NOISY_CONFIDENCE	NOISY_CONFIDENCE	TTGACTTTCATCGCCT-1	2667944	38294	205080	286447	2138123	0.107366	0.0959604	692	0.0844926	0.0776531	1.06356	0.938758	4.46787
cell_995	3	3.2	TTGCCGTAGCACAGGT-1	3003154	25659	219295	333095	2425105	0.110915	0.108712	785	0.0837889	0.0837889	1.1148	1.12473	4.12191
cell_996	2	2.3	TTGCGTCAGAGTGACC-1	1694202	14582	135914	175318	1368388	0.103481	0.0615273	443	0.0906548	0.0898647	0.938099	0.91548	3.10414
cell_997	1	1	TTGCGTCAGTGCGATG-1	596104	10014	45775	57265	483050	0.0960655	0.0217217	156	0.15233	0.154282	0.977916	1.00365	1.99189
cell_998	NOISY_CONFIDENCE	NOISY_CONFIDENCE	TTGCGTCTCGGAATGG-1	2540878	30273	190511	257875	2062219	0.101491	0.0925181	668	0.0869635	0.0834001	1.07531	0.992976	3.83855
cell_999	2	2.2	TTGGAACAGGCCCACT-1	2906736	36870	226112	317723	2326031	0.109306	0.104456	753	0.0768712	0.0767055	0.980172	0.978789	3.03587

## Sheet: OV440
cell_id	final.clusters	final.subclusters	barcode	total_num_reads	num_unmapped_reads	num_lowmapq_reads	num_duplicate_reads	num_mapped_dedup_reads	frac_mapped_duplicates	effective_depth_of_coverage	effective_reads_per_1Mbp	raw_mapd	normalized_mapd	raw_dimapd	normalized_dimapd	mean_ploidy
cell_0	DOUBLET	DOUBLET	AAACCTGCATAGGACG-1	1713430	39552	100661	193644	1379573	0.113015	0.061751	447	0.105958	0.105958	1.09547	1.09998	1.20499
cell_1	DOUBLET	DOUBLET	AAACGGGGTACCTAGT-1	2026898	18582	177343	230403	1600570	0.113673	0.0717062	518	0.0903383	0.0926392	0.957052	0.964582	4.78831
cell_10	1	1.1	AACGTTGAGAGCTGGT-1	2338622	24086	187084	260874	1866578	0.11155	0.0836448	604	0.0884704	0.0885964	1.00032	0.996289	1.99681
cell_100	NOISY_CONFIDENCE	NOISY_CONFIDENCE	AGATTGCTCAGAGCGA-1	2023896	29875	160639	224593	1608789	0.110971	0.0721302	521	0.109093	0.109093	1.19207	1.19714	2.2771
cell_101	DOUBLET	DOUBLET	AGCAGCCGTCACCAGC-1	4193236	35910	333464	469705	3354157	0.112015	0.150295	1086	0.0751768	0.0751768	1.04817	1.05885	2.97363
cell_102	2	2.2	AGCAGCCTCTGTCGAA-1	3426388	41798	302968	381186	2700436	0.11125	0.120806	874	0.0708381	0.0696866	0.892363	0.870069	2.82521
cell_103	2	2.1	AGCATACCATGAAAGT-1	2629848	33446	247313	293897	2055192	0.111754	0.0918574	665	0.0790718	0.0799162	0.912217	0.935247	2.8696
cell_104	2	2.3	AGCATACTCTCATCCG-1	999718	64815	86065	104260	744578	0.104289	0.0333601	241	0.125801	0.125801	0.983825	0.986203	2.64617
cell_105	2	2.1	AGCGTATTCTCAGTTT-1	771242	48031	60983	80860	581368	0.104844	0.0260594	188	0.13609	0.145894	0.938076	0.977951	2.84086
cell_106	1	1.1	AGCTCCTTCTGAAGGG-1	2772250	30618	223557	312047	2206028	0.112561	0.0991437	714	0.0806793	0.0787182	0.960562	0.923495	1.96092
cell_107	2	2.2	AGCTCTCGTTTAGGAA-1	1874568	21494	166214	204270	1482590	0.108969	0.0663399	480	0.0934583	0.0934583	0.962943	0.96756	2.80657
cell_108	2	2.1	AGCTCTCTCGGGCTTG-1	1607458	33142	151185	173868	1249263	0.108163	0.0559839	405	0.100609	0.100788	0.969095	0.954582	2.9015
cell_109	3	3.2	AGCTTGAAGGATATAC-1	2425176	39848	207257	270999	1907072	0.111744	0.0849642	618	0.0898136	0.0907302	1.03146	1.05043	3.34285
cell_11	NOISY_DIMAPD	NOISY_DIMAPD	AACGTTGAGTTTCTGG-1	1590096	28780	132539	176716	1252061	0.111135	0.0561116	405	0.150761	0.150761	1.46564	1.46933	2.911
cell_110	2	2.1	AGCTTGAGTTCGGTGC-1	1997898	72240	189043	212217	1524398	0.10622	0.0678274	494	0.092037	0.0930498	0.961273	0.971058	2.87001
cell_111	2	2.1	AGGCCACAGGCAACAC-1	3442120	53171	319261	385688	2684000	0.11205	0.120043	869	0.0760231	0.0764035	0.969058	0.976986	2.84736
cell_112	1	1.1	AGGCCACAGTGCGATG-1	1390526	18937	107338	156850	1107401	0.112799	0.0497253	359	0.109376	0.109044	1.00865	1.00837	1.99594
cell_113	DOUBLET	DOUBLET	AGGCCACGTGACGGTA-1	1788662	17663	150299	199873	1420827	0.111744	0.0636714	460	0.112055	0.112055	1.14689	1.15124	3.12904
cell_114	DOUBLET	DOUBLET	AGGCCACTCCAAAGAA-1	1181842	21787	105766	132374	921915	0.112007	0.0412869	299	0.101855	0.0992798	0.86869	0.868721	2.36315
cell_115	NOISY_CONFIDENCE	NOISY_CONFIDENCE	AGGCCGTGTCTAGGGA-1	1329248	15404	120014	141311	1052519	0.106309	0.0471951	341	0.122161	0.122161	1.1162	1.11953	2.22187
cell_116	DOUBLET	DOUBLET	AGGGAGTAGTGGAGAA-1	1360354	17084	136729	146940	1059601	0.108016	0.0474506	343	0.105281	0.105281	0.931207	0.9344	3.04639
cell_117	NOISY_CONFIDENCE	NOISY_CONFIDENCE	AGGGAGTTCCACCGGA-1	3749552	33111	316231	419538	2980672	0.11189	0.13345	965	0.0759613	0.0759613	1.01194	1.02132	2.9797
cell_118	2	2.1	AGGGAGTTCTGCTAGA-1	2798026	28476	241085	310959	2217506	0.111135	0.099522	718	0.0779832	0.0806831	0.926658	0.948039	2.82243
cell_119	NOISY_CONFIDENCE	NOISY_CONFIDENCE	AGGGAGTTCTGTTGTT-1	900526	16987	76059	100939	706541	0.112089	0.0314983	229	0.104965	0.104965	0.784271	0.786485	1.95044
cell_12	NOISY_CONFIDENCE	NOISY_CONFIDENCE	AACGTTGCACAGCTGC-1	2072314	27691	181751	230954	1631918	0.111447	0.0730177	528	0.0945465	0.0945465	1.02106	1.02618	3.58319
cell_120	NOISY_CONFIDENCE	NOISY_CONFIDENCE	AGGGATGAGAGCGAAA-1	3220440	38630	252467	351625	2577718	0.109185	0.115483	835	0.0918446	0.0918446	1.20161	1.20975	4.12712
cell_121	3	3.1	AGGGATGGTAGCCCTG-1	1428736	18530	122284	156989	1130933	0.10988	0.050774	366	0.105142	0.105142	0.97638	0.979935	3.62087
cell_122	1	1.1	AGGGTGACAGTGTGGA-1	2022440	24892	162946	226211	1608391	0.111851	0.0721189	521	0.0938555	0.0939401	1.0025	0.999516	2.00496
cell_123	2	2.1	AGGGTGATCATCGCGG-1	2671004	54215	253659	288272	2074858	0.107926	0.0932472	672	0.0836344	0.0848428	0.97408	0.971966	2.87918
cell_124	NOISY_CONFIDENCE	NOISY_CONFIDENCE	AGGGTGATCGGGTCAC-1	1731422	8399	161794	190174	1371055	0.109837	0.0616684	444	0.109438	0.109438	1.11254	1.11685	4.87518
cell_125	NOISY_DIMAPD	NOISY_DIMAPD	AGGTCATCACCTCCAT-1	2635532	21427	230381	296717	2087007	0.112583	0.093362	676	0.125277	0.125277	1.55025	1.55672	2.16735
cell_126	NOISY_CONFIDENCE	NOISY_CONFIDENCE	AGGTCATTCGCCTGGA-1	1497552	9070	138609	164964	1184909	0.110156	0.0531119	384	0.124911	0.135077	1.20502	1.18594	2.63524
cell_127	1	1.1	AGGTCATTCGCTCTGT-1	1000856	21289	88511	109614	781442	0.10952	0.034912	253	0.124252	0.124854	0.979654	0.969363	2.00106
cell_128	NOISY_CONFIDENCE	NOISY_CONFIDENCE	AGGTCCGTCGCGCACA-1	1057146	8940	95837	107729	844640	0.101906	0.0378768	273	0.127385	0.127385	1.05013	1.05279	4.78755
cell_129	NOISY_CONFIDENCE	NOISY_CONFIDENCE	AGTAGTCGTTGGTATC-1	507930	8238	17070	58332	424290	0.114843	0.018962	137	0.0113097	0.0125675	0.0359551	0.0446066	1.74002
cell_13	2	2.1	AACGTTGCAGTGAAAT-1	2181778	51974	181863	245223	1702718	0.112396	0.0759194	551	0.101751	0.101751	1.12945	1.13479	3.00085
cell_130	NOISY_CONFIDENCE	NOISY_CONFIDENCE	AGTCTTTCAGTGCTGC-1	1217482	10183	109494	136234	961571	0.111898	0.0431848	311	0.128192	0.136363	1.12161	1.11168	3.55209
cell_131	NOISY_CONFIDENCE	NOISY_CONFIDENCE	AGTCTTTGTTCAAGAA-1	956200	7854	90868	105702	751776	0.110544	0.0337245	243	0.156647	0.160936	1.23152	1.182	3.65151
cell_132	1	1.2	AGTGGGACAACGGGAT-1	3624424	43987	260352	409592	2910493	0.113009	0.130284	942	0.0777295	0.0788851	1.03427	1.03937	2.25433
cell_133	1	1.1	AGTGTCACATAGTGGG-1	4287808	42684	325477	479191	3440456	0.111757	0.154377	1114	0.065581	0.0656951	0.883325	0.886846	2.00535
cell_134	2	2.1	AGTTGGTTCAAGAAAC-1	2887368	72703	268303	317916	2228446	0.110106	0.0996604	722	0.0821524	0.0832066	0.985426	1.00466	2.84049
cell_135	NOISY_CONFIDENCE	NOISY_CONFIDENCE	AGTTGGTTCGTAGCGC-1	1429320	9544	116205	156462	1147109	0.109466	0.0515032	371	0.118304	0.119792	1.12201	1.04899	4.07914
cell_136	1	1.1	ATAACGCCAGAGATCG-1	2144232	62982	175794	234971	1670485	0.109583	0.0747253	541	0.0876259	0.0888068	0.945995	0.962933	1.99937
cell_137	2	2.1	ATAAGAGCATGCGTGC-1	2131196	44562	174504	222186	1689944	0.104254	0.0756412	547	0.0924479	0.0924479	1.01651	1.02189	2.9568
cell_138	NOISY_CONFIDENCE	NOISY_CONFIDENCE	ATAAGAGGTGGATAGC-1	1684596	20922	214305	177685	1271684	0.105476	0.0567053	412	0.0297337	0.0297337	0.20697	0.210324	1.82366
cell_139	NOISY_CONFIDENCE	NOISY_CONFIDENCE	ATCACGAAGTGTTGAA-1	3900666	27044	316387	449159	3108076	0.115149	0.139268	1006	0.0765733	0.0749096	1.0386	0.983737	3.59983
cell_14	2	2.1	AACGTTGCATGTTTCT-1	3109446	52461	270599	344072	2442314	0.110654	0.109219	791	0.0769214	0.0760956	0.945539	0.928028	2.82107
cell_140	1	1.1	ATCACGACATTCATCT-1	2890322	60418	233804	323870	2272230	0.112053	0.100805	736	0.0862297	0.0860957	1.05742	1.06025	1.99609
cell_141	NOISY_DIMAPD	NOISY_DIMAPD	ATCATCTTCTCATCCG-1	2803292	76051	227159	307568	2192514	0.109717	0.0979444	710	0.103345	0.103345	1.28882	1.29578	4.73005
cell_142	2	2.1	ATCATGGAGATTACCC-1	2583886	39253	250965	283089	2010579	0.109559	0.0898166	651	0.0833063	0.0833492	0.963186	0.952969	2.87413
cell_143	4	4	ATCATGGAGGGAAACA-1	2750886	48337	227854	297643	2177052	0.108199	0.0972372	705	0.0970464	0.0970464	1.20651	1.21356	4.76488
cell_144	2	2.4	ATCATGGTCCAGTCTC-1	3697926	50229	327850	410153	2909694	0.110914	0.130193	942	0.0923369	0.0923369	1.26567	1.27476	3.20256
cell_145	1	1.1	ATCATGGTCGACAATC-1	1006036	21690	100406	107461	776479	0.106816	0.034406	251	0.15405	0.150451	1.21809	1.1457	2.00519
cell_146	2	2.5	ATCCACCAGAGCCACA-1	3274598	49676	314618	363898	2546406	0.111128	0.113872	825	0.0758996	0.0769136	0.94304	0.945057	2.79692
cell_147	2	2.2	ATCCGAAAGACTGGCA-1	2745014	43598	253907	306514	2140995	0.111662	0.0957375	693	0.0830823	0.0830342	0.983482	0.987855	2.82793
cell_148	NOISY_CONFIDENCE	NOISY_CONFIDENCE	ATCGAGTAGAGGTAGA-1	795408	10138	76681	71444	637145	0.0898206	0.0285658	206	0.148095	0.148095	1.0762	1.0782	7.81386
cell_149	2	2.1	ATCGAGTAGTGTACCT-1	1486630	42189	134755	132763	1176923	0.0893047	0.0526334	381	0.102384	0.104349	0.958783	0.962271	2.86374
cell_15	1	1.1	AACTCAGGTTCCATGA-1	934718	12673	72651	106359	743035	0.113787	0.0331719	241	0.126666	0.124782	0.999998	1.01003	1.94191
cell_150	2	2.1	ATCGAGTGTCTTCACC-1	4478838	38979	370683	504108	3565068	0.112553	0.160261	1154	0.0652196	0.0651733	0.884168	0.884625	2.87556
cell_151	1	1.1	ATCGAGTGTTTACTCT-1	3156396	25502	240685	358468	2531741	0.113569	0.11328	820	0.0790439	0.0767935	0.994288	0.953112	1.99742
cell_152	2	2.1	ATCTACTGTATCGCCG-1	1432870	89873	127697	148161	1067139	0.103402	0.0475266	346	0.107028	0.107384	0.971788	0.951087	2.87506
cell_153	DOUBLET	DOUBLET	ATCTACTGTGGCGTCT-1	1670604	37710	154492	177519	1300883	0.10626	0.0579577	421	0.105909	0.105623	1.02167	0.994867	2.13182
cell_154	1	1.1	ATCTGCCTCAGTGTGT-1	2267440	25521	171033	257387	1813499	0.113514	0.0810501	587	0.0921511	0.0922881	1.03779	1.04536	1.9908
cell_155	NOISY_CONFIDENCE	NOISY_CONFIDENCE	ATGGGAGTCACCATCC-1	3395772	38194	261333	377160	2719085	0.111068	0.121605	880	0.0905429	0.0905429	1.2104	1.21903	4.29834
cell_156	DOUBLET	DOUBLET	ATGGGAGTCGTTACTT-1	1104340	59462	94515	96276	854087	0.0871797	0.037804	277	0.12959	0.12959	1.09883	1.10164	1.22416
cell_157	DOUBLET	DOUBLET	ATGTGTGCACTTGAGT-1	1267306	18332	116000	140296	992678	0.110704	0.0443796	321	0.0977219	0.0977219	0.864479	0.867722	2.39363
cell_158	3	3.2	ATTACTCCAAGACGAC-1	1830212	46868	153329	205138	1424877	0.112084	0.0637801	461	0.101565	0.101565	1.05069	1.05525	3.80419
cell_159	2	2.1	ATTATCCCAACATCAC-1	3253372	45287	307118	362326	2538641	0.111369	0.11346	822	0.0765546	0.075701	0.957016	0.958187	2.87037
cell_16	DOUBLET	DOUBLET	AACTCAGTCGCGGCAT-1	3440618	45340	275039	388897	2731342	0.113031	0.122278	884	0.0741806	0.0752616	0.942534	0.966682	2.88103
cell_160	NOISY_CONFIDENCE	NOISY_CONFIDENCE	ATTCTACCAAAGCGCA-1	2415504	52108	196416	265182	1901798	0.109783	0.0850272	616	0.0865828	0.0862183	0.990011	0.961306	2.31436
cell_161	2	2.1	ATTCTACCACGGGATA-1	2518096	26282	221307	281058	1989449	0.111615	0.0890985	644	0.0850886	0.0845669	0.980056	0.983735	2.84368
cell_162	2	2.2	ATTCTACTCCTCATCG-1	2110858	63070	175592	230770	1641426	0.109325	0.0731283	532	0.0863696	0.0863696	0.926921	0.932119	3.34729
cell_163	NOISY_CONFIDENCE	NOISY_CONFIDENCE	ATTTCTGCATTACAGC-1	3591618	40140	311503	404698	2835277	0.112678	0.126692	918	0.0699569	0.069312	0.89654	0.878003	3.28442
cell_164	DOUBLET	DOUBLET	CAACCAAAGATCACTC-1	751990	13308	71819	81878	584985	0.108882	0.0262175	189	0.0222895	0.0222895	0.109445	0.110989	1.53864
cell_165	2	2.3	CAACCAACACTGCGCA-1	1894458	50761	159057	208212	1476428	0.109906	0.0658722	478	0.0921635	0.0973831	0.956396	0.95728	2.44188
cell_166	NOISY_CONFIDENCE	NOISY_CONFIDENCE	CAACCAACATAGGACG-1	1130070	20460	80946	124658	904006	0.11031	0.0404683	293	0.109532	0.110173	0.934031	0.921226	1.8482
cell_167	NOISY_CONFIDENCE	NOISY_CONFIDENCE	CAACTAGAGACCACGA-1	523454	4679	58655	57172	402948	0.109221	0.0180716	130	0.0357941	0.0357941	0.175699	0.176827	2.26946
cell_168	3	3.1	CAACTAGCAAGCTACT-1	3094266	42607	304708	345912	2401039	0.111791	0.107388	777	0.0849265	0.0848112	1.05414	1.04731	3.60588
cell_169	1	1.1	CAACTAGCACATCTAG-1	2250218	17138	188158	253563	1791359	0.112684	0.080169	580	0.108211	0.10385	1.24581	1.15393	2.00939
cell_17	1	1.1	AACTCCCGTAACGGCA-1	1961290	42351	169291	217785	1531863	0.111042	0.0683446	496	0.0943107	0.0953245	0.989542	0.994292	2.04105
cell_170	NOISY_CONFIDENCE	NOISY_CONFIDENCE	CAACTAGGTAGTTGGG-1	509120	6613	44142	56084	402281	0.110159	0.0181069	130	0.0236779	0.0236779	0.111165	0.112439	1.61791
cell_171	1	1.1	CAAGAAACAGCCCGAT-1	2301008	36276	183689	259806	1821237	0.11291	0.0813253	590	0.0925655	0.0902023	1.04773	1.03935	1.9787
cell_172	3	3.1	CAAGAAACATCTCGTC-1	2412794	58760	204380	265088	1884566	0.109868	0.0840326	610	0.0866413	0.0866413	0.990579	0.996605	3.43195
cell_173	DOUBLET	DOUBLET	CAAGAAATCCCGTTGT-1	1101876	23485	88984	122990	866417	0.111619	0.0388945	281	0.128058	0.128058	1.07188	1.07462	1.50987
cell_174	4	4	CAAGATCAGGGTCTCC-1	4135592	48101	373535	457754	3256202	0.110686	0.14605	1054	0.0698527	0.0698527	0.937138	0.947278	5.70558
cell_175	DOUBLET	DOUBLET	CAAGATCAGTAGGCCA-1	1570268	37698	113353	173814	1245403	0.110691	0.0556819	403	0.0993853	0.0993853	0.936124	0.939838	2.99592
cell_176	2	2.1	CAAGATCTCGTTACTT-1	2374542	59888	216634	255951	1842069	0.10779	0.0818757	596	0.084405	0.086397	0.945202	0.968582	2.85897
cell_177	DOUBLET	DOUBLET	CAAGGCCCATTCAGCA-1	843190	21170	70201	90796	661023	0.107682	0.0296677	214	0.0430936	0.0430936	0.274819	0.276784	1.7661
cell_178	NOISY_CONFIDENCE	NOISY_CONFIDENCE	CAAGGCCTCTGCTAGA-1	3978114	26271	320579	443377	3187887	0.111454	0.142977	1032	0.0701017	0.0696528	0.938552	0.908663	3.08918
cell_179	DOUBLET	DOUBLET	CAAGTTGAGGGTGTGT-1	1246532	19544	80000	139144	1007844	0.111625	0.0451511	326	0.0976908	0.0976908	0.870617	0.873914	1.51579
cell_18	NOISY_CONFIDENCE	NOISY_CONFIDENCE	AACTCTTCAAACCCTA-1	3403372	46313	289517	381664	2685878	0.112143	0.120416	870	0.0709023	0.0765523	0.888363	0.948804	4.34625
cell_180	3	3.1	CAAGTTGCAATGGCTT-1	2633274	48475	242332	294453	2048014	0.11182	0.0918255	663	0.0819623	0.0819623	0.946541	0.95285	3.80811
cell_181	2	2.1	CAAGTTGGTCATGCTA-1	2377958	23976	207277	263016	1883689	0.110606	0.084075	610	0.0854473	0.0851599	0.961463	0.955026	2.86211
cell_182	2	2.1	CACAAACAGGTAAACT-1	2576354	65789	231647	285704	1993214	0.110895	0.0888649	645	0.0831651	0.0825636	0.957196	0.945283	2.85039
cell_183	4	4	CACAAACTCGAAAGGC-1	1656666	28461	145394	181388	1301423	0.10949	0.058411	421	0.0940098	0.0981849	0.916805	0.936352	4.80593
cell_184	1	1.2	CACACAACAACGACAG-1	1781064	23381	149103	201260	1407320	0.113	0.0629568	456	0.108273	0.105838	1.12112	1.03435	2.3132
cell_185	1	1.1	CACACAAGTCACCAGC-1	2436626	39636	204382	273031	1919577	0.112053	0.0858639	622	0.0890789	0.0879373	1.02347	0.999171	1.99486
cell_186	NOISY_DIMAPD	NOISY_DIMAPD	CACACAATCGATACAC-1	3021032	56255	239172	338887	2386718	0.112176	0.106573	773	0.106209	0.106209	1.37812	1.38567	3.455
cell_187	DOUBLET	DOUBLET	CACAGGCAGTTACGGG-1	1425508	26646	115180	156611	1127071	0.109863	0.0504406	365	0.107498	0.106587	0.993429	0.970812	1.44203
cell_188	2	2.1	CACAGGCCACGCACGT-1	3488402	45997	320653	379277	2742475	0.108725	0.122625	888	0.0703233	0.070011	0.888489	0.883855	2.83545
cell_189	3	3.1	CACAGGCGTACCACTA-1	1837208	20261	158950	203818	1454179	0.110939	0.0647424	471	0.102123	0.102123	1.05543	1.05998	3.42573
cell_19	NOISY_CONFIDENCE	NOISY_CONFIDENCE	AACTCTTTCTACACCC-1	1580308	19727	142960	175597	1242024	0.111116	0.0557348	402	0.114279	0.115096	1.11833	1.07301	2.58297
cell_190	1	1.1	CACAGTAAGCAGACTG-1	1435098	15580	118482	162526	1138510	0.113251	0.0504452	369	0.101449	0.103314	0.943366	0.976011	2.00334
cell_191	DOUBLET	DOUBLET	CACAGTACAAATTCCG-1	1053054	46306	94063	112831	799854	0.107146	0.0357433	259	0.122349	0.122198	0.982988	0.957421	2.52171
cell_192	2	2.1	CACAGTACACAGTGTT-1	3619440	24697	299045	410186	2885512	0.113329	0.129252	934	0.0732405	0.073336	0.951367	0.961585	2.87486
cell_193	1	1.1	CACAGTACATCTCGTC-1	1500768	24341	122632	167106	1186689	0.111347	0.053193	384	0.104788	0.10163	0.992592	0.980766	2.01886
cell_194	2	2.4	CACAGTAGTCCGGGTT-1	3331176	49064	259110	372043	2650959	0.111685	0.118412	858	0.0918463	0.0918463	1.21795	1.22635	3.21615
cell_195	NOISY_CONFIDENCE	NOISY_CONFIDENCE	CACAGTAGTCTCGGTG-1	2339328	17011	171235	261742	1889340	0.111888	0.0843272	612	0.087637	0.087637	1.00449	1.01053	6.35434
cell_196	2	2.1	CACATAGCAAATCGCT-1	2138624	73036	193992	231524	1640072	0.108258	0.0732826	531	0.0947673	0.0947673	1.02446	1.02959	3.14851
cell_197	NOISY_CONFIDENCE	NOISY_CONFIDENCE	CACATAGTCGTAAGGG-1	585488	3994	58320	62958	460216	0.107531	0.0206943	149	0.1694	0.181337	1.05471	1.05367	2.46865
cell_198	2	2.2	CACATAGTCGTGCCTT-1	3005390	62636	258719	324923	2359112	0.108113	0.105656	764	0.0816155	0.0820012	1.00171	1.00142	2.87781
cell_199	NOISY_CONFIDENCE	NOISY_CONFIDENCE	CACATTTCAAATACGA-1	517984	8481	35809	58767	414927	0.113453	0.0185587	134	0.0604198	0.0604198	0.328855	0.330081	2.37128
cell_2	3	3.1	AAAGATGAGTACACCT-1	3715942	46875	365059	414792	2889216	0.111625	0.129299	936	0.0701183	0.0702688	0.896323	0.905466	3.36367
cell_20	NOISY_CONFIDENCE	NOISY_CONFIDENCE	AACTGGTAGCCAGTTT-1	2312078	13372	190992	261549	1846165	0.113123	0.0827546	598	0.0960638	0.0986607	1.10065	1.06836	4.73994
cell_200	2	2.1	CACATTTGTCTCTCTG-1	1849192	16061	167752	203605	1461774	0.110105	0.06538	473	0.105701	0.105701	1.09916	1.10373	2.91333
cell_201	3	3.1	CACCACTAGCCCAACC-1	3204794	58577	238065	354829	2553323	0.110718	0.11415	827	0.0911364	0.0911364	1.18782	1.19591	3.3161
cell_202	NOISY_CONFIDENCE	NOISY_CONFIDENCE	CACCAGGAGACTTGAA-1	3348978	32045	271646	372415	2672872	0.111203	0.11961	865	0.0807296	0.0806832	1.04627	1.00477	2.57021
cell_203	DOUBLET	DOUBLET	CACCAGGGTTCTTCGC-1	2337642	32648	246713	249630	1808651	0.106787	0.080876	586	0.107255	0.100505	1.21437	1.06344	3.13324
cell_204	DOUBLET	DOUBLET	CACTCCAGTCATGTTG-1	679162	10368	58773	75388	534633	0.111001	0.0239289	173	0.109011	0.109011	0.706551	0.708175	1.58635
cell_205	1	1.1	CACTCCAGTTATTGGC-1	2513092	45569	205500	279775	1982248	0.111327	0.0885992	642	0.0974505	0.0970153	1.1589	1.14109	1.85714
cell_206	1	1.1	CACTCCATCGTCCCTA-1	1766514	11643	150017	194930	1409924	0.110347	0.063194	457	0.117772	0.115887	1.22624	1.16187	1.99909
cell_207	2	2.1	CAGAATCAGTTTAGGA-1	2062872	20568	182362	230486	1629456	0.111731	0.0729923	528	0.0961442	0.0976487	1.03287	1.03738	2.84614
cell_208	1	1.1	CAGAGAGCACACTCGG-1	1603176	22031	139098	176687	1265360	0.110211	0.0566517	410	0.109928	0.11006	1.07757	1.06931	1.92159
cell_209	NOISY_CONFIDENCE	NOISY_CONFIDENCE	CAGAGAGTCGTTCGTC-1	607458	10366	65166	49060	482866	0.0807628	0.0215811	156	0.172832	0.172832	1.10654	1.10806	3.65218
cell_21	1	1.1	AACTTTCAGTAGGCCA-1	2118470	40347	182041	235799	1660283	0.111306	0.0744919	538	0.0918783	0.0923305	0.991156	0.991191	2.00419
cell_210	NOISY_CONFIDENCE	NOISY_CONFIDENCE	CAGATCAAGGGATGGG-1	3612966	37598	310230	404370	2860768	0.111922	0.127989	926	0.0693805	0.0707501	0.890169	0.910437	2.25395
cell_211	3	3.1	CAGCAGCAGCCGTCGT-1	2576274	32633	202864	265970	2074807	0.103238	0.0932195	672	0.0993999	0.0993999	1.21336	1.22005	3.47108
cell_212	NOISY_DIMAPD	NOISY_DIMAPD	CAGCATAAGATGCGAC-1	1925764	33146	166600	214051	1511967	0.111151	0.067785	490	0.12037	0.12037	1.28894	1.29368	3.39491
cell_213	1	1.2	CAGCATACATAGGTCT-1	2678374	36214	208918	297430	2135812	0.111049	0.0957908	692	0.0938527	0.0896941	1.14224	1.0216	2.28207
cell_214	2	2.1	CAGCATATCCAGGAAG-1	2930140	27188	261744	323189	2318019	0.110298	0.103902	751	0.0837436	0.0832547	1.01884	1.01314	2.86564
cell_215	2	2.1	CAGCCGAAGTGAACGC-1	2692466	55183	248944	294222	2094117	0.109276	0.0935437	678	0.0826696	0.0826639	0.973398	0.965597	3.20188
cell_216	NOISY_CONFIDENCE	NOISY_CONFIDENCE	CAGCCGACACGTCGGT-1	3596542	35351	313263	400780	2847148	0.111435	0.127493	922	0.0772001	0.0888478	1.01464	1.15699	6.2405
cell_217	2	2.2	CAGCCGAGTAACAATG-1	1526420	17862	129864	172184	1206510	0.112803	0.0539427	391	0.105937	0.107509	1.01258	1.02619	2.8228
cell_218	1	1.1	CAGCTGGTCTGATCAG-1	1967626	18881	158058	221353	1569334	0.112497	0.0703423	508	0.0910201	0.0910425	0.960682	0.962899	1.99403
cell_219	2	2.1	CAGGTGCAGATCCCGC-1	2961990	32694	289193	321845	2318258	0.108658	0.103939	751	0.0784962	0.0777603	0.948848	0.941475	2.8179
cell_22	NOISY_CONFIDENCE	NOISY_CONFIDENCE	AACTTTCTCGGCTCAG-1	2741354	29955	235495	308074	2167830	0.11238	0.0972733	702	0.0892949	0.0934832	1.08053	1.08931	7.95352
cell_220	DOUBLET	DOUBLET	CAGGTGCAGCCGTCGT-1	2293590	34277	229248	229898	1800167	0.100235	0.0808638	583	0.0805452	0.0786533	0.869706	0.836478	2.45023
cell_221	DOUBLET	DOUBLET	CAGGTGCTCAGCACGC-1	2505924	16180	217454	286379	1985911	0.114281	0.0888457	643	0.0907728	0.0897951	1.07064	1.0513	2.99832
cell_222	NOISY_CONFIDENCE	NOISY_CONFIDENCE	CAGTAACAGCGCCTCA-1	3057232	31383	226636	340551	2458662	0.111392	0.11031	796	0.0928478	0.0928478	1.20102	1.2089	4.20491
cell_223	4	4	CAGTAACCAACATCAC-1	3027044	40829	252502	342801	2390912	0.113246	0.107269	774	0.0767073	0.0772222	0.939889	0.95591	4.38053
cell_224	2	2.2	CAGTCCTAGATCCGAG-1	2254434	25918	201291	249438	1777787	0.110643	0.0794829	576	0.0850091	0.0860703	0.938777	0.953726	2.856
cell_225	1	1.1	CAGTCCTCAACGCGTC-1	1127492	41116	93577	111899	880900	0.0992459	0.0393148	285	0.1127	0.11552	0.942014	0.972388	1.99641
cell_226	1	1.1	CAGTCCTCACCCGTGA-1	1060754	15163	84339	118592	842660	0.1118	0.0376865	273	0.119487	0.12052	0.984858	1.00652	1.99471
cell_227	NOISY_CONFIDENCE	NOISY_CONFIDENCE	CATATGGAGAGTAAGG-1	2390500	14840	172035	263055	1940570	0.110042	0.0870109	628	0.100189	0.100189	1.17734	1.18345	4.57118
cell_228	1	1.1	CATATGGCAACCCTGG-1	3176706	27576	244088	350259	2554783	0.110259	0.11445	827	0.0754554	0.0728912	0.943796	0.89692	1.99555
cell_229	2	2.1	CATATGGCACGCTGAC-1	2995162	55988	275938	324019	2339217	0.108181	0.104742	757	0.0812476	0.0819095	0.993472	1.00521	2.85853
cell_23	NOISY_CONFIDENCE	NOISY_CONFIDENCE	AAGCCGCAGGAGTAGA-1	3118376	21345	273187	347601	2476243	0.111469	0.111195	802	0.0861936	0.0933852	1.09911	1.13772	4.34414
cell_230	DOUBLET	DOUBLET	CATATTCGTCAAGTCT-1	2522472	131991	196890	267043	1926548	0.105866	0.0852557	624	0.0980957	0.0946671	1.14045	1.08175	1.81273
cell_231	DOUBLET	DOUBLET	CATATTCTCAGTACCA-1	1025860	16433	94146	111217	804064	0.108413	0.0360477	260	0.104042	0.104042	0.816855	0.819322	1.85553
cell_232	4	4	CATCAAGTCCTTGAAG-1	1909388	12531	154900	216769	1525188	0.113528	0.0681406	494	0.118825	0.118825	1.2584	1.26303	5.96503
cell_233	DOUBLET	DOUBLET	CATCAGAAGCATTCAC-1	803422	11503	47580	92913	651426	0.115647	0.0292411	211	0.14475	0.14475	1.07617	1.07827	0.616152
cell_234	1	1.1	CATCAGAGTTCTAGTG-1	1164504	11286	82465	133774	936979	0.114876	0.0419132	303	0.115934	0.112788	0.999845	0.999076	1.99448
cell_235	NOISY_DIMAPD	NOISY_DIMAPD	CATCAGATCTACAAGC-1	1473398	28030	118641	162304	1164423	0.110156	0.0521814	377	0.136668	0.138246	1.30961	1.33167	2.14191
cell_236	2	2.1	CATCGAAAGTCAAGCG-1	1420878	35455	142869	150581	1091973	0.105977	0.0487398	354	0.105794	0.105794	0.963957	0.967362	2.88159
cell_237	DOUBLET	DOUBLET	CATCGAACAACGTTTG-1	1063694	14366	97851	117731	833746	0.110681	0.037297	270	0.154423	0.154423	1.27559	1.27819	3.0392
cell_238	NOISY_CONFIDENCE	NOISY_CONFIDENCE	CATCGGGAGACAGTTA-1	3078768	40344	238095	350552	2449777	0.113861	0.109462	793	0.0829467	0.0829467	1.04152	1.04922	3.35219
cell_239	2	2.1	CATGACATCCTCGACT-1	1869580	35509	183634	203257	1447180	0.108718	0.0649674	469	0.0938224	0.093551	0.950613	0.937631	2.83503
cell_24	1	1.2	AAGGAGCGTGCGAAAC-1	1667044	75913	128770	163248	1299113	0.0979266	0.0580474	421	0.106745	0.104153	1.04969	1.01721	2.15954
cell_240	1	1.1	CATGACATCGAGGAGT-1	5005130	33533	375709	560822	4035066	0.112049	0.181326	1307	0.0666674	0.0664682	0.946475	0.936521	1.97706
cell_241	DOUBLET	DOUBLET	CATGCCTTCACGATAC-1	1434516	25702	111032	161074	1136708	0.112285	0.0509002	368	0.13187	0.13187	1.23826	1.24176	2.21422
cell_242	NOISY_CONFIDENCE	NOISY_CONFIDENCE	CATGGCGAGAGCAATT-1	5393224	38550	428099	599489	4327086	0.111156	0.194014	1401	0.0636886	0.0598464	0.915504	0.833056	2.79966
cell_243	2	2.1	CATGGCGTCATCAGGT-1	2031274	26320	184913	215108	1604933	0.105898	0.0716944	520	0.0872042	0.0882725	0.924681	0.930781	2.88038
cell_244	DOUBLET	DOUBLET	CATGGCGTCGAGGAGT-1	1097976	27176	89841	100632	880327	0.0916523	0.0393817	285	0.115988	0.114384	0.973212	0.96522	2.14645
cell_245	NOISY_CONFIDENCE	NOISY_CONFIDENCE	CATTATCAGTTCGCAT-1	754494	5334	79298	81422	588440	0.107916	0.0264811	191	0.175392	0.195089	1.21848	1.19035	3.33837
cell_246	2	2.1	CATTATCCAAGAGACC-1	2714510	58002	274256	288694	2093558	0.106352	0.093522	678	0.0924024	0.0893727	1.09874	1.02318	2.84822
cell_247	1	1.1	CATTATCGTCCTAGTA-1	704724	6655	48766	79868	569435	0.113332	0.0256229	184	0.14245	0.142796	0.974654	1.00627	1.993
cell_248	NOISY_CONFIDENCE	NOISY_CONFIDENCE	CATTCGCCAGAAAGCC-1	2250238	45328	196447	247884	1760579	0.110159	0.0787691	570	0.0836828	0.0836828	0.917302	0.922826	2.27822
cell_249	2	2.1	CATTCGCGTACCACTA-1	1892322	17482	165704	205423	1503713	0.108556	0.0670863	487	0.0982424	0.0975711	1.02512	1.00483	2.84347
cell_25	1	1.1	AAGGAGCTCTGGAGTT-1	2559528	41863	197580	286067	2034018	0.111766	0.0908056	659	0.0920971	0.0925653	1.09405	1.1096	2.13353
cell_250	NOISY_CONFIDENCE	NOISY_CONFIDENCE	CATTCGCTCGCCCAGA-1	1881048	8858	176198	202744	1493248	0.107782	0.06703	484	0.113712	0.122884	1.20954	1.24374	4.86008
cell_251	DOUBLET	DOUBLET	CCAATCCAGGTGCTTT-1	1533320	54069	98617	169595	1211039	0.110606	0.0540052	392	0.0860032	0.0862213	0.799247	0.796672	2.28071
cell_252	NOISY_CONFIDENCE	NOISY_CONFIDENCE	CCAATCCGTTTGTCAG-1	1643892	12117	134728	184247	1312800	0.11208	0.0589229	425	0.114638	0.114854	1.15434	1.11403	2.3219
cell_253	1	1.1	CCACCTACACAAGCTT-1	1290786	52530	108389	138330	991537	0.107167	0.0444108	321	0.112772	0.111822	0.986892	0.975734	1.99601
cell_254	DOUBLET	DOUBLET	CCACCTACACACCTAA-1	972864	15040	79839	108704	769281	0.111736	0.034293	249	0.134911	0.132115	1.07522	1.06945	1.4118
cell_255	1	1.2	CCACCTACACAGCTGC-1	2142356	15180	189833	235865	1701478	0.110096	0.0762886	551	0.0996865	0.0944892	1.11237	0.989315	2.05797
cell_256	NOISY_CONFIDENCE	NOISY_CONFIDENCE	CCACCTATCCGGCTAG-1	2657026	14898	227005	297535	2117588	0.11198	0.0950965	686	0.0963701	0.104197	1.16876	1.19554	2.80612
cell_257	NOISY_CONFIDENCE	NOISY_CONFIDENCE	CCACGGAGTGCAGGTA-1	2673310	22414	204177	298807	2147912	0.111774	0.095922	696	0.0894226	0.0894226	1.08427	1.09112	5.11192
cell_258	2	2.2	CCACTACAGCATGGCA-1	3391778	48352	294185	376897	2672344	0.111121	0.119463	865	0.0778675	0.0777884	1.00039	1.00597	2.76737
cell_259	NOISY_CONFIDENCE	NOISY_CONFIDENCE	CCACTACGTGGGAAGG-1	1420348	12273	122111	156852	1129112	0.110432	0.0506038	366	0.10708	0.10931	0.994488	0.980835	2.321
cell_26	2	2.1	AAGGCAGGTCCTCGGA-1	3633670	38065	320903	403424	2871278	0.111024	0.128582	930	0.067235	0.0703974	0.854013	0.900101	2.86425
cell_260	2	2.4	CCAGCGAAGTGAACAT-1	3082808	53799	258446	341477	2429086	0.110768	0.108684	787	0.0973086	0.0973086	1.24901	1.25661	3.16693
cell_261	NOISY_CONFIDENCE	NOISY_CONFIDENCE	CCAGCGACATACGGTT-1	3462140	40391	250270	385928	2785551	0.111471	0.124469	902	0.0794285	0.0794285	1.04437	1.05321	2.6581
cell_262	NOISY_CONFIDENCE	NOISY_CONFIDENCE	CCATGTCTCTCAGCGG-1	569474	9460	58044	60679	441291	0.106553	0.0197405	143	0.0469359	0.0469359	0.264624	0.266043	1.13376
cell_263	1	1.1	CCATTCGCAACACGTT-1	2887520	30394	218270	321855	2317001	0.111464	0.103315	750	0.0762068	0.0751042	0.926068	0.919743	1.99976
cell_264	DOUBLET	DOUBLET	CCATTCGCATGATAAG-1	573506	4718	34187	65860	468741	0.114838	0.0211081	152	0.0810719	0.0810719	0.481895	0.483302	1.93031
cell_265	1	1.1	CCCAATCAGGCTAGAC-1	1547062	45547	125005	169962	1206548	0.109861	0.0538298	391	0.100297	0.101611	0.958217	0.97774	1.9955
cell_266	1	1.1	CCCAATCCATCGGCGT-1	1885242	35068	156819	203473	1489882	0.107929	0.0666023	482	0.0943201	0.0945529	0.980529	0.974221	1.99448
cell_267	2	2.1	CCCAGTTAGTGGTAAT-1	1945520	24082	162634	216413	1542391	0.111237	0.0688906	499	0.092971	0.0948485	0.976169	0.998595	2.86871
cell_268	NOISY_CONFIDENCE	NOISY_CONFIDENCE	CCCAGTTCAACGACGA-1	2667402	25060	219974	296911	2125457	0.111311	0.0950486	688	0.0783034	0.0825416	0.919988	0.950067	5.81672
cell_269	2	2.1	CCCAGTTTCGGTCACG-1	2446848	23710	229937	265269	1927932	0.108413	0.0865113	624	0.0893281	0.0874606	1.03042	0.934371	2.88267
cell_27	DOUBLET	DOUBLET	AAGGCAGTCGCGTGGT-1	4105500	33301	338258	442789	3291152	0.107853	0.147708	1066	0.0537281	0.0574129	0.663951	0.711531	2.79838
cell_270	1	1.1	CCGGGATAGTGGGCTA-1	2068982	37898	172635	222147	1636302	0.10737	0.073296	530	0.0903326	0.0895106	0.970684	0.964077	1.99633
cell_271	1	1.1	CCGGGATTCGACTGCG-1	1481828	39826	123683	159658	1158661	0.107744	0.0516768	375	0.104932	0.106627	0.988314	1.0058	1.9984
cell_272	1	1.1	CCGGGATTCGGAGAGT-1	2270480	26954	176427	249968	1817131	0.110095	0.0813886	588	0.0866248	0.0866248	0.967644	0.973348	2.14951
cell_273	DOUBLET	DOUBLET	CCGGTAGGTCTGCCAG-1	3031168	25207	288704	315144	2402113	0.103968	0.107508	778	0.066727	0.066727	0.78942	0.796874	3.93087
cell_274	2	2.1	CCGTGGACAGACACAG-1	2153574	18138	186345	228078	1721013	0.105907	0.0772107	557	0.0855775	0.0917748	0.927432	0.972675	2.84338
cell_275	1	1.1	CCGTGGAGTAGGTTTC-1	1942666	56025	158009	193210	1535422	0.0994561	0.0686537	497	0.0960798	0.0968787	1.00683	1.00351	1.99637
cell_276	DOUBLET	DOUBLET	CCGTTCAGTCGGAAGT-1	1804742	17433	187450	192596	1407263	0.106717	0.0630172	456	0.103727	0.107139	1.03223	1.06076	3.33492
cell_277	2	2.1	CCGTTCATCAAGTTGC-1	3014944	48174	281286	320432	2365052	0.106281	0.105696	766	0.080052	0.0779328	0.981217	0.944259	2.87595
cell_278	DOUBLET	DOUBLET	CCTAAAGCAAATCGCT-1	1514160	55866	134640	161513	1162141	0.106668	0.0519121	376	0.111605	0.111605	1.05545	1.05911	2.04227
cell_279	NOISY_CONFIDENCE	NOISY_CONFIDENCE	CCTAAAGGTCGCTTCT-1	2436852	32794	193701	264125	1946232	0.108388	0.0873469	630	0.0974669	0.0934505	1.14464	1.03347	6.0397
cell_28	1	1.1	AAGGCAGTCTGGAGTT-1	2638150	41560	209879	298046	2088665	0.112975	0.0931886	676	0.0849819	0.0849706	1.005	1.01574	1.9944
cell_280	1	1.1	CCTAAAGTCAAGAGGC-1	1834360	24855	157183	203724	1448598	0.11106	0.0650228	469	0.102486	0.101915	1.05484	1.03811	2.06294
cell_281	DOUBLET	DOUBLET	CCTACACAGGAGTACC-1	482986	7548	22111	55428	397899	0.114761	0.0177881	129	0.0867507	0.0867507	0.497188	0.498476	0.683449
cell_282	1	1.1	CCTACACCACCTGGCA-1	1439448	39080	120704	157042	1122622	0.109099	0.0501266	364	0.105843	0.105998	0.983198	0.985011	2.00698
cell_283	2	2.5	CCTACCAAGGATCGCA-1	2407126	46896	231037	258756	1870437	0.107496	0.0836478	606	0.0835683	0.0844224	0.932618	0.940326	2.86336
cell_284	1	1.1	CCTACCATCTCCACGT-1	2014518	17671	161859	223051	1611937	0.110722	0.0721479	522	0.0970143	0.0961664	1.0455	1.0324	1.8789
cell_285	1	1.1	CCTAGCTTCTCCATGC-1	1868758	23329	150663	208713	1486053	0.111685	0.0662401	481	0.105858	0.105089	1.12169	1.13487	2.22809
cell_286	1	1.1	CCTATTATCACGACGC-1	1398646	15382	116318	153006	1113940	0.109396	0.0497137	361	0.11009	0.112459	1.01873	1.02818	2.02484
cell_287	1	1.1	CCTATTATCATCGCAA-1	1724328	12727	145612	189145	1376844	0.109692	0.0615672	446	0.105375	0.102	1.06906	1.01289	1.99607
cell_288	2	2.1	CCTCAGTGTCCGGTTG-1	1648340	21737	142144	180145	1304314	0.109289	0.058285	422	0.0986863	0.0986863	0.97211	0.976221	2.8606
cell_289	3	3.1	CCTCTGACAACTTTCT-1	2178282	47403	213230	236019	1681630	0.108351	0.0753183	545	0.0962691	0.0962691	1.04107	1.04618	3.73802
cell_29	NOISY_CONFIDENCE	NOISY_CONFIDENCE	AAGGTTCGTTAACCAC-1	908792	9930	52373	105224	741265	0.115784	0.0332634	240	0.0214868	0.0214868	0.117841	0.12027	1.57958
cell_290	2	2.1	CCTCTGATCAGTACAC-1	2610632	25542	208939	289481	2086670	0.110885	0.0935905	676	0.0796915	0.0804963	0.928725	0.918391	2.87393
cell_291	1	1.1	CCTCTGATCCCAGAAT-1	1924804	16356	151688	217443	1539317	0.112969	0.068804	498	0.0977706	0.0974207	1.03351	1.04019	1.99294
cell_292	3	3.1	CCTTACGCATCCGGCA-1	1650602	37086	148963	177246	1287307	0.107383	0.0576943	417	0.107668	0.107668	1.06244	1.06649	3.64138
cell_293	DOUBLET	DOUBLET	CCTTCCCAGTCGAGTG-1	723644	7640	56943	80549	578512	0.11131	0.026069	187	0.141358	0.141358	0.974962	0.97676	2.65799
cell_294	2	2.1	CCTTCGAAGCAGCGTA-1	1929406	18286	173838	209188	1528094	0.108421	0.0684041	495	0.0904561	0.0907307	0.940501	0.948065	2.90116
cell_295	2	2.1	CCTTCGAAGTTAGGGC-1	2946308	41493	276923	319961	2307931	0.108597	0.103612	747	0.0748739	0.0747976	0.899472	0.896098	2.86007
cell_296	1	1.1	CCTTCGAGTCTCGGTG-1	2007490	15819	157978	222590	1611103	0.11088	0.0719033	522	0.0888644	0.0892523	0.950304	0.971042	1.97825
cell_297	DOUBLET	DOUBLET	CCTTTCTAGACCCACC-1	1260100	20303	71890	141725	1026182	0.112471	0.0460519	332	0.0185728	0.016104	0.0965877	0.0759952	1.53452
cell_298	NOISY_CONFIDENCE	NOISY_CONFIDENCE	CGAACATAGACCTTTG-1	720482	6680	70235	79136	564431	0.109838	0.0253631	183	0.160317	0.182164	1.10484	1.13241	2.97137
cell_299	NOISY_CONFIDENCE	NOISY_CONFIDENCE	CGAACATTCACACTAG-1	3279028	35478	256883	368970	2617697	0.112524	0.116933	848	0.0795246	0.0854044	1.02392	1.05258	2.59835
cell_3	2	2.1	AAAGATGTCCGTAATG-1	1437638	17638	115975	163640	1140385	0.113826	0.0511142	369	0.103545	0.104681	0.961206	0.97371	2.83779
cell_30	3	3.1	AAGTCTGCACCTATGA-1	1108384	18416	86518	126283	877167	0.113934	0.0391321	284	0.122749	0.122749	1.03172	1.03451	3.9421
cell_300	DOUBLET	DOUBLET	CGAATGTAGCCCGAAA-1	697090	14468	60729	74901	546992	0.107448	0.0244752	177	0.094748	0.094748	0.626919	0.628649	2.35534
cell_301	2	2.1	CGAATGTTCCTACTCG-1	1281434	18195	117088	141503	1004648	0.110426	0.044957	325	0.109039	0.110734	0.95772	0.968932	2.85895
cell_302	1	1.2	CGAATGTTCTTCACGC-1	2894826	27636	219075	323756	2324359	0.11184	0.104073	753	0.0783493	0.0768033	0.953884	0.905595	2.10206
cell_303	NOISY_CONFIDENCE	NOISY_CONFIDENCE	CGAGAAGCAACCCACG-1	504578	8048	40300	54556	401674	0.108122	0.0179731	130	0.0512802	0.0512802	0.27716	0.278415	1.64613
cell_304	2	2.1	CGAGCCAAGCGCGATA-1	2750470	25512	234101	293852	2197005	0.106837	0.0984351	711	0.0866322	0.0861309	1.04776	1.00131	2.88407
cell_305	NOISY_CONFIDENCE	NOISY_CONFIDENCE	CGAGCCAAGGACGAAA-1	3256366	38275	226859	358443	2632789	0.110075	0.117799	853	0.0849054	0.0849054	1.10376	1.11206	5.21425
cell_306	1	1.1	CGAGCCAGTACGCGAA-1	1435100	16227	117851	157123	1143899	0.109486	0.0511149	370	0.104339	0.103317	0.975959	0.983762	1.99985
cell_307	NOISY_DIMAPD	NOISY_DIMAPD	CGAGCCAGTGATTGTC-1	775744	15333	48716	86670	625025	0.111725	0.0279953	202	0.194665	0.194665	1.29023	1.29185	1.34081
cell_308	1	1.1	CGAGCCAGTTAGAGCG-1	1261312	26864	103509	135438	995501	0.107379	0.0443818	322	0.114695	0.112877	1.01577	1.00113	1.99314
cell_309	NOISY_CONFIDENCE	NOISY_CONFIDENCE	CGAGCCATCGGGCTTG-1	2009222	13467	170726	220628	1604401	0.109808	0.0719281	520	0.0961518	0.103737	1.03733	1.05133	3.04206
cell_31	NOISY_CONFIDENCE	NOISY_CONFIDENCE	AATCCAGAGAGACTAT-1	4229902	33185	308369	489427	3398921	0.115706	0.151944	1101	0.0728187	0.0728187	1.01015	1.02092	5.87673
cell_310	NOISY_CONFIDENCE	NOISY_CONFIDENCE	CGATCGGTCAACGATC-1	2079156	8784	182364	232587	1655421	0.111866	0.0743551	536	0.101534	0.101534	1.11403	1.11923	2.90921
cell_311	1	1.1	CGATGGCCATGTATGC-1	1915176	32918	147259	211880	1523119	0.110632	0.0680197	493	0.0947478	0.0949513	0.995211	1.01377	2.00405
cell_312	DOUBLET	DOUBLET	CGATGGCGTAGACCAG-1	1372746	16027	122661	151859	1082199	0.110624	0.0485183	350	0.128028	0.128432	1.2082	1.18107	2.03252
cell_313	NOISY_CONFIDENCE	NOISY_CONFIDENCE	CGATGGCTCGCTAGTA-1	847934	7398	77981	90756	671799	0.107032	0.030079	218	0.146767	0.146767	1.0879	1.08999	3.79373
cell_314	2	2.1	CGATGGCTCGTTCGGG-1	3101162	40914	287630	335339	2437279	0.108133	0.109259	789	0.0784369	0.0785959	0.966501	0.957784	3.01348
cell_315	1	1.1	CGATGTAGTACCATCA-1	2089508	19470	155112	212786	1702140	0.101835	0.0759488	551	0.0838508	0.0830711	0.910724	0.911361	2.14191
cell_316	2	2.2	CGATGTATCGAACAAA-1	3386640	41986	268914	376294	2699446	0.111111	0.120685	874	0.0800474	0.0800474	1.03689	1.04536	2.79627
cell_317	DOUBLET	DOUBLET	CGATTGAAGGTAACGC-1	2254436	32891	174523	247672	1799350	0.10986	0.0806416	583	0.0984458	0.0958301	1.10144	1.04811	2.61241
cell_318	1	1.1	CGATTGACACGATGGA-1	1952540	18552	151194	218770	1564024	0.112044	0.0701263	506	0.0934529	0.0924304	0.987212	0.973537	1.99564
cell_319	2	2.2	CGATTGATCCGTGCTT-1	3229578	48236	295391	353444	2532507	0.10944	0.11366	820	0.0713457	0.0726079	0.873433	0.886343	2.76599
cell_32	NOISY_CONFIDENCE	NOISY_CONFIDENCE	AATCCAGGTGTCGCTG-1	1401288	33993	122137	153371	1091787	0.10945	0.0487962	354	0.1049	0.1049	0.958585	0.962018	2.30442
cell_320	2	2.5	CGCGGTAGTCTGCCAG-1	3448870	34725	313491	373565	2727089	0.108315	0.122122	883	0.0685674	0.0686643	0.854874	0.857883	2.8423
cell_321	DOUBLET	DOUBLET	CGCGGTATCGTAACCA-1	626736	9561	39709	68771	508695	0.109729	0.0228148	165	0.0758044	0.0724474	0.470246	0.435349	2.24261
cell_322	1	1.1	CGCGGTATCTCGTCTG-1	1573854	23029	129205	169390	1252230	0.107628	0.055968	405	0.108576	0.109038	1.06041	1.05476	1.92704
cell_323	NOISY_CONFIDENCE	NOISY_CONFIDENCE	CGCGTTTAGCCCTAAT-1	3153388	27598	231433	347349	2547008	0.110151	0.11404	825	0.0753075	0.0797003	0.942576	0.973506	2.4291
cell_324	NOISY_CONFIDENCE	NOISY_CONFIDENCE	CGCTATCAGTGGAGAA-1	1939824	20768	163076	209833	1546147	0.108171	0.0692094	501	0.11398	0.115366	1.2295	1.17725	5.50032
cell_325	1	1.1	CGCTATCCACTCCGAG-1	1325704	17210	109636	147455	1051403	0.111228	0.0472462	340	0.110532	0.108203	0.991007	0.973038	1.97884
cell_326	DOUBLET	DOUBLET	CGCTATCGTCATCTAG-1	1192262	12556	110258	128474	940974	0.107757	0.0421954	305	0.116209	0.118757	1.00832	1.01778	2.19226
cell_327	DOUBLET	DOUBLET	CGCTATCGTGTCTGTA-1	1200976	18457	94574	125576	962369	0.104562	0.0429877	312	0.118902	0.118902	1.03241	1.03541	1.77574
cell_328	DOUBLET	DOUBLET	CGCTATCGTGTTACGT-1	749662	12423	45955	80658	610626	0.107592	0.0273666	198	0.0796614	0.0796614	0.541369	0.543259	1.01085
cell_329	DOUBLET	DOUBLET	CGCTGGAAGAGCCCAA-1	1763688	13090	165982	184603	1400013	0.104669	0.0627227	453	0.11187	0.11187	1.13909	1.14339	1.91516
cell_33	1	1.1	AATCGGTCACTTGCTC-1	2557470	42927	204166	288203	2022174	0.112691	0.0905027	655	0.0871063	0.0885733	1.0185	1.04144	1.99774
cell_330	NOISY_CONFIDENCE	NOISY_CONFIDENCE	CGCTGGACAAGGTGAC-1	629326	14594	59282	66469	488981	0.105619	0.0219846	158	0.172995	0.171639	1.11783	1.04098	3.21615
cell_331	NOISY_CONFIDENCE	NOISY_CONFIDENCE	CGCTGGAGTGCGGTAA-1	2267038	16644	178163	252943	1819288	0.111574	0.0815948	589	0.0865005	0.0865005	0.965294	0.970988	5.0826
cell_332	2	2.1	CGCTTCAAGTCGATAA-1	1778228	18456	140441	196928	1422403	0.110744	0.0635686	461	0.0978464	0.0978464	0.998139	1.0026	2.84497
cell_333	1	1.1	CGCTTCACAACCTAGT-1	867210	12992	75046	95506	683666	0.11013	0.0306173	221	0.129732	0.134263	0.965145	0.986982	2.0016
cell_334	NOISY_CONFIDENCE	NOISY_CONFIDENCE	CGGACACGTGTGAAAT-1	1501828	11617	154162	162649	1173400	0.108301	0.0526208	380	0.126687	0.134823	1.2147	1.21057	4.0346
cell_335	1	1.1	CGGACACTCCAAACCA-1	1578274	32895	138452	175119	1231808	0.110956	0.0550502	399	0.10118	0.0997185	0.972903	0.953867	2.00025
cell_336	1	1.2	CGGACGTAGGCATTTC-1	4049774	57038	288809	453865	3250062	0.112072	0.145568	1052	0.0746953	0.0741463	1.02729	0.98958	2.15322
cell_337	2	2.1	CGGACGTCAGGGACTA-1	2103132	25919	197641	233889	1645683	0.11121	0.0734447	533	0.088853	0.0881564	0.955021	0.944386	2.86595
cell_338	2	2.1	CGGACGTGTATCAGTC-1	2020188	27894	175470	224940	1591884	0.111346	0.0710375	515	0.0955733	0.0939418	1.02449	1.01515	2.87839
cell_339	2	2.1	CGGACGTGTGAGCGAT-1	2983168	45774	273563	332828	2331003	0.111569	0.104483	755	0.080347	0.0816204	0.977264	0.997135	2.83115
cell_34	4	4	ACACCCTAGACAGGCT-1	862332	14679	64272	98037	685344	0.113688	0.0303713	222	0.144005	0.144005	1.08506	1.08722	5.40868
cell_340	2	2.1	CGGACTGGTAAGAAGG-1	1912682	13846	167483	215529	1515824	0.112684	0.0682531	491	0.093026	0.0935431	0.961236	0.943797	2.85005
cell_341	DOUBLET	DOUBLET	CGGACTGTCAATCTTC-1	1413528	30893	133225	158542	1090868	0.11216	0.0488448	353	0.068792	0.0640035	0.59731	0.541352	2.3091
cell_342	1	1.1	CGGAGCTAGGTGCACA-1	3452524	45190	283638	393987	2729709	0.114116	0.12218	884	0.0704853	0.0700243	0.891263	0.889492	2.00328
cell_343	4	4	CGGAGCTGTAACTGTC-1	3942646	44991	326424	472650	3098581	0.119881	0.138629	1003	0.0836128	0.0836128	1.15342	1.16313	5.38087
cell_344	2	2.1	CGGAGCTGTGACTGAG-1	2414632	22662	212380	289111	1890479	0.119733	0.0846478	612	0.0879209	0.0893998	0.999711	1.02252	2.8443
cell_345	1	1.1	CGGAGTCAGACGTCGA-1	1604560	13983	146998	176708	1266871	0.110129	0.0569532	410	0.102581	0.103537	0.989947	0.983706	1.73813
cell_346	NOISY_CONFIDENCE	NOISY_CONFIDENCE	CGGAGTCAGCAAATCA-1	2421748	36839	221867	274330	1888712	0.113278	0.0846846	612	0.0903759	0.0903759	1.02747	1.03333	6.12427
cell_347	1	1.1	CGGAGTCTCGACAATC-1	3198830	59995	250236	372440	2516159	0.11643	0.112152	815	0.0847973	0.0838743	1.07864	1.07075	2.00144
cell_348	NOISY_DIMAPD	NOISY_DIMAPD	CGGAGTCTCGGTGCGT-1	3573842	46779	287249	414960	2824854	0.11611	0.126478	915	0.10284	0.10284	1.42427	1.43318	3.58838
cell_349	DOUBLET	DOUBLET	CGGCTAGCATGGCTAT-1	2767666	30760	235203	312012	2189691	0.112735	0.0978435	709	0.0921178	0.0932029	1.12241	1.13787	2.71906
cell_35	1	1.1	ACACCCTTCGGCACCA-1	1843180	24348	159525	204735	1454572	0.111077	0.0649385	471	0.09534	0.0964652	0.982446	0.999359	1.9969
cell_350	1	1.2	CGGCTAGTCTACATGG-1	2738466	21854	207805	307595	2201212	0.112324	0.0984416	713	0.0905084	0.0836363	1.11122	0.980578	2.11395
cell_351	DOUBLET	DOUBLET	CGGGTCATCAGCGCGT-1	1403042	19113	90478	150198	1143253	0.107052	0.0511912	370	0.116798	0.112416	1.11277	1.04373	1.18937
cell_352	NOISY_DIMAPD	NOISY_DIMAPD	CGGTTAACACAATGTC-1	2920760	31687	207920	336496	2344657	0.115208	0.104623	759	0.115688	0.115688	1.51184	1.51932	4.28797
cell_353	NOISY_CONFIDENCE	NOISY_CONFIDENCE	CGTAGGCCAAAGGGTC-1	1122648	15272	104049	107353	895974	0.0956248	0.0401458	290	0.127968	0.144921	1.08225	1.08514	4.731
cell_354	DOUBLET	DOUBLET	CGTCACTGTGGTGCAA-1	1682980	13287	166533	175177	1327983	0.104087	0.0593624	430	0.108041	0.108041	1.07259	1.07669	2.37265
cell_355	1	1.1	CGTCAGGGTACGTTTG-1	2256682	34451	168582	240007	1813642	0.106354	0.0810153	587	0.0874413	0.0843268	0.986571	0.930001	2.00904
cell_356	2	2.2	CGTCCATGTGCTTTGA-1	1789260	23009	149198	191997	1425056	0.107305	0.0640077	461	0.0925244	0.0954617	0.93235	0.942156	2.79048
cell_357	2	2.1	CGTCCATTCTTTCGTA-1	1748934	16400	148031	190145	1394358	0.108721	0.062289	452	0.0976537	0.0986784	0.987714	1.00056	2.90539
cell_358	2	2.1	CGTCTACCAAATGATG-1	1531368	11237	115521	165128	1239482	0.10783	0.0556216	401	0.102087	0.106692	0.980854	1.00173	2.904
cell_359	3	3.1	CGTCTACCACTCCGAG-1	1741962	20112	125203	189337	1407310	0.108692	0.0630817	456	0.119556	0.119556	1.24351	1.24796	4.31499
cell_36	2	2.3	ACACCGGAGTGTTGAA-1	3698080	34710	291001	417068	2955301	0.11278	0.132263	957	0.0761223	0.0779361	1.01094	1.01624	2.57016
cell_360	NOISY_CONFIDENCE	NOISY_CONFIDENCE	CGTCTACGTAGATCCT-1	1153408	17907	64251	124990	946260	0.108366	0.0423745	306	0.0482612	0.0496345	0.364607	0.370435	1.58039
cell_361	2	2.3	CGTGTAAGTTCCCACT-1	1969748	9547	166561	193128	1600512	0.0980471	0.0717782	518	0.101451	0.107302	1.09944	1.10618	2.60114
cell_362	2	2.1	CGTGTAATCCACTTCG-1	1337428	16625	117169	125636	1077998	0.0939385	0.0480799	349	0.102953	0.104059	0.934309	0.924017	2.86133
cell_363	NOISY_CONFIDENCE	NOISY_CONFIDENCE	CGTGTCTCAAATACGA-1	1145678	16941	95350	106479	926908	0.0929397	0.0413473	300	0.112891	0.116197	0.966436	0.957166	3.50806
cell_364	2	2.3	CGTGTCTGTACGCGAA-1	1417844	25838	101176	129847	1160983	0.0915806	0.0517862	376	0.123702	0.123702	1.19032	1.19405	2.41188
cell_365	DOUBLET	DOUBLET	CGTTAGAAGCTCCTTC-1	3380632	36360	272690	369435	2702147	0.10928	0.12119	875	0.0736329	0.0732915	0.93838	0.935142	2.64617
cell_366	NOISY_CONFIDENCE	NOISY_CONFIDENCE	CGTTAGACAATAGGAT-1	592322	5149	54932	63436	468805	0.107097	0.0210763	152	0.175604	0.183643	1.10564	1.08254	4.23887
cell_367	2	2.2	CGTTAGAGTCTTCGCT-1	2471076	55962	225932	248116	1941066	0.100408	0.0869154	629	0.0904188	0.0895627	1.03949	1.01852	2.83914
cell_368	1	1.1	CGTTAGAGTTCAAGGG-1	1677628	16673	135369	183061	1342525	0.109119	0.0601562	435	0.101354	0.0993268	1.01324	0.975868	1.99638
cell_369	NOISY_CONFIDENCE	NOISY_CONFIDENCE	CGTTAGATCTTCCGAC-1	891214	58587	74862	92506	665259	0.103798	0.0297788	215	0.135205	0.149653	1.00213	1.02405	2.98379
cell_37	NOISY_CONFIDENCE	NOISY_CONFIDENCE	ACACCGGCAGTTATGC-1	2887048	35616	247043	326341	2278048	0.113036	0.101442	738	0.0780377	0.0780377	0.942729	0.949931	2.45804
cell_370	DOUBLET	DOUBLET	CGTTCTGAGATGCGAC-1	1590614	37655	137524	169493	1245942	0.106558	0.0558761	403	0.110533	0.110951	1.07052	1.06928	1.75231
cell_371	NOISY_CONFIDENCE	NOISY_CONFIDENCE	CGTTCTGGTATCTCTT-1	3090390	35609	232355	339108	2483318	0.10973	0.111507	804	0.0779824	0.0807703	0.97052	0.97794	3.67255
cell_372	2	2.2	CGTTGGGCATTTAGGC-1	1949572	65552	159986	204775	1519259	0.105036	0.067697	492	0.0918028	0.0926634	0.96007	0.960284	2.84098
cell_373	1	1.2	CGTTGGGCATTTCGTT-1	3653122	62868	266895	394560	2928799	0.108006	0.131015	948	0.0803313	0.0809762	1.0829	1.07319	2.3147
cell_374	NOISY_CONFIDENCE	NOISY_CONFIDENCE	CGTTGGGTCACACCTC-1	563324	10314	94226	54572	404212	0.096875	0.0180954	131	0.0172596	0.0172596	0.0718798	0.0731374	1.78834
cell_375	NOISY_CONFIDENCE	NOISY_CONFIDENCE	CTAACTTAGAAGCCCA-1	664872	9841	37317	74670	543044	0.112307	0.0243059	176	0.0456369	0.0456369	0.271348	0.27297	1.14656
cell_376	2	2.1	CTAACTTAGTTCCACA-1	3848030	37595	330861	432610	3046964	0.112424	0.136475	987	0.0679243	0.0675426	0.885803	0.881869	2.91438
cell_377	NOISY_CONFIDENCE	NOISY_CONFIDENCE	CTAACTTCAATCGCGC-1	1742050	19168	142181	190143	1390558	0.109149	0.0623954	450	0.0995679	0.0967586	1.01457	0.934944	4.22444
cell_378	DOUBLET	DOUBLET	CTAACTTCAGGCCTTG-1	577048	11317	43420	64454	457857	0.111696	0.0205139	148	0.129343	0.125934	0.797596	0.784766	1.87205
cell_379	DOUBLET	DOUBLET	CTAACTTTCACGACGC-1	1198038	15752	97579	133036	951671	0.111045	0.0424797	308	0.119349	0.121297	1.03107	1.04723	1.46682
cell_38	1	1.1	ACACCGGGTACGGTGA-1	903672	6935	69863	109990	716884	0.121715	0.0321606	232	0.133483	0.13371	1.01678	1.03147	2.00541
cell_380	DOUBLET	DOUBLET	CTAAGACAGCGCTCAC-1	1677044	19198	197551	178052	1282243	0.10617	0.0575025	415	0.112341	0.112341	1.1144	1.11845	4.30433
cell_381	DOUBLET	DOUBLET	CTAAGACAGTTATCGC-1	1982082	27039	188916	216276	1549851	0.109116	0.0695756	502	0.101118	0.101621	1.07657	1.08315	1.50213
cell_382	2	2.3	CTAATGGGTTCGTAAC-1	3634446	33207	263951	402797	2934491	0.110828	0.131621	950	0.0849449	0.0849449	1.15658	1.16589	2.58375
cell_383	NOISY_CONFIDENCE	NOISY_CONFIDENCE	CTAATGGTCAGTACCA-1	2360632	18476	207246	262002	1872908	0.110988	0.0839954	606	0.0996665	0.10131	1.15829	1.10629	3.33605
cell_384	NOISY_CONFIDENCE	NOISY_CONFIDENCE	CTAATGGTCGAGCCGT-1	3831546	30811	300972	417565	3082198	0.108981	0.138339	998	0.0669382	0.071158	0.875267	0.914388	4.66451
cell_385	DOUBLET	DOUBLET	CTAATGGTCGGGCTCA-1	1434956	24229	133534	154832	1122361	0.1079	0.0503641	363	0.103951	0.104905	0.948398	0.935992	2.65353
cell_386	1	1.1	CTACATTGTGCTTTCC-1	2845024	104198	226630	307691	2206505	0.108151	0.0983501	714	0.0875429	0.0881057	1.06185	1.0602	1.99352
cell_387	2	2.1	CTACCCACATGGATTC-1	3804978	48711	327498	422069	3006700	0.110925	0.134445	974	0.0720318	0.0713243	0.945504	0.928562	2.9627
cell_388	DOUBLET	DOUBLET	CTAGAGTGTCAACCGC-1	1255670	17828	113347	136734	987761	0.108893	0.0441479	320	0.125016	0.125984	1.09487	1.08619	1.40651
cell_389	NOISY_CONFIDENCE	NOISY_CONFIDENCE	CTAGCCTTCGAGCCGT-1	1918250	18261	151631	211809	1536549	0.110418	0.0688476	498	0.104807	0.102778	1.10242	1.06034	4.40239
cell_39	3	3.1	ACACCGGGTGTCTGTA-1	2276132	14823	199191	253380	1808738	0.11132	0.0810721	586	0.0877927	0.0877927	0.971523	0.977076	4.61537
cell_390	DOUBLET	DOUBLET	CTAGTGAAGACAGACC-1	2776816	47189	220193	308897	2200537	0.111241	0.0986976	713	0.0830764	0.0830305	0.987491	0.979293	2.39847
cell_391	1	1.1	CTAGTGACAACCGCTG-1	857838	11560	70994	96033	679251	0.111948	0.0305036	220	0.132318	0.136552	0.982294	1.01719	2.004
cell_392	NOISY_CONFIDENCE	NOISY_CONFIDENCE	CTAGTGAGTCACCTGG-1	2544066	15389	218034	281940	2028703	0.110823	0.0910047	657	0.0886872	0.0886872	1.04561	1.05203	2.91745
cell_393	3	3.2	CTAGTGATCCGCTGGA-1	3634512	30869	273467	407348	2922828	0.112078	0.131094	946	0.0764201	0.0731598	1.00892	0.939444	3.76411
cell_394	NOISY_CONFIDENCE	NOISY_CONFIDENCE	CTCACACAGATCCTGT-1	1053876	18934	91161	116401	827380	0.11045	0.0370244	268	0.119552	0.119552	0.97134	0.973939	2.27747
cell_395	3	3.1	CTCACACAGTACGACG-1	2246638	40633	209439	246172	1750394	0.109574	0.0780394	567	0.0832198	0.0832159	0.911177	0.902055	4.19353
cell_396	4	4	CTCACACTCAGTACAC-1	3626058	52336	283817	406184	2883721	0.112018	0.12902	934	0.0844656	0.0844656	1.13873	1.14784	5.79649
cell_397	1	1.1	CTCAGAACATTCATCT-1	2752168	50816	219293	304847	2177212	0.110766	0.09695	705	0.0855008	0.0862002	1.02729	1.03955	1.9936
cell_398	DOUBLET	DOUBLET	CTCAGAAGTAGTTGGG-1	2395328	21791	238071	260458	1875008	0.108736	0.0841989	607	0.0763008	0.0732788	0.841814	0.784493	1.84942
cell_399	3	3.2	CTCATTACATAGTGGG-1	3023302	20112	222889	337745	2442556	0.111714	0.10949	791	0.0892416	0.0890203	1.12643	1.10747	3.31922
cell_4	2	2.2	AAAGCAACAACCGCTG-1	1642680	40254	151865	183457	1267104	0.111682	0.0565158	410	0.101475	0.100757	0.988428	0.978853	2.82104
cell_40	2	2.2	ACACTGAGTCCAGTGC-1	2169580	23923	206666	240587	1698404	0.110891	0.0754737	550	0.0923725	0.0927978	1.01943	1.01499	2.71815
cell_400	NOISY_CONFIDENCE	NOISY_CONFIDENCE	CTCATTAGTGCTGTAT-1	2236408	14510	186098	245229	1790571	0.109653	0.0802492	580	0.104849	0.104849	1.19456	1.20019	4.55314
cell_401	DOUBLET	DOUBLET	CTCATTATCCCTGAGG-1	1746838	13792	142196	193262	1397588	0.110635	0.0625812	453	0.115114	0.111791	1.19229	1.13395	1.71882
cell_402	NOISY_DIMAPD	NOISY_DIMAPD	CTCATTATCGGTGCGT-1	1644718	19189	135650	178400	1311479	0.108468	0.0588413	425	0.224427	0.224427	2.32241	2.32644	2.27607
cell_403	3	3.2	CTCCTAGAGTCGAGTG-1	1884406	22908	128703	207383	1525412	0.110052	0.0680127	494	0.099397	0.100239	1.06224	1.02773	3.56073
cell_404	NOISY_CONFIDENCE	NOISY_CONFIDENCE	CTCCTAGCAATCCATG-1	2693988	18793	186893	304076	2184226	0.112872	0.0977136	707	0.091102	0.0964303	1.10783	1.14501	4.43233
cell_405	NOISY_DIMAPD	NOISY_DIMAPD	CTCCTAGGTGCGAAAC-1	617686	17912	51906	65198	482670	0.105552	0.0215697	156	0.356166	0.356166	2.28442	2.28588	6.2573
cell_406	2	2.2	CTCCTAGTCAACTGAC-1	2937988	27554	271090	328387	2310957	0.111773	0.10384	748	0.0811884	0.0808808	0.985444	0.970483	2.85402
cell_407	2	2.2	CTCGAAAAGGCGATAC-1	3015576	48717	261765	332282	2372812	0.110189	0.106124	768	0.0782105	0.0797974	0.952728	0.98062	2.7683
cell_408	2	2.1	CTCGAAACAAGGGATC-1	4138338	50707	348549	454407	3284675	0.109804	0.147251	1064	0.0820256	0.0820256	1.14909	1.1593	3.04259
cell_409	4	4	CTCGAAAGTGAGCGAT-1	3537186	24538	328311	386389	2797948	0.109236	0.125425	906	0.0654373	0.0654373	0.815451	0.824143	5.48029
cell_41	1	1.1	ACAGCCGCAACCTGAT-1	1576354	10545	121503	182535	1261771	0.115796	0.0566608	409	0.104709	0.104087	1.01612	1.02372	1.99902
cell_410	NOISY_CONFIDENCE	NOISY_CONFIDENCE	CTCGGAGAGAGACTAT-1	4775752	30642	386536	546904	3811670	0.114517	0.170956	1234	0.0751886	0.0751886	1.09545	1.10749	3.05432
cell_411	1	1.1	CTCGGAGCACCTGCAG-1	1677354	14885	146856	189793	1325820	0.11315	0.0592642	429	0.100448	0.100003	0.998464	0.986671	1.9978
cell_412	1	1.1	CTCGGAGGTGGCCTGT-1	1628974	19102	134839	184330	1290703	0.113157	0.0579908	418	0.104204	0.103581	1.02018	1.00143	1.99867
cell_413	DOUBLET	DOUBLET	CTCGGGAAGCCGAACA-1	3228988	37793	277096	360452	2553647	0.11163	0.114277	827	0.0680893	0.0680707	0.837508	0.839865	2.63215
cell_414	2	2.1	CTCGGGACACATTGGT-1	3005866	30263	258267	334548	2382788	0.111298	0.106757	772	0.0794259	0.0801008	0.972454	0.976552	2.86077
cell_415	2	2.1	CTCGTACGTTGTCACA-1	2431900	40601	220583	260698	1910018	0.107199	0.0855328	618	0.0874306	0.0877076	0.980051	0.979897	2.96087
cell_416	DOUBLET	DOUBLET	CTCGTCAGTTCGATAC-1	1974850	43751	163825	216020	1551254	0.109386	0.0691593	502	0.101714	0.100555	1.08302	1.07739	1.79515
cell_417	NOISY_CONFIDENCE	NOISY_CONFIDENCE	CTCTACGCAACCTGGC-1	598468	15712	48022	64988	469746	0.108591	0.0210712	152	0.0220764	0.0295982	0.0964785	0.136688	3.29881
cell_418	DOUBLET	DOUBLET	CTCTACGGTACAGGAC-1	1974094	34456	194948	213435	1531255	0.108118	0.0686445	496	0.0906569	0.0913621	0.939685	0.9486	2.75182
cell_419	1	1.1	CTCTACGGTGCACTTA-1	1054814	16994	86230	115236	836354	0.109248	0.0375008	271	0.12039	0.11865	0.978016	0.980419	1.97868
cell_42	1	1.1	ACAGCCGCAGAAGAAG-1	2787710	31587	211692	316989	2227442	0.113709	0.0998396	721	0.0902191	0.0861101	1.1133	1.01149	2.0295
cell_420	3	3.1	CTCTACGTCCGAGTCG-1	2040192	35785	152958	221504	1629945	0.10857	0.0725741	528	0.1015	0.1015	1.11319	1.11839	3.52927
cell_421	NOISY_CONFIDENCE	NOISY_CONFIDENCE	CTCTGGTAGACGTCGA-1	672646	5134	34731	73986	558795	0.109992	0.025117	181	0.049649	0.049649	0.293869	0.295428	1.70564
cell_422	NOISY_CONFIDENCE	NOISY_CONFIDENCE	CTCTGGTCATCCGGCA-1	2020510	36107	169220	221680	1593503	0.109715	0.0713742	516	0.0893371	0.0891972	0.949685	0.908169	2.31938
cell_423	2	2.1	CTGAAACAGTGTACGG-1	2065308	20024	188315	228988	1627981	0.110874	0.0729713	527	0.0882166	0.08753	0.938262	0.922281	2.84267
cell_424	NOISY_CONFIDENCE	NOISY_CONFIDENCE	CTGAAACCACAAGCTT-1	1813620	33074	163566	200600	1416380	0.110608	0.0635451	459	0.11066	0.111512	1.144	1.07927	6.68446
cell_425	1	1.1	CTGAAGTCACCCGTTT-1	1551894	106758	116269	163469	1165398	0.105335	0.0517789	377	0.103311	0.105125	0.973782	0.989256	1.99448
cell_426	2	2.1	CTGAAGTTCAGAGTAA-1	1466270	13037	120647	166378	1166208	0.11347	0.0522152	378	0.108608	0.108608	1.01906	1.02268	2.85251
cell_427	NOISY_CONFIDENCE	NOISY_CONFIDENCE	CTGAAGTTCGCGTGGT-1	3077482	22988	242960	332878	2478656	0.108166	0.111334	803	0.0900326	0.089048	1.1534	1.08233	4.01329
cell_428	1	1.1	CTGATAGAGGGATTCG-1	1915406	32129	158909	208549	1515819	0.10888	0.0676406	491	0.0955888	0.095365	1.00215	0.997562	1.99628
cell_429	1	1.3	CTGATAGAGGTAAGTT-1	2336216	42375	177587	259271	1856983	0.110979	0.0826895	601	0.0912968	0.0920443	1.04257	1.06595	2.28703
cell_43	1	1.1	ACAGCTACACGTCATA-1	1601324	25955	127692	180362	1267315	0.112633	0.0566739	410	0.104643	0.10454	1.02227	1.03409	1.99568
cell_430	DOUBLET	DOUBLET	CTGATAGGTGAACACG-1	1011686	12406	72857	112318	814105	0.111021	0.036623	264	0.113904	0.110906	0.908626	0.867343	1.98026
cell_431	DOUBLET	DOUBLET	CTGATCCAGAGCCCAA-1	469980	3678	12594	55750	397958	0.118622	0.0179028	129	0.0237755	0.0237755	0.108941	0.110127	1.61159
cell_432	1	1.2	CTGATCCAGTCTCGTA-1	2516398	19568	201431	280736	2014663	0.111563	0.0900741	652	0.0815538	0.0821843	0.939897	0.932338	2.23944
cell_433	1	1.1	CTGATCCCAGCGCATC-1	1843520	24955	158698	196755	1463112	0.106728	0.0657067	474	0.097874	0.0952752	1.00585	0.969936	1.99121
cell_434	2	2.1	CTGCCTATCGACTTCC-1	3701744	45693	338544	404892	2912615	0.109379	0.130609	943	0.0708021	0.0709522	0.913485	0.912986	2.79456
cell_435	NOISY_CONFIDENCE	NOISY_CONFIDENCE	CTGCGGACAGTTTGCA-1	1023986	8665	99934	110533	804854	0.107944	0.0361475	261	0.141342	0.155175	1.14202	1.13971	5.57105
cell_436	NOISY_CONFIDENCE	NOISY_CONFIDENCE	CTGCGGATCGCGTGGT-1	1131342	5490	107531	120236	898085	0.106277	0.0404211	291	0.144841	0.147903	1.23894	1.19059	7.66176
cell_437	3	3.2	CTGGTCTAGTCTCGTA-1	1916032	17367	154840	211588	1532237	0.11043	0.0683774	496	0.0965419	0.0973702	1.01949	1.04258	3.37915
cell_438	3	3.2	CTGGTCTCAAACTCAC-1	4091304	29211	335489	455400	3271204	0.111309	0.146773	1059	0.0732835	0.0710987	0.999998	0.959598	3.72772
cell_439	DOUBLET	DOUBLET	CTGGTCTCAAGCTACT-1	517546	12366	40891	57267	407022	0.110651	0.018217	132	0.182627	0.178311	1.06585	0.952258	2.33535
cell_44	DOUBLET	DOUBLET	ACAGCTATCCTCGACT-1	2835732	51853	249059	319745	2215075	0.112756	0.0993006	717	0.0917983	0.0917983	1.12757	1.13456	2.05772
cell_440	2	2.1	CTGGTCTCATATCGTG-1	1546502	15759	131367	167260	1232116	0.108154	0.0550303	399	0.104829	0.106185	1.01179	1.02569	2.88437
cell_441	DOUBLET	DOUBLET	CTGTGCTGTGGTCAAG-1	3415856	27428	291926	372315	2724187	0.108996	0.122142	882	0.0711696	0.0725442	0.899889	0.916024	4.96444
cell_442	1	1.1	CTGTTTAAGCGATATA-1	1376866	18651	103691	154071	1100453	0.1119	0.048998	356	0.106927	0.108206	0.980095	1.00188	1.99543
cell_443	2	2.1	CTGTTTACAGGTGTGA-1	3816204	27957	303813	424271	3060163	0.111176	0.137189	991	0.0816755	0.0816755	1.11992	1.12961	2.89146
cell_444	3	3.1	CTGTTTACATCTAAGC-1	2349800	42405	170020	262494	1874881	0.111709	0.083872	607	0.10049	0.100799	1.168	1.18637	4.25851
cell_445	3	3.1	CTTAACTGTCGCGAAA-1	1699792	36859	162912	181264	1318757	0.106639	0.0588748	427	0.0980227	0.0980227	0.969782	0.973941	4.52746
cell_446	NOISY_CONFIDENCE	NOISY_CONFIDENCE	CTTACCGCAAGGCGTA-1	3430898	23973	263488	385994	2757443	0.112505	0.123399	893	0.0810598	0.0791236	1.0678	0.999772	4.87223
cell_447	DOUBLET	DOUBLET	CTTACCGGTAAAGTCA-1	2353116	62300	178466	255027	1857323	0.108378	0.0830104	601	0.092423	0.0929932	1.05218	1.05274	2.71186
cell_448	NOISY_CONFIDENCE	NOISY_CONFIDENCE	CTTACCGGTTATCGGT-1	776516	11981	55342	89041	620152	0.114667	0.0278614	201	0.0201614	0.0201614	0.102401	0.104426	2.0809
cell_449	2	2.2	CTTAGGAGTGATGTGG-1	2097884	17729	189450	229420	1661285	0.109358	0.0743757	538	0.089906	0.0908185	0.971449	0.973923	2.8974
cell_45	NOISY_DIMAPD	NOISY_DIMAPD	ACATACGAGGAGTTTA-1	2411066	39138	163501	272123	1936304	0.112864	0.0867807	627	0.127298	0.127522	1.54032	1.56256	1.5473
cell_450	4	4	CTTAGGAGTTATCCGA-1	3469940	28493	280600	384732	2776115	0.110876	0.124455	899	0.0811641	0.0811641	1.06745	1.07619	5.40684
cell_451	NOISY_DIMAPD	NOISY_DIMAPD	CTTAGGATCAAAGTGA-1	2165622	21981	154929	237286	1751426	0.109569	0.0784532	567	0.13102	0.128427	1.52171	1.52973	3.25123
cell_452	2	2.2	CTTGGCTCACCAATGT-1	3173644	23609	274278	354004	2521753	0.111545	0.112489	817	0.0741858	0.0762067	0.920119	0.939384	2.79586
cell_453	1	1.1	CTTGGCTCAGCGCTTG-1	1998762	24831	162183	219630	1592118	0.109883	0.0710118	516	0.101311	0.101311	1.098	1.10306	1.88731
cell_454	2	2.2	CTTGGCTGTTGGAGCA-1	2226180	52873	208944	238352	1726011	0.107068	0.0770976	559	0.0883323	0.0887234	0.964338	0.960521	2.84152
cell_455	1	1.1	CTTGGCTTCAGGGACA-1	3109548	55729	258413	339887	2455519	0.109304	0.109994	795	0.0722821	0.072926	0.881789	0.894951	1.99592
cell_456	1	1.1	CTTTGCGGTTGATCTG-1	1396620	19097	112217	152118	1113188	0.108919	0.0497993	360	0.10488	0.106802	0.968513	0.986558	1.97127
cell_457	1	1.1	CTTTGCGTCGCGAGAA-1	539484	11021	42948	47692	437823	0.088403	0.0195127	142	0.155179	0.160049	0.95272	0.999138	1.99232
cell_458	NOISY_CONFIDENCE	NOISY_CONFIDENCE	GAAACTCAGCCAGTTT-1	2299630	17666	191728	259654	1830582	0.112911	0.0821329	593	0.10556	0.10556	1.22289	1.22872	5.21338
cell_459	1	1.1	GAAACTCAGGTGTGGT-1	711276	13388	55771	80482	561635	0.113152	0.0252641	182	0.148562	0.152197	1.00412	1.00323	1.86177
cell_46	1	1.1	ACATCAGAGACAGTTA-1	1703656	23417	131023	194543	1354673	0.114191	0.0606387	439	0.104463	0.102201	1.04778	1.03981	2.00439
cell_460	2	2.1	GAAACTCCAACGAAAT-1	4816142	54001	391026	550948	3820167	0.114396	0.171117	1237	0.0650747	0.0633751	0.905019	0.872152	2.84593
cell_461	NOISY_CONFIDENCE	NOISY_CONFIDENCE	GAAATGACATTATCGG-1	3009946	37329	237710	334555	2400352	0.11115	0.107725	777	0.0849085	0.0864311	1.06566	1.03103	5.78512
cell_462	NOISY_CONFIDENCE	NOISY_CONFIDENCE	GAACATCAGAACTTCC-1	1936718	28136	116636	224962	1566984	0.116156	0.0702052	507	0.0925011	0.0925011	0.956793	0.961465	2.36276
cell_463	NOISY_CONFIDENCE	NOISY_CONFIDENCE	GAACATCCACTTGAGT-1	2370228	17707	213394	266298	1872829	0.112351	0.0840433	606	0.102195	0.103761	1.18645	1.16487	5.64383
cell_464	NOISY_CONFIDENCE	NOISY_CONFIDENCE	GAACATCTCCTCGACT-1	3242240	31304	254315	364969	2591652	0.112567	0.116319	839	0.0882773	0.0867628	1.15202	1.0809	2.46042
cell_465	1	1.2	GAACCTAAGTTATCGC-1	3276162	22814	284582	367911	2600855	0.112299	0.116515	842	0.0721144	0.0735926	0.898168	0.922695	2.20278
cell_466	NOISY_CONFIDENCE	NOISY_CONFIDENCE	GAACCTATCTACCGTC-1	1790520	15497	141183	198438	1435402	0.110827	0.0642989	465	0.110231	0.105	1.14888	1.01482	3.51116
cell_467	2	2.2	GAACGGAAGACTAGAT-1	3490564	34556	279593	387031	2789384	0.110879	0.124626	903	0.0733807	0.0740957	0.942786	0.943175	2.80618
cell_468	DOUBLET	DOUBLET	GAACGGAAGTCACGCC-1	850348	27514	71154	90587	661093	0.106529	0.0294799	214	0.128888	0.134641	0.934289	0.928974	2.05314
cell_469	1	1.2	GAACGGACATGCCGCA-1	2461180	33778	203798	274495	1949109	0.11153	0.0867945	631	0.0790279	0.0816125	0.899582	0.924517	2.1549
cell_47	DOUBLET	DOUBLET	ACATCAGGTAAGAAGG-1	911726	15985	91634	98826	705281	0.108394	0.0317028	228	0.145511	0.145511	1.0916	1.09374	2.45348
cell_470	2	2.1	GAACGGATCTCGTGGG-1	3008938	42069	281289	330718	2354862	0.109912	0.105503	763	0.0759465	0.0784293	0.919887	0.946878	2.88146
cell_471	1	1.1	GAAGCAGTCTGAAGTC-1	2282904	35896	186145	255985	1804878	0.112131	0.0805296	584	0.0897073	0.0899371	1.0051	1.00793	1.9904
cell_472	DOUBLET	DOUBLET	GAATGAACATGCGTGC-1	2687180	46687	189588	303858	2147047	0.113077	0.0958061	695	0.0933073	0.0933073	1.13884	1.14568	1.7143
cell_473	NOISY_CONFIDENCE	NOISY_CONFIDENCE	GACACGCCATTATCGG-1	4194046	61242	307426	465579	3359799	0.11101	0.150759	1088	0.0747214	0.0747214	1.04131	1.05201	3.34688
cell_474	1	1.1	GACAGAGCAACTAGTC-1	1504114	11027	115309	173310	1204468	0.115224	0.0537763	390	0.108063	0.105566	1.03804	1.04077	1.94326
cell_475	DOUBLET	DOUBLET	GACAGAGCAGAGACGT-1	803744	13760	65585	89425	634974	0.111261	0.0285026	206	0.10099	0.10099	0.709497	0.711446	1.07352
cell_476	2	2.2	GACAGAGTCAACGATC-1	3018262	26880	283116	337360	2370906	0.111773	0.106225	768	0.0805887	0.0788374	0.98174	0.955115	2.77402
cell_477	NOISY_CONFIDENCE	NOISY_CONFIDENCE	GACCAATAGAGTTGGC-1	3623876	20323	290865	410417	2902271	0.113254	0.130289	940	0.0750114	0.0755421	0.985737	0.943789	2.54028
cell_478	1	1.1	GACCAATGTACCGTGC-1	1808466	32008	148892	200406	1427160	0.110815	0.0635187	462	0.0969778	0.0972161	0.995798	1.00274	1.99568
cell_479	1	1.1	GACCTGGAGTTCGATC-1	3805538	35672	303064	427942	3038860	0.112452	0.136058	984	0.0717336	0.0707633	0.94816	0.94052	2.00488
cell_48	DOUBLET	DOUBLET	ACATGGTTCGCTATTT-1	1276628	54827	92341	138367	991093	0.108385	0.0440722	321	0.118284	0.117422	1.0414	1.05062	1.743
cell_480	1	1.2	GACCTGGGTGAAGCCA-1	2219028	30995	169924	245846	1772263	0.11079	0.0794832	574	0.0971455	0.0892128	1.09616	0.965928	2.09834
cell_481	DOUBLET	DOUBLET	GACGCGTAGAAGGGTA-1	1908802	25137	160292	188150	1535223	0.0985697	0.0687343	497	0.0996154	0.0996154	1.05356	1.05837	4.56698
cell_482	2	2.1	GACGCGTAGGGATGGG-1	2193806	32432	188952	209178	1763244	0.0953494	0.0791627	571	0.0905241	0.0892858	0.998434	0.979755	2.84949
cell_483	1	1.1	GACGCGTAGGTGTGCA-1	2167360	57835	178107	202988	1728430	0.0936568	0.0772413	560	0.0886011	0.0888083	0.971845	0.981133	2.00248
cell_484	2	2.1	GACGGCTTCACGACGC-1	1873606	13741	184177	205926	1469762	0.109909	0.0654846	476	0.0947322	0.0939289	0.982302	0.97025	2.84388
cell_485	NOISY_DIMAPD	NOISY_DIMAPD	GACGGCTTCTAACACG-1	989694	27116	90113	108506	763959	0.109636	0.0342289	247	0.167311	0.167311	1.35457	1.35705	2.37619
cell_486	1	1.1	GACGTGCCATCCAGGC-1	1587950	33531	128724	172773	1252922	0.108803	0.0559197	406	0.100684	0.102564	0.97993	1.00407	1.99496
cell_487	DOUBLET	DOUBLET	GACGTGCTCGATCCGG-1	2775242	51687	262919	298720	2161916	0.107637	0.0970628	700	0.0897769	0.0897769	1.09008	1.09694	2.6957
cell_488	DOUBLET	DOUBLET	GACGTTAAGTGGGCTA-1	2126164	38262	195684	234142	1658076	0.110124	0.074434	537	0.0891566	0.0877971	0.961036	0.944413	2.75932
cell_489	DOUBLET	DOUBLET	GACGTTACACCGAACC-1	3576658	42842	316140	395594	2822082	0.110604	0.126248	914	0.0789986	0.0789986	1.03873	1.04759	4.32472
cell_49	1	1.1	ACCAGTAGTTTACTCT-1	2646254	63845	204571	295050	2082788	0.111497	0.0923574	674	0.0921471	0.0921471	1.1017	1.10825	2.05709
cell_490	2	2.1	GACGTTAGTTGCCTCT-1	3352972	64353	302029	369978	2616612	0.110343	0.116964	847	0.0750441	0.0753957	0.942659	0.945307	2.8722
cell_491	2	2.1	GACTAACGTCTAGCGC-1	2124794	16402	189526	236875	1681991	0.111481	0.0751948	545	0.0797579	0.0813147	0.851002	0.863526	2.79562
cell_492	2	2.1	GACTACAAGTACGACG-1	2686760	62601	231360	299104	2093695	0.111325	0.0936811	678	0.0798461	0.0783707	0.933018	0.897727	2.81874
cell_493	1	1.1	GACTGCGGTACAAGGC-1	1759278	29332	145791	196893	1387262	0.111917	0.0619449	449	0.0961484	0.0978353	0.970359	0.984073	1.99338
cell_494	NOISY_CONFIDENCE	NOISY_CONFIDENCE	GAGCAGACACCAATGT-1	492516	11682	49387	54092	377355	0.109828	0.0168836	122	0.0459732	0.0459732	0.240297	0.241496	1.72435
cell_495	1	1.1	GAGCAGACAGCTCATA-1	1357802	11944	106124	154710	1085024	0.113942	0.0484815	351	0.111276	0.110164	1.01904	1.01979	1.99317
cell_496	1	1.2	GAGCAGACAGTACTCA-1	2147524	24296	175337	239096	1708795	0.111336	0.0765726	553	0.100238	0.0990421	1.11905	1.06297	2.2275
cell_497	DOUBLET	DOUBLET	GAGCAGATCTACCGAA-1	1341226	12962	103030	153303	1071931	0.114301	0.0481706	347	0.11923	0.120402	1.08751	1.10815	1.54193
cell_498	DOUBLET	DOUBLET	GAGGTGAAGGCTAGCA-1	1185584	37521	130384	123642	894037	0.104288	0.0398974	289	0.112607	0.112607	0.956412	0.959299	2.44907
cell_499	NOISY_CONFIDENCE	NOISY_CONFIDENCE	GAGGTGACACCCTCTA-1	4598376	29768	343883	515674	3709051	0.112143	0.166299	1201	0.0815018	0.0773785	1.19999	1.08315	3.16761
cell_5	1	1.1	AAAGTAGCAACGGGAT-1	2508178	27492	202158	287889	1990639	0.11478	0.0889889	645	0.0857618	0.0855985	0.996217	1.01202	1.99828
cell_50	NOISY_CONFIDENCE	NOISY_CONFIDENCE	ACCCACTAGCCGGTAA-1	695808	8144	52845	79526	555293	0.114293	0.0248774	180	0.0239283	0.0239283	0.12215	0.123763	1.51994
cell_500	DOUBLET	DOUBLET	GAGTCCGCAGTCGGAA-1	2582654	27365	216779	287778	2050732	0.111427	0.0919113	664	0.0911554	0.100621	1.08163	1.12938	4.33248
cell_501	NOISY_DIMAPD	NOISY_DIMAPD	GAGTCCGGTCGGAAGT-1	3025302	44746	257043	334712	2388801	0.110638	0.106881	774	0.141028	0.141028	1.86635	1.87367	2.89615
cell_502	4	4	GATCAGTCAGATGAAT-1	3349788	30845	270856	382016	2666071	0.114042	0.11891	863	0.0744801	0.0744801	0.937812	0.946013	4.1117
cell_503	2	2.1	GATCAGTTCGTTCAAG-1	3553246	48469	298985	396536	2809256	0.111598	0.125894	910	0.0766274	0.0725995	0.999611	0.913234	2.79667
cell_504	NOISY_CONFIDENCE	NOISY_CONFIDENCE	GATCAGTTCTCCAGCT-1	1106324	39975	96108	119829	850412	0.108313	0.0378675	275	0.0645345	0.0645345	0.472025	0.47437	1.56081
cell_505	2	2.1	GATCGATAGCAATCTC-1	2998552	25936	295621	331079	2345916	0.110413	0.105129	760	0.0797016	0.0806013	0.96787	0.979926	2.87952
cell_506	2	2.1	GATCGATAGCTTTGGT-1	4392652	42307	366722	492734	3490889	0.112172	0.156723	1130	0.0681373	0.0671228	0.928407	0.911273	2.86719
cell_507	1	1.1	GATCGTAAGCTGTTCA-1	2274852	69910	184872	247871	1772199	0.108961	0.0792358	574	0.0906504	0.0906204	1.00591	1.00542	1.99666
cell_508	2	2.1	GATCGTACATCAGGGA-1	2187492	24500	189537	240960	1732495	0.110154	0.0778243	561	0.0939796	0.0972784	1.03284	1.06036	2.91603
cell_509	1	1.1	GATCGTAGTCGTGAAG-1	2094008	35078	160879	214604	1683447	0.102485	0.0753246	545	0.0890094	0.0895352	0.968605	0.962032	2.03307
cell_51	NOISY_CONFIDENCE	NOISY_CONFIDENCE	ACCCACTAGTTACCCA-1	2672478	39759	232966	296895	2102858	0.111094	0.0940201	681	0.0808159	0.0808159	0.949409	0.956024	2.21126
cell_510	1	1.1	GATCGTAGTGCGCTTG-1	825150	23696	65658	88913	646883	0.107754	0.0290366	209	0.13283	0.133681	0.965936	0.98247	1.99367
cell_511	NOISY_CONFIDENCE	NOISY_CONFIDENCE	GATCTAGAGGCTAGAC-1	584932	3311	47105	65380	469136	0.111774	0.0210568	152	0.176565	0.175506	1.10602	1.01334	3.95277
cell_512	2	2.1	GATCTAGCATCCAGCG-1	978482	101189	83055	96191	698047	0.0983064	0.0309955	226	0.123585	0.123585	0.939957	0.942203	3.01007
cell_513	2	2.1	GATGAAAAGCGTAATA-1	1330950	20969	107173	149812	1052996	0.11256	0.0469098	341	0.116889	0.116889	1.05249	1.05575	2.95313
cell_514	2	2.1	GATGAAACATCTCAAG-1	1461888	13465	137116	164697	1146610	0.11266	0.0515251	371	0.102766	0.104519	0.949145	0.947214	2.8683
cell_515	DOUBLET	DOUBLET	GATGAAATCGGATCCG-1	1672426	59486	140386	177492	1295062	0.106128	0.0578586	419	0.106922	0.106922	1.05705	1.06112	1.40651
cell_516	1	1.1	GATGAAATCGTTCAAG-1	1669248	25969	127617	187884	1327778	0.112556	0.0594841	430	0.0974364	0.0959682	0.968002	0.950487	1.99119
cell_517	2	2.1	GATGAGGAGGTGACCA-1	2594572	41819	249909	283798	2019046	0.109381	0.0906771	654	0.0829381	0.0825287	0.953659	0.939636	2.86783
cell_518	NOISY_CONFIDENCE	NOISY_CONFIDENCE	GATGAGGCATACTGCA-1	1256806	29350	95954	140110	991392	0.111481	0.0443853	321	0.112047	0.110646	0.992376	0.976455	1.08143
cell_519	3	3.1	GATGAGGGTCAGCCGT-1	3073456	48865	319083	329042	2376466	0.107059	0.106547	770	0.0820547	0.0828875	1.01374	1.01559	3.52828
cell_52	2	2.1	ACCCACTCAGTAGGGT-1	4108398	18165	321547	465899	3302787	0.113402	0.148176	1069	0.0765243	0.0751621	1.05811	1.02882	2.78435
cell_520	1	1.1	GATGAGGTCAATAGGA-1	1817140	23096	123807	204637	1465600	0.112615	0.0653288	475	0.106386	0.104679	1.11923	1.11367	1.88618
cell_521	NOISY_DIMAPD	NOISY_DIMAPD	GATGCTAGTGGATAGC-1	3540302	28136	263560	403779	2844827	0.114052	0.127098	921	0.0956321	0.0969024	1.30484	1.32042	1.83759
cell_522	1	1.3	GATTCAGTCCCACGGA-1	1560148	24572	130298	174181	1231097	0.111644	0.0549847	399	0.108178	0.105513	1.05512	1.03804	2.29404
cell_523	2	2.2	GCAATCACAGTACCTA-1	2033848	50679	184713	222747	1575709	0.10952	0.0705292	510	0.0885889	0.0920126	0.927883	0.966719	2.81476
cell_524	DOUBLET	DOUBLET	GCAATCAGTCAGAAGC-1	2933604	21908	243459	328344	2339893	0.111925	0.104883	758	0.091592	0.0911089	1.14174	1.11769	2.9743
cell_525	DOUBLET	DOUBLET	GCAATCAGTCAGTGGA-1	3938592	44385	331307	440891	3122009	0.111941	0.14016	1011	0.0708106	0.0707068	0.937134	0.931949	4.87305
cell_526	NOISY_CONFIDENCE	NOISY_CONFIDENCE	GCACATATCTGAGATC-1	3412348	26702	289994	378528	2717124	0.110929	0.121781	880	0.0734074	0.0789936	0.934972	0.962097	5.86668
cell_527	2	2.2	GCACTCTCAAGACTTC-1	3110132	28143	266908	343379	2471702	0.110407	0.110598	800	0.0690938	0.0709686	0.83763	0.860557	2.84726
cell_528	NOISY_CONFIDENCE	NOISY_CONFIDENCE	GCACTCTCATCCGGCA-1	2227934	38289	171426	244913	1773306	0.109928	0.0792685	574	0.0886907	0.0886907	0.991125	0.996788	2.94629
cell_529	NOISY_CONFIDENCE	NOISY_CONFIDENCE	GCAGCCAAGGTAAGTT-1	608478	20946	48413	66579	472540	0.109419	0.0210632	153	0.0162588	0.0162588	0.0690304	0.0705706	1.0268
cell_53	1	1.2	ACCCACTCATAGGGCA-1	2469268	29163	194740	271983	1973382	0.110147	0.0883664	639	0.0929312	0.0842676	1.09381	0.941553	2.1541
cell_530	NOISY_CONFIDENCE	NOISY_CONFIDENCE	GCAGCCACAACGACTT-1	3434552	41457	248524	388530	2756041	0.113124	0.123445	892	0.078554	0.078554	1.02609	1.03484	4.82028
cell_531	2	2.1	GCAGCCACAGCGCATC-1	2317560	21305	228520	252540	1815195	0.108968	0.0813737	588	0.0815917	0.0831747	0.89459	0.906874	2.85965
cell_532	NOISY_CONFIDENCE	NOISY_CONFIDENCE	GCAGCCAGTTGACGGA-1	2242840	40908	174688	248064	1779180	0.110603	0.079623	576	0.0923103	0.0917035	1.03826	0.983798	4.25602
cell_533	2	2.2	GCAGTTAAGGGCATGT-1	3683628	29157	311237	409010	2934224	0.111035	0.131364	950	0.0715542	0.0708346	0.92803	0.915729	2.83832
cell_534	1	1.1	GCAGTTAAGGTCGGAT-1	2383560	27832	194331	264021	1897376	0.110768	0.0849996	614	0.0854558	0.0846574	0.969518	0.96617	1.99781
cell_535	2	2.5	GCAGTTATCTGTCGAA-1	2123768	33387	198030	235568	1656783	0.11092	0.0739873	536	0.0872581	0.0878714	0.930131	0.940153	2.54562
cell_536	4	4	GCATACAGTTCGCGTG-1	658632	43702	55059	67525	492346	0.102523	0.021917	159	0.162495	0.17072	1.05853	1.0144	6.60777
cell_537	1	1.1	GCATACATCTCCACAC-1	713646	12184	69709	78148	553605	0.109505	0.0246612	179	0.184097	0.184097	1.2574	1.25913	1.98344
cell_538	1	1.1	GCATGATAGCTGAAAT-1	3515472	30397	268734	395095	2821246	0.112387	0.126627	914	0.0762956	0.0764662	0.995673	0.977058	2.02463
cell_539	2	2.1	GCATGATCATTGCATG-1	1847226	16100	153792	207630	1469704	0.112401	0.065766	476	0.09654	0.0951977	0.999795	0.982813	2.83703
cell_54	NOISY_CONFIDENCE	NOISY_CONFIDENCE	ACCCACTTCATCGCGG-1	3249796	42989	263147	359625	2584035	0.110661	0.115657	837	0.0784836	0.0763092	0.998412	0.95323	1.9474
cell_540	1	1.1	GCATGCGAGGAGTTGC-1	2732770	25175	230331	301334	2175930	0.110267	0.0972299	705	0.0833389	0.0847681	0.997308	1.01681	1.99169
cell_541	2	2.1	GCATGCGAGGGTAACC-1	3266488	58467	296298	352942	2558781	0.108049	0.114197	829	0.0779639	0.0770698	0.979226	0.959481	2.85686
cell_542	1	1.1	GCATGCGCATGTAGCT-1	1704824	69626	135677	167614	1331907	0.0983175	0.0590412	431	0.107804	0.107804	1.08159	1.08578	2.14636
cell_543	1	1.1	GCATGCGTCCTCAGCT-1	1701182	28531	143885	180396	1348370	0.106042	0.060453	437	0.0954101	0.0948907	0.9426	0.930089	2.00136
cell_544	1	1.1	GCATGTACAACCCTGG-1	3776680	43363	281952	420960	3030405	0.111463	0.135744	981	0.0737091	0.0697062	0.985943	0.899072	2.00908
cell_545	1	1.1	GCCAAATGTAACGGCA-1	2415070	28947	199032	270487	1916604	0.112	0.0858426	621	0.0881549	0.0872205	1.00754	0.991397	1.97268
cell_546	3	3.2	GCCAAATGTGTCTCAA-1	1977046	29945	151330	220611	1575160	0.111586	0.070513	510	0.0963705	0.0974274	1.02238	1.02551	3.28281
cell_547	DOUBLET	DOUBLET	GCCTCTAAGGGATTTA-1	1589306	29681	136066	172521	1251038	0.108551	0.0561028	405	0.111446	0.109268	1.07755	1.06143	1.85946
cell_548	1	1.1	GCCTCTATCGTGTCAA-1	1125074	12035	100001	123228	889810	0.109529	0.0398371	288	0.127222	0.124816	1.06626	1.02062	1.99957
cell_549	2	2.1	GCGACCACAACCGGAA-1	1927526	27018	178463	210470	1511575	0.109192	0.0675792	489	0.0973691	0.0967037	1.01974	1.00839	2.8141
cell_55	1	1.1	ACCGTAACACGCACGT-1	1926828	17193	163122	214963	1531550	0.111563	0.0685294	496	0.094032	0.0931196	0.987156	0.980575	2.05618
cell_550	NOISY_CONFIDENCE	NOISY_CONFIDENCE	GCGAGAAAGCAAAGTT-1	2998892	74884	230476	333701	2359831	0.111275	0.105505	764	0.0841709	0.0870967	1.04326	1.05797	5.52093
cell_551	1	1.1	GCGAGAAAGGCGTTGA-1	1171718	29351	97539	128216	916612	0.109426	0.0409682	297	0.116245	0.115948	0.993945	1.0084	1.997
cell_552	2	2.1	GCGAGAAGTTCCCACT-1	3568060	55612	319996	393357	2799095	0.110244	0.125228	906	0.0736095	0.0735576	0.943221	0.945831	2.89551
cell_553	1	1.1	GCGCAACAGTGTGAAT-1	2018122	18244	154912	228591	1616375	0.113269	0.0724994	523	0.0948375	0.0950292	1.01593	1.03148	1.99611
cell_554	1	1.1	GCGCAGTCAGAGACGT-1	2153774	30932	178137	236423	1708282	0.109771	0.0764329	553	0.0921758	0.091519	1.01148	0.994163	2.00048
cell_555	3	3.1	GCGCAGTGTCAGAAGC-1	4160054	27656	313436	459239	3359723	0.110393	0.150526	1088	0.0710047	0.0699119	0.973156	0.948143	3.67824
cell_556	1	1.1	GCGCCAACAAGGTCGA-1	2171858	16574	190032	236687	1728565	0.108979	0.0773436	560	0.0897788	0.0916825	0.988504	1.00105	1.9838
cell_557	NOISY_CONFIDENCE	NOISY_CONFIDENCE	GCGCCAAGTATCAGTC-1	2766672	30458	214814	300014	2221386	0.108439	0.0992462	719	0.0838855	0.0917105	1.01233	1.06014	4.48678
cell_558	1	1.2	GCGCCAATCTCCGGAG-1	2697382	50275	225788	294082	2127237	0.109025	0.0950925	689	0.0783095	0.0783095	0.91989	0.926598	2.25759
cell_559	4	4	GCGCGATAGGGCTTCC-1	3451334	30537	318310	374004	2728483	0.108365	0.122324	883	0.0702014	0.0702014	0.878224	0.886585	5.50339
cell_56	DOUBLET	DOUBLET	ACCGTAACATGGGCCT-1	1307950	33447	104296	142404	1027803	0.108876	0.0459564	333	0.111885	0.111885	0.998474	1.00169	1.89489
cell_560	2	2.1	GCGCGATAGTGACTCT-1	3421462	54143	310870	370117	2686332	0.108175	0.120434	870	0.0779872	0.079072	0.998814	1.00829	2.76422
cell_561	NOISY_CONFIDENCE	NOISY_CONFIDENCE	GCGCGATCAACCCACG-1	1566300	29997	123109	168327	1244867	0.107468	0.0557403	403	0.108442	0.105385	1.06347	0.969498	2.23837
cell_562	DOUBLET	DOUBLET	GCGGGTTCAGCTCATA-1	986298	11172	81196	108317	785613	0.109822	0.0351762	254	0.143055	0.140631	1.13671	1.13613	1.56714
cell_563	2	2.3	GCGGGTTGTAGACCAG-1	3996622	52096	302771	440569	3201186	0.110235	0.143427	1037	0.0770642	0.0770642	1.06183	1.072	2.61881
cell_564	1	1.1	GCGGGTTGTAGCTAAA-1	637868	22306	45993	69174	500395	0.108446	0.022286	162	0.15116	0.150974	0.985413	1.00211	1.98975
cell_565	1	1.1	GCGGGTTGTGACCAAG-1	1417262	16551	116217	157411	1127083	0.111067	0.050731	365	0.10761	0.106604	0.993326	0.967815	1.995
cell_566	DOUBLET	DOUBLET	GCGGGTTGTGTGAAAT-1	1524018	59122	129349	161295	1174252	0.105835	0.0524516	380	0.125352	0.125352	1.2121	1.21586	1.80479
cell_567	1	1.1	GCTCCTAAGGACTGGT-1	2271806	22184	191899	253203	1804520	0.111454	0.0810046	584	0.0907488	0.0903063	1.01474	1.0095	1.99515
cell_568	DOUBLET	DOUBLET	GCTCTGTGTATATGAG-1	1152352	17366	93506	129428	912052	0.112316	0.0408309	295	0.140567	0.140567	1.19423	1.19702	1.45784
cell_569	NOISY_CONFIDENCE	NOISY_CONFIDENCE	GCTCTGTTCAAAGCGG-1	2884040	32869	230674	319916	2300581	0.110926	0.10314	745	0.0954256	0.0870048	1.19708	1.01429	2.17753
cell_57	1	1.1	ACCGTAATCCTAGACA-1	2361366	37232	196644	263294	1864196	0.111501	0.0834744	604	0.0802064	0.0796869	0.894164	0.88223	1.99679
cell_570	2	2.1	GCTGCAGCAGCCCATG-1	1346434	13742	114095	150426	1068171	0.111722	0.0477846	346	0.109486	0.109486	0.994383	0.997742	2.85343
cell_571	NOISY_CONFIDENCE	NOISY_CONFIDENCE	GCTGCAGCATCGGCGT-1	3212852	41905	269920	345506	2555521	0.107539	0.114539	827	0.0767094	0.0767094	0.963381	0.971394	2.75392
cell_572	DOUBLET	DOUBLET	GCTGCAGTCAAGTTGC-1	1943938	17576	172815	215379	1538168	0.110795	0.0686792	498	0.119081	0.120183	1.27931	1.27014	1.72777
cell_573	DOUBLET	DOUBLET	GCTGCAGTCAGATTCG-1	1705458	62248	153528	182707	1306975	0.107131	0.0584522	423	0.0935995	0.0955481	0.915252	0.912228	4.89991
cell_574	2	2.1	GCTGCGAAGAGTTGGC-1	3405262	28183	319231	374631	2683217	0.110015	0.120219	869	0.0734154	0.0740902	0.927169	0.933036	2.86135
cell_575	1	1.1	GCTGCTTGTAGCAGGT-1	505168	4566	40603	56787	403212	0.112412	0.0181485	131	0.176897	0.173429	1.02522	0.983683	1.86326
cell_576	1	1.1	GCTGCTTTCCACGATA-1	3782964	45704	279423	424650	3033187	0.112253	0.135565	982	0.0755318	0.0724924	1.0157	0.958776	2.06183
cell_577	NOISY_CONFIDENCE	NOISY_CONFIDENCE	GCTGCTTTCGATAAGA-1	2395172	19359	195085	266481	1914247	0.111258	0.0857688	620	0.103815	0.105905	1.22089	1.18018	2.44631
cell_578	NOISY_CONFIDENCE	NOISY_CONFIDENCE	GCTGCTTTCTCCAGCT-1	817314	13166	62271	90736	651141	0.111017	0.0289893	211	0.0403493	0.0403493	0.26211	0.264234	1.70572
cell_579	2	2.1	GCTGGGTCAAGAATCA-1	3190996	44741	264691	346572	2534992	0.108609	0.113599	821	0.0739611	0.0727858	0.920312	0.886311	2.82196
cell_58	DOUBLET	DOUBLET	ACCGTAATCGTTGCAA-1	1504434	10482	131593	168512	1193847	0.11201	0.0534381	387	0.118085	0.118085	1.1407	1.14449	1.41551
cell_580	1	1.1	GCTTGAATCCATTTGT-1	3768744	41833	294590	426147	3006174	0.113074	0.134451	973	0.069082	0.0675043	0.900743	0.881881	1.9959
cell_581	NOISY_CONFIDENCE	NOISY_CONFIDENCE	GCTTGAATCTGCCGTT-1	3548912	45497	277575	394490	2831350	0.111158	0.126737	917	0.0732775	0.0739809	0.953056	0.9337	3.40251
cell_582	2	2.1	GGAAAGCAGCAGACTG-1	1810244	30732	161499	202617	1415396	0.111928	0.062898	458	0.0993756	0.0987556	1.01377	1.00802	2.86499
cell_583	DOUBLET	DOUBLET	GGAAAGCCAGTAGGGT-1	1171002	21813	94681	130917	923591	0.111799	0.0414237	299	0.0769031	0.0769031	0.630502	0.633399	2.2316
cell_584	2	2.1	GGAACTTAGTACGCGA-1	3009230	32375	271503	333470	2371882	0.110816	0.106156	768	0.0769791	0.077255	0.937474	0.934029	2.87719
cell_585	DOUBLET	DOUBLET	GGAACTTGTCTCCACT-1	1476172	27408	122874	164415	1161475	0.111379	0.052154	376	0.0766457	0.0766457	0.702366	0.706108	1.87361
cell_586	4	4	GGAACTTTCGTTATTC-1	4358486	27769	353730	492616	3484371	0.113025	0.155777	1128	0.0687831	0.0687831	0.944222	0.955175	5.48306
cell_587	2	2.1	GGAATAAAGCAGGTCA-1	2442774	49352	204873	270247	1918302	0.110631	0.085975	621	0.0935084	0.0930799	1.07703	1.05878	3.00401
cell_588	2	2.1	GGAATAAGTCCGGTGT-1	3191084	63550	274030	350384	2503120	0.109801	0.111757	811	0.0780135	0.0782969	0.971115	0.976662	2.82612
cell_589	2	2.1	GGAATAAGTTGTCACA-1	2533042	55501	243438	275944	1958159	0.108938	0.087706	634	0.0858351	0.0864219	0.978066	0.966499	2.86941
cell_59	1	1.1	ACCTTTACACTTCTTA-1	1240320	34984	101069	136064	968203	0.109701	0.0431105	314	0.117608	0.114384	1.02911	1.01611	1.99439
cell_590	NOISY_DIMAPD	NOISY_DIMAPD	GGAATAATCAAAGTGA-1	1026640	16842	87136	114411	808251	0.111442	0.0361425	262	0.163721	0.163721	1.33269	1.3352	2.01663
cell_591	1	1.2	GGACAAGAGGCAACAC-1	2461820	43267	198552	276289	1943712	0.11223	0.0869449	629	0.0866877	0.0879843	0.996201	1.01469	2.29175
cell_592	2	2.2	GGACAGACAATTAAGG-1	1351102	19740	119936	152203	1059223	0.112651	0.0476123	343	0.107173	0.108911	0.959146	0.949738	2.81569
cell_593	NOISY_DIMAPD	NOISY_DIMAPD	GGACAGATCCACCTTG-1	2068582	32177	153803	232972	1649630	0.112624	0.0737819	534	0.115552	0.115552	1.30109	1.30643	2.12921
cell_594	NOISY_CONFIDENCE	NOISY_CONFIDENCE	GGACATTAGAATGTGT-1	688086	11615	27647	80726	568098	0.11732	0.0253785	184	0.0344303	0.0344303	0.193538	0.195141	1.47293
cell_595	NOISY_CONFIDENCE	NOISY_CONFIDENCE	GGACATTAGGTAGCCA-1	1670846	17231	140447	185068	1328100	0.110763	0.0595917	430	0.110512	0.109159	1.10297	1.03099	2.27746
cell_596	1	1.1	GGACATTTCCTACCTG-1	1299476	28796	102357	145419	1022904	0.111906	0.0457882	331	0.109396	0.111019	0.972704	0.999217	2.00413
cell_597	DOUBLET	DOUBLET	GGACATTTCTGGGCAC-1	2062078	26580	148071	233259	1654168	0.113118	0.07397	536	0.108645	0.108645	1.1853	1.19035	2.46988
cell_598	NOISY_CONFIDENCE	NOISY_CONFIDENCE	GGACGTCAGCCATGCC-1	4167842	31146	326019	465070	3345607	0.111585	0.149864	1083	0.0685331	0.0703589	0.926528	0.941835	5.71098
cell_599	4	4	GGACGTCTCTGGATCA-1	3887284	60734	297312	427155	3102083	0.109885	0.138791	1004	0.0895543	0.0871619	1.24832	1.17491	4.9582
cell_6	DOUBLET	DOUBLET	AAAGTAGTCAACTGAC-1	2009980	23251	173586	229184	1583959	0.114023	0.0710638	513	0.108746	0.108746	1.16247	1.1673	3.3083
cell_60	NOISY_CONFIDENCE	NOISY_CONFIDENCE	ACCTTTATCAGTGTGT-1	490132	4419	53254	53774	378685	0.109713	0.0169104	123	0.026706	0.026706	0.12708	0.12829	1.12952
cell_600	2	2.1	GGAGCAACAGTTATGC-1	2180844	26601	173978	247476	1732789	0.113477	0.0776107	561	0.0888877	0.0880065	0.975319	0.957438	2.89554
cell_601	DOUBLET	DOUBLET	GGAGCAATCCGCTTGT-1	915668	29841	79414	101129	705284	0.110443	0.031538	228	0.125699	0.119127	0.972234	0.920435	2.52352
cell_602	2	2.2	GGATGTTTCATCGACA-1	2357102	28338	196463	263412	1868889	0.111752	0.0837811	605	0.0850007	0.0819915	0.959206	0.884239	2.83187
cell_603	3	3.1	GGCAATTCATGTTGCA-1	2513274	54271	224823	273794	1960386	0.108939	0.0874374	635	0.0871865	0.0871865	1.00367	1.00978	3.59535
cell_604	2	2.2	GGCCGATCAAAGTGGC-1	3061526	21341	295986	337144	2407055	0.110123	0.108119	779	0.0781533	0.076571	0.95349	0.915284	2.79229
cell_605	DOUBLET	DOUBLET	GGCGACTAGACTAAGT-1	2243696	24903	177790	253332	1787671	0.112908	0.0799209	579	0.0820082	0.0836154	0.907275	0.925343	2.7504
cell_606	1	1.2	GGCGACTAGGACAGTC-1	2807108	24923	236397	314249	2231539	0.111948	0.0997559	723	0.079994	0.0792214	0.96138	0.96211	2.17995
cell_607	2	2.1	GGCGACTAGGTGCTAG-1	1724374	24592	151694	191097	1356991	0.110821	0.0608333	439	0.0962262	0.0968185	0.957622	0.97102	2.87023
cell_608	NOISY_CONFIDENCE	NOISY_CONFIDENCE	GGCGACTGTGTGTTCA-1	2947012	82493	234327	322214	2307978	0.109336	0.103144	747	0.0792936	0.0801906	0.962488	0.978825	0.997318
cell_609	1	1.1	GGCGTGTTCATGGTGT-1	2155318	38305	178181	228544	1710288	0.106037	0.0762206	554	0.107764	0.10557	1.20299	1.14757	2.0158
cell_61	1	1.1	ACGAGCCGTATATGAG-1	1288984	12667	92208	145799	1038310	0.113112	0.0466592	336	0.113695	0.114253	1.01897	1.04542	1.99875
cell_610	DOUBLET	DOUBLET	GGCTCGAGTAGTGGCA-1	1119892	29414	78759	114279	897440	0.102045	0.0401402	291	0.134031	0.134031	1.12332	1.12605	2.23285
cell_611	DOUBLET	DOUBLET	GGGAATGGTATCAGTC-1	1732130	16756	137397	193856	1384121	0.111918	0.0619842	448	0.107002	0.106687	1.08612	1.09369	1.77728
cell_612	1	1.1	GGGACCTCAGAGATCG-1	1378292	45575	114075	148076	1070566	0.107434	0.0479519	347	0.111626	0.109292	1.01488	1.00263	1.96454
cell_613	NOISY_CONFIDENCE	NOISY_CONFIDENCE	GGGACCTGTCCGAATT-1	817466	47450	72021	85646	612349	0.10477	0.0273113	198	0.177545	0.177545	1.2614	1.26328	1.69482
cell_614	2	2.4	GGGAGATCAAAGTTAG-1	1732262	29816	138215	190305	1373926	0.109859	0.0615796	445	0.119377	0.119377	1.22715	1.23148	3.21846
cell_615	NOISY_CONFIDENCE	NOISY_CONFIDENCE	GGGAGATCACGTACAT-1	793890	17387	48026	88988	639489	0.112091	0.0285682	207	0.103081	0.103081	0.717337	0.719241	1.44413
cell_616	1	1.1	GGGAGATGTAACGCGA-1	1652712	19734	154125	177105	1301748	0.10716	0.0584423	422	0.109864	0.107506	1.08288	1.03495	2.19292
cell_617	2	2.1	GGGATGAAGGCTACGA-1	2276108	17788	183605	252538	1822177	0.110952	0.081653	590	0.0875652	0.0920103	0.979645	0.984497	2.84496
cell_618	1	1.1	GGGCACTGTCAGTGGA-1	3034390	31733	246658	342654	2413345	0.112924	0.108221	781	0.07663	0.0769544	0.938783	0.936591	2.02401
cell_619	NOISY_CONFIDENCE	NOISY_CONFIDENCE	GGGCACTTCGTGTGGC-1	1740458	7977	163452	192057	1376972	0.110349	0.0618731	446	0.106822	0.109579	1.0901	1.07998	3.3123
cell_62	NOISY_DIMAPD	NOISY_DIMAPD	ACGATACTCAGAGTAA-1	979158	15976	69039	111392	782751	0.113763	0.0349138	253	0.168257	0.168264	1.36559	1.46989	2.2911
cell_620	DOUBLET	DOUBLET	GGGCATCGTAGTTGGG-1	1271900	26125	88929	137892	1018954	0.108414	0.045866	330	0.105305	0.103367	0.948125	0.896061	2.31899
cell_621	NOISY_DIMAPD	NOISY_DIMAPD	GGGCATCTCCCGGACA-1	2848038	65987	242445	311493	2228113	0.109371	0.0995931	721	0.105463	0.105463	1.3265	1.33354	3.38824
cell_622	NOISY_CONFIDENCE	NOISY_CONFIDENCE	GGGTTGCTCACTTTAC-1	493216	12725	13360	56083	411048	0.113709	0.0183294	133	0.0309176	0.0309176	0.153714	0.154958	0.730146
cell_623	1	1.1	GGTGAAGGTAGTTGGG-1	3332200	64201	262426	364695	2640878	0.109446	0.118423	855	0.0743209	0.0728548	0.937757	0.909519	1.99347
cell_624	NOISY_CONFIDENCE	NOISY_CONFIDENCE	GGTGAAGTCGATCCGG-1	4231616	63455	361327	468511	3338323	0.110717	0.149763	1081	0.0767174	0.0767174	1.0695	1.08002	2.9005
cell_625	2	2.1	GGTGAAGTCGCGATGC-1	2466612	32137	222796	270872	1940807	0.109815	0.086551	628	0.0849907	0.0849907	0.974754	0.98087	2.88045
cell_626	1	1.2	GGTGCGTCACGCACCA-1	3108196	16156	236210	377679	2478151	0.121511	0.110768	802	0.0847448	0.0835196	1.07759	1.05756	2.13666
cell_627	2	2.1	GGTGTTAGTGTGTATC-1	3502264	26038	303033	383221	2789972	0.109421	0.124964	903	0.0734283	0.0735717	0.938658	0.942044	2.86244
cell_628	2	2.1	GTAACGTAGTACGACG-1	1786304	39675	179111	192705	1374813	0.107879	0.0615772	445	0.0939077	0.0963525	0.933974	0.938028	2.90469
cell_629	2	2.1	GTACGTAGTTGTCGCG-1	1219584	88355	107743	123674	899812	0.101407	0.0400571	291	0.112414	0.11377	0.948842	0.948044	2.92409
cell_63	1	1.1	ACGATGTCAAGGGATC-1	4740312	43374	341444	530948	3824546	0.112007	0.17164	1238	0.0682448	0.0633849	0.969315	0.866501	2.00744
cell_630	NOISY_CONFIDENCE	NOISY_CONFIDENCE	GTACGTATCCCGAATA-1	2791340	36006	213933	311976	2229425	0.111766	0.0994546	722	0.0812115	0.0812115	0.981745	0.988825	2.12818
cell_631	DOUBLET	DOUBLET	GTACTCCCAGACTTGT-1	1076932	25475	71956	122075	857426	0.113354	0.0383341	278	0.11809	0.11809	0.970678	0.973348	2.39127
cell_632	4	4	GTACTCCGTCCGCAGT-1	3887868	41089	340961	431340	3074478	0.110945	0.13771	996	0.0736141	0.0736141	0.983865	0.993527	4.95048
cell_633	DOUBLET	DOUBLET	GTACTTTAGACACGAC-1	1178282	14681	101497	133327	928777	0.113154	0.0416419	301	0.132858	0.132858	1.16948	1.17252	1.12877
cell_634	2	2.1	GTACTTTTCAGCCTGG-1	2747134	40623	252381	306086	2148044	0.11142	0.096068	696	0.093209	0.093209	1.1294	1.13613	2.93142
cell_635	DOUBLET	DOUBLET	GTAGGCCCAAACGGGT-1	3318160	43404	295640	365138	2613978	0.110042	0.117065	846	0.087851	0.0866205	1.13402	1.10586	2.55118
cell_636	1	1.1	GTAGTCATCGAGAGGT-1	1991672	19278	155443	223457	1593494	0.112196	0.0716399	516	0.0939074	0.0943306	0.996616	0.994408	1.99184
cell_637	1	1.1	GTAGTCATCGGAATGG-1	502498	9580	42642	55049	395227	0.109551	0.0177656	128	0.173292	0.170876	0.994765	0.980984	1.86076
cell_638	4	4	GTATCTTAGAGCTGGT-1	3743268	33297	321328	412035	2976608	0.110074	0.133717	964	0.0924303	0.0924303	1.27229	1.28147	6.02883
cell_639	1	1.1	GTATCTTCAGTCCGGT-1	2685064	50011	214496	297484	2123073	0.110792	0.0950489	687	0.0845333	0.0821337	1.00277	0.971807	1.99096
cell_64	NOISY_CONFIDENCE	NOISY_CONFIDENCE	ACGATGTGTAGGTTTC-1	1047084	35539	64379	112535	834631	0.107475	0.0370499	270	0.0338973	0.0346787	0.2313	0.23484	1.93937
cell_640	NOISY_CONFIDENCE	NOISY_CONFIDENCE	GTATCTTCATACCAGT-1	4945326	32559	398691	560026	3954050	0.113243	0.177326	1280	0.0681073	0.0713294	0.971535	1.01338	5.91447
cell_641	4	4	GTATCTTGTTGGTGAG-1	4039134	38767	344482	445525	3210360	0.110302	0.144114	1040	0.0672245	0.0672245	0.888065	0.898078	5.75851
cell_642	NOISY_DIMAPD	NOISY_DIMAPD	GTCAAGTCATCGGGCT-1	517574	29918	38887	54451	394318	0.105204	0.0174836	128	0.255594	0.255594	1.48279	1.48399	7.30312
cell_643	4	4	GTCACGGAGTGGGCTA-1	2822570	40510	254701	314272	2213087	0.111342	0.099128	717	0.0868748	0.0868748	1.05133	1.05823	4.87176
cell_644	2	2.1	GTCACGGCACATCTAG-1	2399794	29783	196232	265251	1908528	0.110531	0.0853958	618	0.0845188	0.084629	0.960279	0.950345	2.83494
cell_645	NOISY_CONFIDENCE	NOISY_CONFIDENCE	GTCACGGTCATGGGCC-1	1190978	8157	110557	129269	942995	0.10854	0.0423951	305	0.138753	0.148146	1.21238	1.20054	2.52608
cell_646	2	2.2	GTCCTCAAGGCAACAC-1	3290340	28336	259030	365644	2637330	0.111127	0.11809	854	0.0790998	0.0781626	1.01314	0.997535	2.71772
cell_647	2	2.1	GTCCTCACAAGGTGAC-1	2796622	23452	259881	310043	2203246	0.110863	0.098579	713	0.0800874	0.0816696	0.95323	0.975063	2.85563
cell_648	NOISY_CONFIDENCE	NOISY_CONFIDENCE	GTCGGGTCATACTTGG-1	2151576	38586	161739	220924	1730327	0.10268	0.0776177	560	0.0916036	0.0906444	1.01201	0.958742	3.11299
cell_649	1	1.1	GTCGGGTTCACGCTCT-1	2048190	84755	163374	203403	1596658	0.0993087	0.0710803	517	0.098827	0.0959259	1.06263	1.02153	1.99676
cell_65	NOISY_CONFIDENCE	NOISY_CONFIDENCE	ACGATGTGTGGACGTA-1	2126572	31654	160418	235135	1699365	0.11057	0.0756281	550	0.103174	0.103174	1.1532	1.15861	6.63786
cell_650	3	3.1	GTCGTAAAGAAACCCG-1	1130190	65474	103056	100432	861228	0.0888629	0.0384963	279	0.111034	0.111034	0.914137	0.916842	4.70033
cell_651	2	2.1	GTCGTAAAGATTACCC-1	1041144	12239	120045	98831	810029	0.0949254	0.0361364	262	0.141434	0.136949	1.12762	0.987959	3.18467
cell_652	NOISY_CONFIDENCE	NOISY_CONFIDENCE	GTCTCGTTCCCTAAGA-1	2302576	20432	193365	250252	1838527	0.108683	0.0823764	595	0.0954195	0.0954195	1.08695	1.09273	2.4781
cell_653	NOISY_CONFIDENCE	NOISY_CONFIDENCE	GTGAAGGCACTCTCTG-1	1574134	28116	142727	169957	1233334	0.107969	0.0551612	399	0.111683	0.111081	1.08961	1.03426	5.075
cell_654	NOISY_DIMAPD	NOISY_DIMAPD	GTGCAGCAGACCGATG-1	1020754	15748	99693	112074	793239	0.109795	0.0355709	257	0.165141	0.165141	1.32666	1.3291	2.94506
cell_655	2	2.1	GTGCAGCGTGGAAAGA-1	1204968	34654	112985	127557	929772	0.105859	0.0416786	301	0.112016	0.113449	0.951656	0.945376	2.85594
cell_656	2	2.2	GTGCATAAGGCTAGAC-1	1213266	25181	112695	131201	944189	0.108139	0.0421847	306	0.112671	0.113772	0.964177	0.984542	2.8006
cell_657	3	3.1	GTGCATACACAAGCTT-1	2372554	56380	220347	261276	1834551	0.110124	0.0819224	594	0.0859769	0.0864483	0.960948	0.958606	3.84571
cell_658	NOISY_DIMAPD	NOISY_DIMAPD	GTGCGGTCAAGCAAGC-1	3521256	37538	271132	399034	2813552	0.113321	0.12595	911	0.101997	0.101997	1.40986	1.41875	3.94342
cell_659	2	2.1	GTGCGGTTCGAAATCC-1	2944540	55362	273090	316186	2299902	0.10738	0.102712	745	0.0792213	0.0787334	0.958456	0.943356	2.86203
cell_66	1	1.1	ACGCAGCTCAGCCTGG-1	2109012	27312	170875	235579	1675246	0.111701	0.0751453	542	0.087337	0.0889066	0.942251	0.96143	2.00262
cell_660	DOUBLET	DOUBLET	GTGCTTCTCTCGGAAT-1	3226832	38138	250169	361730	2576795	0.112101	0.115514	834	0.0753758	0.0742951	0.948085	0.936447	0.99924
cell_661	2	2.1	GTGGGTCCATGTAGCT-1	2616752	110608	231116	275088	1999940	0.105126	0.0889242	648	0.0830064	0.0839572	0.958952	0.968739	2.86692
cell_662	1	1.1	GTGTGCGAGGCACATG-1	1243382	8219	90547	153645	990971	0.12357	0.0445122	321	0.115935	0.112028	1.01764	1.00489	1.99707
cell_663	1	1.1	GTGTGCGAGTAGGCCA-1	1676020	31868	148282	179873	1315997	0.107322	0.0589948	426	0.108505	0.104067	1.07191	0.9775	1.99849
cell_664	DOUBLET	DOUBLET	GTGTGCGTCTTGTCCG-1	972146	50116	73061	92935	756034	0.0955978	0.0338143	245	0.103523	0.104005	0.802599	0.797245	2.29202
cell_665	NOISY_CONFIDENCE	NOISY_CONFIDENCE	GTGTTAGTCTCTAGTT-1	2941626	33682	206574	328881	2372489	0.111802	0.105962	768	0.0794835	0.0831561	0.981116	1.01437	1.97513
cell_666	2	2.1	GTTAAGCAGACTGGGT-1	3074786	28807	267302	349135	2429542	0.113548	0.109106	787	0.0781773	0.0777335	0.959015	0.944737	2.83958
cell_667	NOISY_CONFIDENCE	NOISY_CONFIDENCE	GTTCATTAGGCCCACT-1	5210016	37688	411163	580873	4180292	0.111492	0.18774	1354	0.0613669	0.0629237	0.85972	0.870328	2.57961
cell_668	2	2.1	GTTCATTAGTTAGCGG-1	2280140	59193	215394	245817	1759736	0.107808	0.0787278	570	0.0871869	0.0871459	0.95879	0.942796	2.84472
cell_669	NOISY_CONFIDENCE	NOISY_CONFIDENCE	GTTCATTCAACGCTTA-1	3648802	50980	255222	413938	2928662	0.113445	0.130977	948	0.0897185	0.0891226	1.23174	1.24304	5.31326
cell_67	1	1.1	ACGCCAGCAGTACTCA-1	2529790	63849	209689	277661	1978591	0.109757	0.0882097	641	0.0859929	0.0875034	0.996576	1.02286	1.9993
cell_670	2	2.1	GTTCATTTCCAAACCA-1	2117774	59777	197401	229535	1631061	0.108385	0.0727475	528	0.0927464	0.0928326	0.998039	0.986574	2.85491
cell_671	NOISY_CONFIDENCE	NOISY_CONFIDENCE	GTTCGGGAGTGCGATG-1	2621284	40526	198846	287732	2094180	0.109768	0.0936908	678	0.0806247	0.0806247	0.947739	0.954371	4.56733
cell_672	2	2.1	GTTCGGGCATAGTGAA-1	2218584	22923	188456	243403	1763802	0.109711	0.0787399	571	0.0943442	0.0943442	1.05299	1.05852	3.13664
cell_673	DOUBLET	DOUBLET	GTTCGGGTCTATGGTG-1	571988	9740	39472	64106	458670	0.112076	0.0206233	149	0.0945326	0.0959708	0.583031	0.605493	1.42125
cell_674	NOISY_CONFIDENCE	NOISY_CONFIDENCE	GTTCGGGTCTTTCGTA-1	568112	6121	42461	64296	455234	0.113175	0.0204306	147	0.036874	0.036874	0.194269	0.19559	2.42927
cell_675	1	1.1	GTTCTCGAGGAGTACC-1	3255814	21111	270647	362664	2601392	0.11139	0.116774	842	0.0784621	0.0778052	0.991731	0.981106	1.99682
cell_676	DOUBLET	DOUBLET	GTTTCTAAGGCGTTGA-1	2910728	30770	246209	323392	2310357	0.111103	0.103701	748	0.0835093	0.0835093	1.01898	1.02613	4.35756
cell_677	DOUBLET	DOUBLET	GTTTCTAGTATGACTC-1	1791262	14936	143318	202604	1430404	0.113107	0.063871	463	0.116729	0.116729	1.22289	1.22743	1.27981
cell_678	2	2.1	TAAACCGCAACCGCTG-1	1470646	26482	136284	162415	1145465	0.110438	0.0510945	371	0.101953	0.104806	0.950036	0.973035	2.87914
cell_679	NOISY_CONFIDENCE	NOISY_CONFIDENCE	TAAACCGCAAGCAAGC-1	1008884	7559	97816	111835	791674	0.11085	0.0355812	256	0.15784	0.16966	1.27092	1.24082	4.15905
cell_68	2	2.1	ACGCCAGTCATGGTGT-1	3429892	22080	303313	381921	2722578	0.111351	0.121621	882	0.0752719	0.0756291	0.959625	0.97164	2.82454
cell_680	1	1.1	TAAACCGGTCTTAGTG-1	1116074	19017	79494	127400	890163	0.11415	0.0399478	288	0.125535	0.12208	1.059	1.06744	1.9922
cell_681	DOUBLET	DOUBLET	TAAGAGATCGTTATTC-1	1799976	26014	126155	202120	1445687	0.11229	0.0644563	468	0.0938806	0.0942454	0.969334	0.970034	1.95605
cell_682	2	2.1	TAAGCGTGTATATGAG-1	1683910	19956	139100	188832	1336022	0.112139	0.0599541	433	0.104314	0.103171	1.03449	1.01232	2.65678
cell_683	NOISY_CONFIDENCE	NOISY_CONFIDENCE	TAAGCGTTCGCAGCAC-1	3943580	38003	303088	443199	3159290	0.112385	0.141452	1023	0.0840721	0.0840721	1.17137	1.18129	5.22931
cell_684	2	2.1	TACACGAGTTCGTCAA-1	2427412	22593	217712	274108	1912999	0.112922	0.0855252	619	0.0825	0.0833486	0.934506	0.94633	2.8858
cell_685	1	1.1	TACCTATAGGGTTCCC-1	3741874	24086	308120	411961	2997707	0.110095	0.134496	971	0.0768603	0.0721456	1.03185	0.928538	2.00113
cell_686	4	4	TACCTATAGTGTACGG-1	2982002	30291	268098	328040	2355573	0.110007	0.105576	763	0.0843149	0.0843149	1.0366	1.04386	4.65269
cell_687	NOISY_CONFIDENCE	NOISY_CONFIDENCE	TACCTATCACTCTTAT-1	3754750	29880	304602	418032	3002236	0.111334	0.134437	972	0.0740277	0.0740277	0.978901	0.988258	2.63
cell_688	3	3.1	TACCTTACAGGGAAGG-1	3319682	26437	293432	369597	2630216	0.111335	0.117941	852	0.0823589	0.0823589	1.05836	1.06655	4.1599
cell_689	2	2.1	TACGGATCATTACGCA-1	1958872	29019	179813	207729	1542311	0.106045	0.0686611	499	0.0936633	0.0954599	0.987663	1.0111	2.8713
cell_69	NOISY_CONFIDENCE	NOISY_CONFIDENCE	ACGCCAGTCGCACAGC-1	2335696	15153	208187	257956	1854400	0.110441	0.083251	600	0.0967123	0.102666	1.10708	1.09319	2.61758
cell_690	2	2.3	TACGGATGTTCTCAAG-1	3528182	39122	275127	395102	2818831	0.111985	0.126251	913	0.077843	0.077843	1.01971	1.02856	2.66428
cell_691	DOUBLET	DOUBLET	TACGGGCCAAGAACTA-1	1421204	26727	106782	155263	1132432	0.109248	0.0506967	367	0.107599	0.107599	0.988312	0.991766	2.81686
cell_692	NOISY_CONFIDENCE	NOISY_CONFIDENCE	TACGGGCCACGGGATA-1	1981182	14468	156750	217105	1592859	0.109584	0.0712987	516	0.113244	0.112062	1.2461	1.17082	4.81654
cell_693	NOISY_DIMAPD	NOISY_DIMAPD	TACGGGCCATCTCGTC-1	2243674	36583	181516	247222	1778353	0.110186	0.07921	576	0.113056	0.113056	1.28353	1.289	5.1922
cell_694	NOISY_DIMAPD	NOISY_DIMAPD	TACGGGCGTAGGCTGA-1	3344404	29777	252643	374865	2687119	0.112087	0.1203	870	0.0958005	0.0958005	1.2862	1.29471	5.25212
cell_695	NOISY_DIMAPD	NOISY_DIMAPD	TACGGGCGTGTTTCAG-1	3599710	46417	266500	401639	2885154	0.111575	0.129377	934	0.0989134	0.0989134	1.37341	1.38251	2.32914
cell_696	1	1.1	TACGGGCGTTTCCGAA-1	1744946	10878	142922	192377	1398769	0.110248	0.0625632	453	0.0978615	0.0975745	0.993507	1.00484	1.99607
cell_697	2	2.1	TACGGTACAAGGCTAG-1	1670374	22484	154642	184397	1308851	0.110393	0.058889	424	0.0988081	0.100247	0.964747	0.966725	2.85389
cell_698	1	1.1	TACGGTAGTCGCCAAC-1	2627402	27950	220674	290642	2088136	0.11062	0.0937386	676	0.0833839	0.082474	0.976202	0.96288	1.99786
cell_699	1	1.1	TACTCATTCTTGCGGG-1	2054392	47644	170493	227151	1609104	0.110568	0.0719039	521	0.0890113	0.0890819	0.950973	0.94776	2.04552
cell_7	1	1.1	AAATGCCAGACTGTAA-1	1442148	17329	108213	166800	1149806	0.115661	0.0512924	372	0.114743	0.11269	1.08616	1.09112	1.99556
cell_70	NOISY_CONFIDENCE	NOISY_CONFIDENCE	ACGCCGAAGGTGTTAA-1	1156194	7348	108080	127771	912995	0.11051	0.0409168	296	0.135161	0.135161	1.1612	1.16408	2.81936
cell_700	2	2.1	TACTCGCAGATAGCAT-1	2418276	31973	215551	272706	1898046	0.112769	0.0850468	615	0.0849165	0.0849165	0.95765	0.963527	2.99039
cell_701	NOISY_DIMAPD	NOISY_DIMAPD	TACTCGCAGTACTTGC-1	2261758	36135	160627	258901	1806095	0.114469	0.0809058	585	0.142602	0.141193	1.68015	1.67324	2.21493
cell_702	DOUBLET	DOUBLET	TACTCGCCACAAGGAC-1	1134482	27857	109275	123925	873425	0.109235	0.0391642	283	0.0730912	0.0730912	0.582474	0.585227	1.38709
cell_703	NOISY_CONFIDENCE	NOISY_CONFIDENCE	TACTCGCCAGGTCCCA-1	4361398	46872	353030	486886	3474610	0.111635	0.155715	1125	0.0685718	0.0678308	0.936939	0.910175	2.0703
cell_704	DOUBLET	DOUBLET	TACTCGCGTCATGCCG-1	623210	30696	47062	55679	489773	0.0893423	0.021867	159	0.162004	0.162004	1.03395	1.03546	1.54923
cell_705	NOISY_DIMAPD	NOISY_DIMAPD	TACTCGCTCATCACTT-1	1431848	47427	129702	155512	1099207	0.108609	0.0488705	356	0.217435	0.217435	2.08028	2.08371	6.51224
cell_706	2	2.3	TACTCGCTCCTACCTG-1	1382776	27052	129289	149869	1076566	0.108383	0.0481165	349	0.110243	0.112654	0.998274	1.01133	2.45053
cell_707	1	1.1	TACTTACCAAAGGTTA-1	1866856	14860	149528	212517	1489951	0.113837	0.0667298	482	0.0993898	0.0967242	1.03626	1.02483	1.99628
cell_708	4	4	TACTTGTGTCGGATGA-1	1385964	18246	154773	148977	1063968	0.10749	0.0475012	345	0.10654	0.10654	0.962767	0.966106	4.98885
cell_709	2	2.1	TACTTGTGTGTCAACT-1	3825050	38351	321502	428484	3036713	0.11202	0.136164	983	0.0725751	0.0717012	0.958823	0.937369	2.89165
cell_71	1	1.1	ACGCCGACAACCCACG-1	1693042	41308	143727	184838	1323169	0.109175	0.0591235	428	0.0996029	0.0998329	0.987632	1.00445	1.99973
cell_710	1	1.1	TAGAGCTAGCAGTCTT-1	2778412	47093	229164	310185	2191970	0.111641	0.0979764	710	0.0823193	0.083781	0.981554	1.00452	2.04881
cell_711	NOISY_CONFIDENCE	NOISY_CONFIDENCE	TAGAGCTGTCTACATG-1	2277508	40462	177208	249911	1809927	0.10973	0.0805956	586	0.0937593	0.109141	1.05479	1.14586	3.50946
cell_712	3	3.1	TAGCCGGAGTGGGATC-1	3767424	48526	332834	415585	2970479	0.11031	0.132976	962	0.072595	0.0724484	0.950506	0.949552	4.19014
cell_713	3	3.2	TAGGCATAGCGCCTCA-1	2907496	25893	252051	325306	2304246	0.111885	0.102966	746	0.0811008	0.081082	0.982962	0.987671	3.16194
cell_714	3	3.1	TAGGCATCACAAGCTT-1	3221522	65721	245109	364814	2545878	0.113243	0.113509	824	0.0923776	0.0923776	1.2085	1.21661	4.0741
cell_715	NOISY_CONFIDENCE	NOISY_CONFIDENCE	TAGGCATCAGACGAAC-1	1364370	23941	107975	153745	1078709	0.112686	0.0483381	349	0.0184051	0.0184051	0.0953014	0.0987505	1.63155
cell_716	1	1.1	TAGTTGGAGCAGCCCT-1	2174908	39120	183039	239473	1713276	0.110107	0.0766539	555	0.0959265	0.0943728	1.05826	1.03168	1.99657
cell_717	NOISY_CONFIDENCE	NOISY_CONFIDENCE	TAGTTGGAGCTCAACT-1	2455528	18553	197258	274803	1964914	0.111912	0.0881215	636	0.0896757	0.0896757	1.04909	1.05537	4.49947
cell_718	2	2.2	TATCAGGGTGGATAGC-1	4944328	30276	398247	552229	3963576	0.111689	0.177821	1283	0.0614406	0.0610474	0.845903	0.842529	2.79598
cell_719	DOUBLET	DOUBLET	TATTACCTCTCAGTTT-1	1629646	49289	111008	180752	1288597	0.110915	0.0573095	417	0.11107	0.11107	1.09667	1.1007	2.37544
cell_72	1	1.1	ACGCCGACAGTAATCC-1	2612016	95299	211861	283832	2021024	0.108664	0.0897013	654	0.0908155	0.0896906	1.0681	1.03747	1.99737
cell_720	2	2.1	TCAACGAAGCAGAGAA-1	1942898	23427	169358	221621	1528492	0.114067	0.0681039	495	0.0982245	0.0982245	1.03652	1.04133	2.86624
cell_721	DOUBLET	DOUBLET	TCACAAGAGTGGAGAA-1	1173246	10990	99911	139862	922483	0.119209	0.0413387	299	0.112991	0.112991	0.942337	0.945111	2.43406
cell_722	2	2.2	TCACAAGGTTTCCATT-1	2465258	37768	223135	278685	1925670	0.113045	0.0860296	624	0.0877407	0.0877407	1.00304	1.00904	2.82817
cell_723	NOISY_DIMAPD	NOISY_DIMAPD	TCACGAAAGCTATGCT-1	2649594	72575	205322	297023	2074674	0.112101	0.0920475	672	0.11185	0.11185	1.37416	1.38072	1.44224
cell_724	1	1.1	TCACGAATCTTATGGG-1	1954450	17184	154302	221090	1561874	0.113121	0.0701719	506	0.0938666	0.0943421	0.990656	0.997372	1.89587
cell_725	DOUBLET	DOUBLET	TCAGATGCATACGGTT-1	2001088	24816	172329	226073	1577870	0.112975	0.0705719	511	0.0943442	0.0936467	0.992313	0.982789	2.05946
cell_726	1	1.1	TCAGCAAAGGGCTTCC-1	2843966	35816	238607	319900	2249643	0.112484	0.100447	728	0.0895002	0.0891081	1.09811	1.093	1.9399
cell_727	3	3.1	TCAGCAAAGTGTTGAA-1	3875434	30493	296253	438537	3110151	0.113158	0.139316	1007	0.0669818	0.0669818	0.878061	0.887888	3.73055
cell_728	3	3.1	TCAGCAACAGCATGTT-1	2581900	18877	201382	296877	2064764	0.114984	0.0923278	669	0.0805859	0.0805859	0.942107	0.948653	3.53847
cell_729	NOISY_CONFIDENCE	NOISY_CONFIDENCE	TCAGCAAGTGCATCTA-1	3156730	20307	265504	355134	2515785	0.112501	0.112698	815	0.0891557	0.0965156	1.14744	1.18216	2.80703
cell_73	DOUBLET	DOUBLET	ACGCCGAGTTCTAGAC-1	624196	21335	54458	67311	481092	0.107836	0.0215487	156	0.0595331	0.0595331	0.343771	0.345175	1.44184
cell_730	NOISY_DIMAPD	NOISY_DIMAPD	TCAGCAATCTCGTGGG-1	536116	9268	52359	58830	415659	0.109734	0.0187199	135	0.257876	0.259561	1.53702	1.39428	2.13943
cell_731	NOISY_CONFIDENCE	NOISY_CONFIDENCE	TCAGCTCCAACTCATG-1	1158102	19442	103697	126643	908320	0.109354	0.0405425	294	0.132229	0.138845	1.13576	1.10875	6.51408
cell_732	4	4	TCAGCTCTCGACCATA-1	902884	4895	89023	99211	709755	0.109882	0.0319232	230	0.153076	0.153076	1.17364	1.17587	5.95215
cell_733	2	2.2	TCAGGTACAGTCCGGT-1	3022488	42709	285313	331515	2362951	0.109683	0.105935	765	0.0795275	0.0811435	0.967833	0.991442	2.72287
cell_734	2	2.1	TCAGGTAGTCAAGTCT-1	3302240	50144	268790	361454	2621852	0.109457	0.117368	849	0.0751483	0.0741889	0.948624	0.91269	2.81739
cell_735	NOISY_CONFIDENCE	NOISY_CONFIDENCE	TCATTTGAGCGTGTGA-1	2869954	16369	237164	311594	2304827	0.108571	0.103185	746	0.0749252	0.0862832	0.898755	1.02304	3.07623
cell_736	DOUBLET	DOUBLET	TCATTTGCAAGCTACT-1	1822512	36562	140957	205712	1439281	0.112873	0.0642972	466	0.11022	0.11022	1.12688	1.13123	2.42149
cell_737	DOUBLET	DOUBLET	TCCACACTCAAGTGCT-1	4373350	30645	349328	496696	3496681	0.113573	0.15683	1132	0.0649184	0.0662355	0.875924	0.885026	4.73617
cell_738	NOISY_CONFIDENCE	NOISY_CONFIDENCE	TCCACACTCATTTGCT-1	3560966	56962	285040	402012	2816952	0.112894	0.12629	912	0.0769335	0.0800664	1.00622	1.01574	6.90406
cell_739	1	1.1	TCCCGATCACTAAGGG-1	2654200	24206	201290	296881	2131823	0.111853	0.0954845	690	0.0852601	0.080815	1.02294	0.941762	1.99887
cell_74	NOISY_CONFIDENCE	NOISY_CONFIDENCE	ACGCCGATCAAGAAAC-1	662696	6557	65518	72731	517890	0.10975	0.0232904	168	0.174246	0.180871	1.15062	1.10444	3.82194
cell_740	NOISY_CONFIDENCE	NOISY_CONFIDENCE	TCCCGATGTACCACTA-1	3236262	24918	240080	365606	2605658	0.112972	0.116414	844	0.0757389	0.0746845	0.959724	0.910596	2.14631
cell_741	1	1.1	TCGCGAGCAAAGGTTA-1	1749964	30883	139583	171103	1408395	0.0977752	0.0630225	456	0.0960562	0.0968879	0.972565	0.998447	1.98833
cell_742	3	3.1	TCGCGAGCAAATACGA-1	753298	7521	65109	75621	605047	0.100387	0.026955	196	0.127193	0.127193	0.899202	0.901118	3.43674
cell_743	2	2.1	TCGCGAGGTAAGGTGC-1	2257424	51713	208181	216638	1780892	0.0959669	0.079612	577	0.0859908	0.0888008	0.94717	0.967499	2.87635
cell_744	NOISY_CONFIDENCE	NOISY_CONFIDENCE	TCGCGAGGTGTTCGAT-1	569080	6061	60369	56593	446057	0.0994465	0.0200597	144	0.0168531	0.0168531	0.0697171	0.0709949	1.61686
cell_745	3	3.1	TCGCGAGGTTTCCATT-1	3859954	40588	327337	404849	3087180	0.104884	0.138395	1000	0.0664296	0.0664296	0.865788	0.875521	4.1064
cell_746	NOISY_CONFIDENCE	NOISY_CONFIDENCE	TCGCGAGTCCCGTTGT-1	2158442	14270	174789	215319	1754064	0.0997567	0.0787124	568	0.0998238	0.0998795	1.1261	1.07453	2.17102
cell_747	2	2.1	TCGCGAGTCTCGAGCG-1	958678	35806	85025	93396	744451	0.0974217	0.0331303	241	0.119061	0.120869	0.924001	0.914063	2.85114
cell_748	2	2.2	TCGCGTTGTCATGCTA-1	1584338	15336	138736	153419	1276847	0.0968348	0.056949	413	0.0990706	0.0981363	0.962594	0.939993	2.88438
cell_749	NOISY_CONFIDENCE	NOISY_CONFIDENCE	TCGCGTTTCATGTCAG-1	582172	12503	46847	58635	464187	0.100718	0.0208398	150	0.049156	0.049156	0.271995	0.273335	2.45046
cell_75	NOISY_DIMAPD	NOISY_DIMAPD	ACGGCCAAGAGTAATC-1	3160682	72957	265010	345176	2477539	0.109209	0.11042	802	0.0994227	0.0994227	1.28912	1.29684	3.05872
cell_750	2	2.3	TCGGGACAGTCGACTT-1	2497430	55386	187330	261173	1993541	0.104577	0.0891916	646	0.0965951	0.0965951	1.14479	1.15111	2.56128
cell_751	2	2.1	TCGGTAAAGCCCAACC-1	2270174	29860	192842	235269	1812203	0.103635	0.0813776	587	0.086524	0.0860177	0.958613	0.945788	2.90928
cell_752	NOISY_CONFIDENCE	NOISY_CONFIDENCE	TCGGTAACATCCACGG-1	1102490	17689	96664	113917	874220	0.103327	0.0391872	283	0.135137	0.132894	1.13618	1.04156	4.53195
cell_753	2	2.1	TCGGTAAGTTACGGCC-1	2500220	54587	230576	259967	1955090	0.103978	0.0875226	633	0.0839875	0.0861085	0.959271	0.971675	2.84615
cell_754	DOUBLET	DOUBLET	TCGGTAATCGGAAGAC-1	2475892	40033	186959	256430	1992470	0.103571	0.0892952	645	0.0931344	0.0931344	1.09314	1.09938	3.01891
cell_755	2	2.1	TCGTACCAGTCGTGTT-1	1705310	30004	145187	156041	1374078	0.091503	0.0613124	445	0.0999229	0.0995361	1.0035	0.99155	2.87095
cell_756	2	2.2	TCGTACCTCACTGCGG-1	2487646	38171	206509	242436	2000530	0.097456	0.0895343	648	0.0798017	0.0787974	0.918745	0.899761	2.79009
cell_757	4	4	TCGTACCTCGTAGCGC-1	1659408	10963	143172	157714	1347559	0.0950423	0.0602698	436	0.0973883	0.0973883	0.980241	0.984572	6.63048
cell_758	1	1.1	TCGTAGAAGAAAGCTT-1	1340074	33618	116644	135894	1053918	0.101408	0.0473018	341	0.109058	0.108197	0.977219	0.954767	2.005
cell_759	2	2.2	TCGTAGACAGCGCCAT-1	2311416	37654	213990	227123	1832649	0.0982614	0.0820449	593	0.0853869	0.086932	0.950819	0.972913	2.89008
cell_76	DOUBLET	DOUBLET	ACGGCCAGTAACGAGC-1	2540278	34904	231065	278157	1996152	0.109499	0.089399	646	0.0951097	0.0944558	1.1192	1.0952	1.38551
cell_760	2	2.1	TCTCATACAGTTGCCG-1	1771356	49364	169576	192211	1360205	0.108511	0.0607273	440	0.0944291	0.0964236	0.938429	0.953256	2.86129
cell_761	DOUBLET	DOUBLET	TCTCATATCGCTCTGT-1	1733050	22720	147508	191125	1371697	0.110282	0.0612884	444	0.114052	0.114052	1.15778	1.16203	1.73078
cell_762	DOUBLET	DOUBLET	TCTCTAAAGGTAACGC-1	1684634	20342	155857	185714	1322721	0.11024	0.0592449	428	0.108155	0.108155	1.088	1.09222	2.93596
cell_763	NOISY_CONFIDENCE	NOISY_CONFIDENCE	TCTCTAACATCATGCA-1	1569678	18501	129469	174058	1247650	0.110888	0.0558316	404	0.110982	0.113602	1.088	1.05588	2.34654
cell_764	NOISY_CONFIDENCE	NOISY_CONFIDENCE	TCTCTAAGTCACCTGG-1	2167764	19572	191811	240819	1715562	0.111091	0.0769565	556	0.0989492	0.0989492	1.10008	1.10548	2.64922
cell_765	2	2.1	TCTCTAATCCACAGCG-1	1132160	31476	109924	124004	866756	0.109529	0.0387863	281	0.119251	0.117327	0.983441	0.964123	2.8127
cell_766	4	4	TCTGAGAAGTAGGCCA-1	2112234	24768	184588	233710	1669168	0.110646	0.0749027	540	0.0897561	0.090524	0.970152	0.965982	4.77018
cell_767	2	2.1	TCTGAGAGTCATCCAA-1	1907088	14315	180101	213730	1498942	0.112071	0.0672831	485	0.0908199	0.0918451	0.932408	0.942292	2.86543
cell_768	2	2.1	TCTGAGAGTCCGGGTT-1	2956438	61180	263797	323379	2308082	0.109381	0.102891	747	0.0797562	0.0797562	0.97004	0.977288	2.8727
cell_769	4	4	TCTGAGAGTCTCGAGC-1	3560236	32473	315069	391341	2821353	0.10992	0.126434	914	0.0732049	0.0732049	0.943077	0.951873	5.34408
cell_77	1	1.1	ACGGGCTGTTCGCGTG-1	478710	12939	34825	51733	379213	0.108068	0.0169325	123	0.205278	0.204441	1.17635	1.14403	2.01301
cell_770	1	1.1	TCTGAGATCCCAGAAT-1	4983034	30339	359643	565417	4027635	0.113468	0.180606	1304	0.0699605	0.0669292	1.01605	0.96967	2.04614
cell_771	2	2.1	TCTGGAACAAATTCCG-1	1025080	38044	101030	110242	775764	0.107545	0.0347116	251	0.125104	0.122808	0.981705	0.928005	2.84291
cell_772	DOUBLET	DOUBLET	TCTGGAAGTCGTCTTC-1	1473424	24898	129203	158194	1161129	0.107365	0.052125	376	0.10666	0.105362	0.992023	0.965954	1.45685
cell_773	NOISY_CONFIDENCE	NOISY_CONFIDENCE	TCTGGAATCACGCTCT-1	2704192	36158	205860	299860	2162314	0.110887	0.0968774	700	0.0840916	0.0840916	1.01036	1.01723	4.40149
cell_774	2	2.1	TCTGGAATCGTTAAGC-1	2826254	26950	268322	312361	2218621	0.110521	0.0995506	718	0.0892807	0.0889496	1.07981	1.07382	2.67933
cell_775	1	1.1	TCTTCGGAGGTAGCCA-1	1935932	37687	166287	213328	1518630	0.110194	0.0678141	492	0.0955519	0.098233	1.0031	1.0296	1.97621
cell_776	1	1.1	TCTTCGGTCGACTGCG-1	1439286	40594	118128	156544	1124020	0.108765	0.0501629	364	0.10758	0.106911	1.00144	0.988499	1.9959
cell_777	NOISY_DIMAPD	NOISY_DIMAPD	TCTTTCCAGGGATTCG-1	2923296	60834	242528	323647	2296287	0.110713	0.102435	744	0.111111	0.111111	1.42633	1.43359	3.71273
cell_778	1	1.1	TCTTTCCGTGGCGTCT-1	2129298	75666	174445	223958	1655229	0.105179	0.0737627	536	0.0902916	0.0907365	0.975836	0.970143	1.99531
cell_779	2	2.1	TCTTTCCTCCCACGGA-1	3037132	21831	259739	336971	2418591	0.11095	0.10808	783	0.0735031	0.075588	0.896613	0.921083	2.93205
cell_78	2	2.1	ACGGGTCAGATCCGAG-1	1704402	25552	154927	188494	1335429	0.110592	0.059935	432	0.0972052	0.0982913	0.960353	0.971524	2.85351
cell_780	NOISY_CONFIDENCE	NOISY_CONFIDENCE	TGAAAGAAGCGATTAA-1	902140	5518	88329	99828	708465	0.110657	0.0318159	229	0.152264	0.152264	1.16511	1.16733	2.82713
cell_781	NOISY_CONFIDENCE	NOISY_CONFIDENCE	TGAAAGAAGTCACGCC-1	2325766	59992	180766	257698	1827310	0.110801	0.0815556	592	0.0908724	0.0908724	1.02929	1.03508	4.26139
cell_782	NOISY_CONFIDENCE	NOISY_CONFIDENCE	TGAAAGACAGTGAAAT-1	506790	3583	48090	57070	398047	0.112611	0.0179132	129	0.194002	0.194002	1.12905	1.13029	5.21987
cell_783	NOISY_CONFIDENCE	NOISY_CONFIDENCE	TGACGGCGTTCCGTCT-1	4260658	25738	338134	498207	3398579	0.116932	0.152374	1100	0.0735509	0.0699422	1.02205	0.929757	4.82552
cell_784	2	2.1	TGACTAGGTACTCGTA-1	1125344	6999	104218	125818	888309	0.111804	0.0398028	288	0.117143	0.117143	0.974382	0.977124	2.84013
cell_785	1	1.1	TGACTTTAGAGACGAA-1	1869854	15965	147887	212741	1493261	0.113774	0.0667308	484	0.097761	0.097017	1.0225	1.02651	1.997
cell_786	2	2.1	TGACTTTGTGCCTACG-1	2096810	48596	185241	230559	1632414	0.109957	0.0729535	529	0.0919033	0.0934395	0.985746	0.99034	2.85633
cell_787	2	2.1	TGAGAGGAGGTGTGGT-1	3718772	38257	326363	406940	2947212	0.109429	0.132167	954	0.0752668	0.0748117	0.990201	0.981528	2.87425
cell_788	DOUBLET	DOUBLET	TGAGCATAGAAGATTC-1	1996946	26930	187204	221240	1561572	0.110789	0.0698886	506	0.0926494	0.0936214	0.974654	0.976005	2.59941
cell_789	3	3.2	TGAGCATAGCACACAG-1	1777770	22079	138890	201442	1415359	0.113312	0.0634592	458	0.108858	0.108858	1.1125	1.11686	3.17587
cell_79	DOUBLET	DOUBLET	ACGGGTCGTCGATACT-1	2646770	46307	216623	282841	2100999	0.106863	0.0935569	680	0.10206	0.10206	1.25312	1.25985	1.60941
cell_790	NOISY_DIMAPD	NOISY_DIMAPD	TGAGCATTCCGAAGGA-1	2212714	27510	155037	252149	1778018	0.113955	0.0796217	576	0.129027	0.129027	1.50251	1.50812	1.38789
cell_791	1	1.1	TGAGCCGTCTCGAATG-1	2092804	41974	151545	234973	1664312	0.112277	0.0743736	539	0.0991731	0.0971891	1.09538	1.04955	2.01232
cell_792	1	1.1	TGAGCCGTCTTCTTGA-1	774592	16579	63316	84937	609760	0.109654	0.027239	197	0.145402	0.143925	1.0412	1.03901	1.99589
cell_793	NOISY_DIMAPD	NOISY_DIMAPD	TGAGGGAAGGTGCAAC-1	3674098	45441	286435	405107	2937115	0.11026	0.131694	951	0.102711	0.102711	1.44201	1.45122	3.69566
cell_794	DOUBLET	DOUBLET	TGATTTCCAACGACAG-1	3004536	36737	246380	340972	2380447	0.113486	0.106439	771	0.0819388	0.0823212	1.01559	1.00899	4.88257
cell_795	1	1.1	TGATTTCGTTGCAGCC-1	2486100	33179	198673	277029	1977219	0.111431	0.0886326	640	0.0846181	0.0808335	0.978021	0.903133	1.99734
cell_796	2	2.1	TGCCAAAGTTGCCAAT-1	2369500	17554	216768	267576	1867602	0.112925	0.0838341	605	0.0865652	0.0858653	0.96853	0.956862	2.85262
cell_797	4	4	TGCCAAATCGTATCCC-1	4428062	40014	365650	493518	3528880	0.111452	0.158119	1143	0.0676468	0.0676468	0.92484	0.935823	7.03043
cell_798	1	1.1	TGCCCATAGTCTCGGC-1	2184492	24506	189715	244186	1726085	0.111782	0.0772768	559	0.0874859	0.0879094	0.957126	0.958182	1.99734
cell_799	2	2.1	TGCCCATCAGTCCGCA-1	2185266	17104	216497	238150	1713515	0.10898	0.0767678	555	0.0891799	0.0907077	0.969291	0.981398	2.85541
cell_8	NOISY_CONFIDENCE	NOISY_CONFIDENCE	AACACGTCAACTTTCT-1	1540804	34978	132442	171768	1201616	0.111479	0.053802	389	0.100076	0.0998205	0.949092	0.928696	3.58685
cell_80	2	2.1	ACGGGTCGTGGGCCTT-1	2772214	38005	271279	297661	2165269	0.107373	0.0972421	701	0.0800012	0.080919	0.940308	0.944649	2.82535
cell_800	DOUBLET	DOUBLET	TGCCCTAGTACTTGCA-1	1691574	14113	162252	187123	1328086	0.110621	0.059554	430	0.0997973	0.0997973	0.98495	0.989068	3.33169
cell_801	1	1.1	TGCCCTATCCGTTAAG-1	889634	21691	68602	99288	700053	0.111605	0.0314276	227	0.136544	0.133944	1.03319	1.02031	1.99468
cell_802	NOISY_DIMAPD	NOISY_DIMAPD	TGCGCAGTCAGATTCG-1	1709722	95965	141744	179276	1292737	0.104857	0.0575201	419	0.203373	0.203373	2.1123	2.1164	1.64897
cell_803	NOISY_CONFIDENCE	NOISY_CONFIDENCE	TGCGGGTCACAATCAC-1	506224	11209	38190	55888	400937	0.110402	0.0179191	130	0.030512	0.030512	0.153912	0.155211	0.90991
cell_804	2	2.3	TGCGTGGAGTGATTGA-1	2723224	28771	196832	300047	2197574	0.110181	0.0980901	712	0.094957	0.094957	1.17384	1.18085	2.58553
cell_805	2	2.1	TGCTACCCACATTCAG-1	2163712	34724	200706	238741	1689541	0.110339	0.0755089	547	0.092301	0.0930025	1.00765	1.00071	2.89069
cell_806	1	1.1	TGCTGCTAGTGGGCTA-1	2060582	21896	177073	229410	1632203	0.111333	0.0730564	529	0.0916023	0.0916824	0.98531	0.985919	1.9995
cell_807	1	1.1	TGGACGCCAGTGGATG-1	1080200	17490	79358	122424	860928	0.113335	0.0385734	279	0.128992	0.127599	1.07534	1.0685	1.99704
cell_808	2	2.3	TGGACGCGTGACATGG-1	3351900	33008	249834	369462	2699596	0.110225	0.12098	874	0.0785986	0.0797402	1.01419	0.997186	2.43103
cell_809	NOISY_DIMAPD	NOISY_DIMAPD	TGGCGCAAGGAGTCTG-1	1057898	23287	90225	114009	830377	0.107769	0.0372585	269	0.164518	0.164518	1.305	1.30738	1.5452
cell_81	4	4	ACGTCAAAGGCTAGCA-1	2837238	44740	223892	312747	2255859	0.110229	0.100664	730	0.0776367	0.0803077	0.93385	0.970487	5.83808
cell_810	NOISY_CONFIDENCE	NOISY_CONFIDENCE	TGGCTGGGTACAATAG-1	3079594	30862	232326	341675	2474731	0.110948	0.110784	801	0.0857571	0.0906204	1.08719	1.10147	5.36087
cell_811	2	2.5	TGGCTGGGTGTGACAG-1	2548706	26291	224932	282676	2014807	0.11091	0.0904427	652	0.0790436	0.080263	0.901303	0.912058	2.79208
cell_812	NOISY_DIMAPD	NOISY_DIMAPD	TGGGAAGCATGTAGCT-1	731976	40442	57893	77252	556389	0.105539	0.0245285	180	0.241015	0.241015	1.63915	1.64083	5.05441
cell_813	DOUBLET	DOUBLET	TGGGCGTAGCCAGAAC-1	3195790	50036	355666	376545	2413543	0.117825	0.107723	782	0.0830164	0.0830164	1.03749	1.04509	2.91467
cell_814	1	1.1	TGGGCGTCACATAAAG-1	1027396	22907	78056	113174	813259	0.110156	0.0363125	263	0.12445	0.123967	1.02364	1.04898	1.93881
cell_815	2	2.1	TGGTTAGAGGTTCCTA-1	2010704	26366	194758	218947	1570633	0.108891	0.0702004	509	0.0908669	0.0907556	0.959887	0.964267	2.87301
cell_816	1	1.1	TGGTTAGCACGCTGAC-1	2343830	32446	194983	260828	1855573	0.111283	0.0830238	601	0.0882085	0.0879407	0.997532	1.00453	2.05311
cell_817	NOISY_CONFIDENCE	NOISY_CONFIDENCE	TGGTTAGGTAACTAAG-1	2898274	20568	209271	326568	2341867	0.112677	0.104995	758	0.0847961	0.0843305	1.0553	1.01476	6.40779
cell_818	DOUBLET	DOUBLET	TGGTTAGGTTCGATAC-1	1644468	27309	120238	183640	1313281	0.111671	0.0588174	425	0.104141	0.104141	1.03523	1.03938	1.32077
cell_819	1	1.1	TGGTTAGTCTGATCAG-1	2211940	25761	182096	246140	1757943	0.111278	0.0788395	569	0.0900342	0.0884807	0.996768	0.982383	1.99626
cell_82	DOUBLET	DOUBLET	ACTATCTAGATTACCC-1	821876	13194	68345	90408	649929	0.110002	0.029077	210	0.0968633	0.0968633	0.66099	0.662833	1.20708
cell_820	NOISY_CONFIDENCE	NOISY_CONFIDENCE	TGGTTAGTCTGGGCAC-1	505902	8710	53584	54249	389359	0.107232	0.0174574	126	0.0327967	0.0327967	0.156713	0.157809	1.61566
cell_821	NOISY_CONFIDENCE	NOISY_CONFIDENCE	TGGTTCCAGTGATGGC-1	3065134	26328	244190	344241	2450375	0.112309	0.109917	793	0.0869963	0.0834969	1.10643	1.00486	2.24778
cell_822	2	2.1	TGTATTCGTGTCCGAC-1	1847610	41379	172919	200870	1432442	0.108719	0.0642229	464	0.0940627	0.0963543	0.953935	0.977782	2.87007
cell_823	1	1.1	TGTATTCGTTGAACAA-1	1540438	15306	121930	176132	1227070	0.114339	0.0549753	397	0.103004	0.104	0.985555	1.01033	1.99695
cell_824	DOUBLET	DOUBLET	TGTATTCTCGCGATGC-1	986216	21823	75083	110056	779254	0.111594	0.0347511	252	0.112347	0.108071	0.883886	0.858021	1.51446
cell_825	2	2.1	TGTCCCACAAGGCTAG-1	3706220	38288	325556	415097	2927279	0.112	0.131211	948	0.0688223	0.06826	0.884581	0.878727	2.85785
cell_826	2	2.5	TGTCCCACATTGAAGA-1	2609654	21156	228518	293578	2066402	0.112497	0.0926266	669	0.0816056	0.0824565	0.943598	0.948102	2.82773
cell_827	NOISY_DIMAPD	NOISY_DIMAPD	TGTCCCAGTATTCGTG-1	1869900	25822	132101	211147	1500830	0.112919	0.0669675	486	0.120014	0.117802	1.28624	1.31649	3.92157
cell_828	NOISY_CONFIDENCE	NOISY_CONFIDENCE	TGTGGTAGTTGCGGCT-1	3090972	64310	248483	336695	2441484	0.108929	0.109322	791	0.0815766	0.0815766	1.02335	1.03109	3.25643
cell_829	2	2.1	TGTGGTATCTCGGAAT-1	3793464	46069	322335	419388	3005672	0.110555	0.134588	973	0.070185	0.0693924	0.917062	0.908313	2.66591
cell_83	NOISY_DIMAPD	NOISY_DIMAPD	ACTATCTAGGCATGGT-1	3902602	22265	335886	435520	3108931	0.111597	0.139144	1007	0.0977389	0.0977389	1.38485	1.39446	2.99096
cell_830	NOISY_CONFIDENCE	NOISY_CONFIDENCE	TGTGTTTAGAGCGAAA-1	2482058	17304	210651	268285	1985818	0.10809	0.089087	643	0.0951381	0.0925205	1.1213	1.05798	3.00796
cell_831	NOISY_CONFIDENCE	NOISY_CONFIDENCE	TGTGTTTCAGAGCTCC-1	787508	13545	49430	87867	636666	0.111576	0.0285577	206	0.0183044	0.0183044	0.08797	0.0899734	1.67812
cell_832	1	1.1	TGTTCCGAGAGACGAA-1	3167456	27043	228462	357051	2554900	0.112725	0.114236	827	0.0741492	0.0703742	0.928235	0.865499	1.99709
cell_833	NOISY_CONFIDENCE	NOISY_CONFIDENCE	TGTTCCGAGGACAGCT-1	4383872	51764	352607	491509	3487992	0.112118	0.156318	1129	0.0712822	0.0710902	0.988547	0.975142	2.67956
cell_834	NOISY_CONFIDENCE	NOISY_CONFIDENCE	TGTTCCGCATGGGCCT-1	3560172	49163	285059	396119	2829831	0.111264	0.126749	916	0.0677481	0.0678683	0.862795	0.853404	3.15326
cell_835	2	2.1	TGTTCCGCATTACAGC-1	2907370	53691	261597	322372	2269710	0.110881	0.101285	735	0.0815054	0.0819526	0.987292	0.989537	2.91199
cell_836	NOISY_DIMAPD	NOISY_DIMAPD	TGTTCCGGTTCTTCGC-1	4516732	42230	345191	505077	3624234	0.111824	0.162444	1174	0.0946171	0.0946171	1.43142	1.4429	3.54365
cell_837	2	2.1	TGTTCCGTCGGAGAGT-1	2388824	26345	225715	260345	1876419	0.108985	0.084071	608	0.0875628	0.0875628	0.986094	0.991886	2.8846
cell_838	1	1.1	TTAGGCAGTACCTTGA-1	900376	9832	73529	102426	714589	0.113759	0.0319242	231	0.136285	0.131231	1.04738	1.01671	1.94214
cell_839	2	2.1	TTAGGCATCGGTCACG-1	1883420	48250	185436	201874	1447860	0.107185	0.064985	469	0.0940711	0.095337	0.953888	0.94957	2.86871
cell_84	DOUBLET	DOUBLET	ACTGAGTTCTCAGTTT-1	1620156	23701	149687	180685	1266083	0.111523	0.0563861	410	0.113017	0.105669	1.10862	0.992374	3.07526
cell_840	2	2.1	TTCCCAGAGTAAGTAC-1	3635262	33698	312810	405730	2883024	0.11161	0.128985	934	0.0694655	0.0700558	0.89116	0.902778	2.87677
cell_841	1	1.1	TTCGAAGTCCTCGACT-1	3117092	22425	239406	354634	2500627	0.113771	0.112243	810	0.0791032	0.0729603	0.996918	0.892549	1.99266
cell_842	2	2.1	TTCTACAAGAAGGCCT-1	3350820	45120	321942	370763	2612995	0.110648	0.117076	846	0.0709628	0.0735659	0.880232	0.920867	2.86244
cell_843	NOISY_CONFIDENCE	NOISY_CONFIDENCE	TTCTACAAGTGTGAAT-1	1002118	4841	98259	111082	787936	0.110847	0.0353294	255	0.142931	0.143379	1.1432	1.08668	4.24174
cell_844	DOUBLET	DOUBLET	TTCTACATCCGAGTCG-1	627456	26573	44828	66990	489065	0.106764	0.0217988	158	0.0946519	0.0946519	0.571819	0.573243	0.87505
cell_845	DOUBLET	DOUBLET	TTCTCAAAGATACACA-1	1689798	17288	115735	194867	1361908	0.11532	0.0609736	441	0.0511969	0.0519715	0.437534	0.447657	2.91471
cell_846	DOUBLET	DOUBLET	TTCTCAATCACCAGCG-1	1119832	32187	116926	121517	849202	0.108514	0.0380876	275	0.112226	0.112226	0.907068	0.909663	3.2937
cell_847	4	4	TTCTTAGCAATCTCTT-1	3986344	40226	303318	449867	3192933	0.112852	0.143073	1034	0.0745417	0.0745985	1.01035	1.00137	6.08476
cell_848	NOISY_CONFIDENCE	NOISY_CONFIDENCE	TTGAACGCACACCTAA-1	3583414	21979	281869	406071	2873495	0.11332	0.128544	930	0.0802799	0.0909447	1.07054	1.15966	2.73508
cell_849	2	2.1	TTGCCGTGTCAAGTTC-1	2186930	67402	205250	231321	1682957	0.105774	0.0750525	545	0.091073	0.0916936	0.988294	0.984537	2.84625
cell_85	1	1.1	ACTGATGAGAGAACAG-1	1784198	15988	145772	202343	1420095	0.113408	0.0637493	460	0.102091	0.100798	1.04362	1.02573	2.00501
cell_850	NOISY_CONFIDENCE	NOISY_CONFIDENCE	TTGCCGTTCTTGGCCT-1	2903180	31386	236697	333532	2301565	0.114885	0.102845	745	0.0928704	0.0943264	1.15253	1.14836	4.23374
cell_851	1	1.1	TTGCGTCAGTTAGGGC-1	2147222	41961	170237	227451	1707573	0.105928	0.0764505	553	0.0912181	0.0919318	0.995744	1.00373	1.99417
cell_852	3	3.1	TTGCGTCCACCCACAG-1	2038272	30926	162242	211456	1633648	0.103743	0.0728541	529	0.0900211	0.0920545	0.968694	0.965199	3.9209
cell_853	1	1.1	TTGCGTCTCGTGTGGC-1	1750222	21409	145557	173245	1410011	0.0989846	0.0633012	457	0.0995258	0.100469	1.00652	1.01437	2.00475
cell_854	3	3.2	TTGGAACCATAGACAA-1	1544012	10071	117462	178027	1238452	0.115302	0.0554501	401	0.121864	0.121864	1.18884	1.19269	2.77717
cell_855	1	1.2	TTGGCAAAGAATGTTG-1	510984	6262	47869	55866	400987	0.10933	0.0180082	130	0.188702	0.191532	1.1046	1.08075	2.22387
cell_856	DOUBLET	DOUBLET	TTTATGCCAGATTGTC-1	3598034	36251	305450	400988	2855345	0.111446	0.127678	925	0.0717932	0.070766	0.930418	0.912898	3.87814
cell_857	NOISY_CONFIDENCE	NOISY_CONFIDENCE	TTTATGCGTTAACCAC-1	913520	7501	89942	100483	715594	0.109995	0.0320965	232	0.15301	0.154225	1.17987	1.14006	2.19125
cell_858	NOISY_CONFIDENCE	NOISY_CONFIDENCE	TTTCCTCGTTGGGCAA-1	712322	3051	68247	78611	562413	0.110359	0.0253137	182	0.159892	0.16371	1.09727	1.03065	5.17553
cell_859	NOISY_DIMAPD	NOISY_DIMAPD	TTTCCTCTCTACATGG-1	1730708	19889	133363	197303	1380153	0.114001	0.0615932	447	0.136344	0.136344	1.42471	1.42909	3.65885
cell_86	DOUBLET	DOUBLET	ACTGATGGTCAGAAGC-1	2874432	34427	271582	316019	2252404	0.109941	0.100823	729	0.078161	0.0798113	0.931051	0.948229	2.68016
cell_860	2	2.1	TTTGCGCCAACTTTCT-1	2412356	93974	223182	254496	1840704	0.105497	0.0820804	596	0.0877182	0.0865453	0.986322	0.967248	2.88155
cell_861	1	1.1	TTTGGTTAGTGGGCTA-1	1994380	24346	172136	220098	1577800	0.110359	0.0707302	511	0.0939216	0.0936008	0.995439	0.999162	1.99611
cell_862	2	2.1	TTTGTCAAGGCTACGA-1	2602176	16891	221719	292934	2070632	0.112573	0.092593	670	0.0775011	0.0804213	0.896059	0.927901	2.84825
cell_863	1	1.1	TTTGTCACAGTGCTGC-1	2375188	43259	197220	263673	1871036	0.111011	0.0834339	606	0.0878587	0.0896643	0.997589	1.01822	1.99467
cell_87	NOISY_DIMAPD	NOISY_DIMAPD	ACTGCTCGTAGACCAG-1	1660946	17075	128980	188593	1326298	0.113546	0.0594063	429	0.127948	0.127948	1.29866	1.30282	1.38763
cell_88	2	2.1	ACTGTCCAGGAGTTGC-1	3457598	48221	323691	380168	2705518	0.109951	0.12114	876	0.0751134	0.0762506	0.956987	0.976822	2.83159
cell_89	1	1.1	ACTTGTTAGCCATGCC-1	836740	10115	67101	94106	665418	0.112467	0.0298889	215	0.147428	0.143943	1.08002	1.03321	1.87361
cell_9	2	2.1	AACCATGCAACGCCGT-1	2884264	36298	322600	312298	2213068	0.108276	0.0989496	717	0.0946318	0.0880115	1.15427	1.00821	2.82372
cell_90	2	2.1	ACTTGTTCATAGCACT-1	3161776	39116	293926	353860	2474874	0.111918	0.110554	801	0.0783668	0.0776435	0.971477	0.954984	2.87868
cell_91	NOISY_CONFIDENCE	NOISY_CONFIDENCE	ACTTGTTTCGATCCGG-1	3899314	42679	309891	436475	3110269	0.111936	0.139626	1007	0.0769314	0.075395	1.043	0.991535	2.55414
cell_92	NOISY_CONFIDENCE	NOISY_CONFIDENCE	ACTTTCAGTGATTACC-1	2118484	12836	202719	234460	1668469	0.110673	0.0748727	540	0.10716	0.111315	1.18889	1.13869	2.83242
cell_93	NOISY_CONFIDENCE	NOISY_CONFIDENCE	AGAATAGGTCAACATC-1	656002	8330	57709	72951	517012	0.111205	0.0231084	167	0.159525	0.159525	1.05312	1.05474	3.49662
cell_94	2	2.2	AGACGTTTCTGGTGGC-1	2491384	39772	234428	276494	1940690	0.11098	0.0872099	628	0.0879864	0.0865566	1.00416	0.973226	2.91152
cell_95	2	2.2	AGAGCTTAGCATGGCA-1	3443198	53867	296774	381470	2711087	0.110789	0.121199	878	0.0695374	0.0705495	0.872339	0.899116	2.7815
cell_96	DOUBLET	DOUBLET	AGAGCTTAGGACAGCT-1	1446986	19140	110009	162821	1155016	0.112524	0.0516217	374	0.0427887	0.0427887	0.349484	0.353224	1.8582
cell_97	3	3.1	AGAGCTTCACGATGGA-1	1351008	11466	124209	148323	1067010	0.109787	0.0478681	346	0.131389	0.134695	1.21259	1.165	3.90183
cell_98	2	2.1	AGAGTGGTCGCGGACT-1	3851786	31615	313406	424306	3082459	0.110158	0.13831	998	0.0667417	0.0646579	0.86882	0.825133	2.85649
cell_99	1	1.1	AGATTGCTCACACTAG-1	2054400	26965	149812	235792	1641831	0.114774	0.0733371	532	0.0904566	0.0896037	0.980581	0.985501	1.99514

## Sheet: OV511
cell_id	final.clusters	final.subclusters	barcode	total_num_reads	num_unmapped_reads	num_lowmapq_reads	num_duplicate_reads	num_mapped_dedup_reads	frac_mapped_duplicates	effective_depth_of_coverage	effective_reads_per_1Mbp	raw_mapd	normalized_mapd	raw_dimapd	normalized_dimapd	mean_ploidy
cell_0	DOUBLET	DOUBLET	AAACGGGGTTTGTCAG-1	3890962	73677	294579	380390	3142316	0.0977625	0.14053	1018	0.0658603	0.066992	0.762214	0.784982	5.56799
cell_1	DOUBLET	DOUBLET	AAAGATGAGCTAAGAT-1	907280	15168	62372	89858	739882	0.0990411	0.0330591	240	0.0614493	0.0614493	0.408747	0.411665	2.3379
cell_10	NOISY_DIMAPD	NOISY_DIMAPD	AACACGTGTACCAGCC-1	860116	40867	74106	78720	666423	0.0915225	0.0296826	216	0.18351	0.18351	1.37385	1.37677	1.37831
cell_100	NOISY_CONFIDENCE	NOISY_CONFIDENCE	ACGGGTCGTAGTGGCA-1	1162050	38028	89677	107424	926921	0.0924435	0.0414012	300	0.0768436	0.0762857	0.596834	0.591997	1.6671
cell_1000	1	1	TGTGGTACAATAACAG-1	1156956	13118	85989	114319	943530	0.0988102	0.0422769	306	0.120338	0.118543	1.00568	1.00167	1.99536
cell_1001	DOUBLET	DOUBLET	TGTGTTTAGAGTTGGC-1	2652334	49653	193740	251154	2157787	0.0946917	0.0964924	699	0.0889629	0.0888046	0.999168	0.993078	2.45769
cell_1002	NOISY_CONFIDENCE	NOISY_CONFIDENCE	TGTGTTTTCGGTGCGT-1	446394	10626	30650	42124	362994	0.0943651	0.0163357	118	0.0131253	0.0131253	0.0345665	0.0361713	1.79193
cell_1003	2	2.3	TGTTCCGAGTGGCACA-1	2519618	19352	189618	247994	2062654	0.0984252	0.0920905	668	0.0750232	0.0759099	0.798293	0.81935	2.93967
cell_1004	NOISY_CONFIDENCE	NOISY_CONFIDENCE	TGTTCCGAGTGTTGAA-1	3322280	25928	227361	324734	2744257	0.0977443	0.122783	889	0.0804474	0.0800602	0.967934	0.936388	1.81682
cell_1005	1	1	TGTTCCGGTCTTAGTG-1	1101004	13103	77251	108009	902641	0.0981005	0.0404746	292	0.127329	0.121451	1.04985	1.03613	1.997
cell_1006	1	1	TTAACTCAGTACGTTC-1	2429120	49637	185825	234579	1959079	0.0965695	0.0867638	634	0.0931413	0.0944036	1.02158	1.04089	1.99515
cell_1007	DOUBLET	DOUBLET	TTAGGCACATAGGGCA-1	3039498	53150	222592	291473	2472283	0.0958951	0.110419	801	0.0786227	0.0786227	0.903544	0.914101	4.48182
cell_1008	1	1	TTAGTTCAGAGGTACC-1	3024324	34521	238752	291857	2459194	0.0965032	0.109806	796	0.078395	0.0783236	0.894229	0.895882	2.00247
cell_1009	NOISY_CONFIDENCE	NOISY_CONFIDENCE	TTAGTTCAGATGTAAC-1	4257844	29136	315916	415690	3497102	0.0976292	0.156497	1132	0.0680588	0.0662936	0.82426	0.797579	7.24519
cell_101	DOUBLET	DOUBLET	ACGTCAACACGTCATA-1	1541682	23906	117912	147539	1252325	0.0957	0.0555866	406	0.113059	0.112268	1.06006	1.04804	2.28427
cell_1010	4	4.1	TTAGTTCGTATCAGTC-1	2215260	27443	163617	211793	1812407	0.0956064	0.0808031	587	0.0910486	0.0921719	0.966931	0.992045	3.46599
cell_1011	1	1	TTAGTTCTCGGGCTTG-1	1113120	49281	85670	103005	875164	0.0925372	0.0390563	283	0.122666	0.120337	1.00173	0.984237	1.99443
cell_1012	3	3.2	TTAGTTCTCTGGGATT-1	2546076	32037	182918	246828	2084293	0.0969445	0.0933941	675	0.0814637	0.0817342	0.886089	0.885524	2.70814
cell_1013	3	3.1	TTATGCTCAACCTCAA-1	1763308	14229	130814	171072	1447193	0.0970177	0.0646641	469	0.0963518	0.0963518	0.941907	0.948032	2.8033
cell_1014	1	1	TTATGCTGTAACCGAG-1	1746988	38157	137486	166156	1405189	0.09511	0.0626878	455	0.0997255	0.101528	0.97056	0.990106	2.00363
cell_1015	1	1	TTCCCAGAGCAGCGTA-1	1417164	15021	110833	136102	1155208	0.0960383	0.0515209	374	0.10842	0.105489	0.981022	0.9619	1.99687
cell_1016	DOUBLET	DOUBLET	TTCCCAGCAGTCCGGT-1	1615884	24735	145642	155045	1290462	0.0959506	0.0578572	418	0.11606	0.115683	1.10741	1.09624	1.29006
cell_1017	DOUBLET	DOUBLET	TTCCCAGGTCCTCGGA-1	934402	8699	84842	89567	751294	0.0958549	0.0335919	243	0.103485	0.103485	0.766843	0.769993	1.96201
cell_1018	NOISY_CONFIDENCE	NOISY_CONFIDENCE	TTCGAAGCAACAACTC-1	689652	12819	52214	67669	556950	0.0981205	0.0249477	180	0.0270726	0.0270726	0.131229	0.133665	2.4145
cell_1019	DOUBLET	DOUBLET	TTCGGTCAGTGGTTAA-1	890802	10598	50893	87248	742063	0.0979432	0.0330879	240	0.1189	0.120193	0.885032	0.909875	3.34564
cell_102	2	2.1	ACGTCAATCAGGTGAG-1	2649672	33133	190140	256921	2169478	0.0969633	0.0972766	702	0.0791875	0.0805397	0.868245	0.890669	2.87728
cell_1020	NOISY_CONFIDENCE	NOISY_CONFIDENCE	TTCGGTCTCATGGTGT-1	1260216	23268	82652	120419	1033877	0.0955543	0.046047	335	0.0991604	0.0991604	0.824994	0.82914	2.05667
cell_1021	DOUBLET	DOUBLET	TTCGGTCTCGATCCGG-1	3606230	55985	271178	352880	2926187	0.0978529	0.130941	948	0.0714041	0.0711353	0.839613	0.840039	4.98948
cell_1022	2	2.2	TTCTCAAAGCTAACTC-1	2556660	42843	197444	249072	2067301	0.0974209	0.0924056	669	0.0846601	0.0836093	0.929655	0.923986	2.78366
cell_1023	NOISY_DIMAPD	NOISY_DIMAPD	TTCTCAAGTGTCTAAC-1	2609732	37417	162927	258128	2151260	0.0989098	0.0959786	697	0.119239	0.118271	1.43677	1.44672	3.74971
cell_1024	NOISY_CONFIDENCE	NOISY_CONFIDENCE	TTCTCCTCAACCGGAA-1	566602	3064	46029	54683	462826	0.0965104	0.020826	150	0.173489	0.178853	1.07215	1.06649	2.06981
cell_1025	1	1	TTCTCCTGTGTCTGTA-1	1417336	12141	107115	137554	1160526	0.0970511	0.0517578	376	0.113522	0.11105	1.03362	1.01665	2.04326
cell_1026	DOUBLET	DOUBLET	TTCTCCTTCCTTCGCA-1	2803322	25716	204583	270786	2302237	0.0965947	0.102671	745	0.0746238	0.0746238	0.82527	0.83517	5.76981
cell_1027	NOISY_CONFIDENCE	NOISY_CONFIDENCE	TTCTTAGTCCAGGCGT-1	465626	9217	32814	44150	379445	0.0948186	0.0169878	123	0.0117168	0.0117168	0.0260148	0.0276759	1.13687
cell_1028	DOUBLET	DOUBLET	TTGAACGCAAGGTGAC-1	1253596	27740	85105	121220	1019531	0.0966978	0.0455549	330	0.0856785	0.0827045	0.707511	0.681564	2.58007
cell_1029	DOUBLET	DOUBLET	TTGAACGCACAATGTC-1	1400768	18401	100821	139647	1141899	0.0996932	0.0510277	370	0.111701	0.11042	1.00035	1.0061	1.56659
cell_103	3	3.1	ACTATCTAGACCTTTG-1	1484716	23804	108468	143246	1209198	0.0964804	0.0540262	392	0.101832	0.101832	0.935505	0.940679	2.75722
cell_1030	NOISY_CONFIDENCE	NOISY_CONFIDENCE	TTGAACGGTATATGAG-1	3096006	37039	212939	300066	2545962	0.0969204	0.113359	824	0.081702	0.081702	0.963998	0.975008	5.65072
cell_1031	DOUBLET	DOUBLET	TTGAACGGTCGACCAC-1	2413336	44230	178486	231628	1958992	0.0959783	0.0877807	634	0.0811324	0.0811324	0.870434	0.878937	4.45666
cell_1032	DOUBLET	DOUBLET	TTGCGTCAGTCTCGGC-1	929082	24705	71985	83108	749284	0.0894517	0.0334882	243	0.128713	0.131162	0.972757	0.991188	2.7075
cell_1033	2	2.3	TTGCGTCTCTTTCGTA-1	1261602	15206	93806	116836	1035754	0.0926092	0.0461004	335	0.108004	0.106631	0.937489	0.929065	2.98459
cell_1034	NOISY_CONFIDENCE	NOISY_CONFIDENCE	TTGGAACGTGATTGTC-1	749798	16758	60915	72121	600004	0.0961872	0.026823	194	0.0254415	0.0254415	0.11549	0.117613	1.65926
cell_1035	1	1	TTGGAACTCTACATGG-1	1056776	17904	74622	104221	860029	0.0986217	0.0383833	278	0.123165	0.11994	0.99497	0.988105	1.99491
cell_1036	2	2.3	TTGGCAAGTCAAGTCT-1	2073440	79044	155817	194713	1643866	0.0939082	0.0731958	532	0.0919337	0.0919337	0.940081	0.947065	2.89303
cell_1037	NOISY_CONFIDENCE	NOISY_CONFIDENCE	TTGGCAATCGCGGCAT-1	785334	13578	59303	75503	636950	0.0961413	0.028451	206	0.0150916	0.0150916	0.0441483	0.0467058	1.03489
cell_1038	2	2.2	TTGTAGGCACAATCAC-1	3939192	49969	282698	385839	3220686	0.0979488	0.144093	1043	0.0846737	0.0846737	1.09233	1.10616	2.66833
cell_1039	1	1	TTGTAGGGTACCAAGG-1	987198	23028	73891	90978	799301	0.0921578	0.0357218	259	0.120911	0.121823	0.944845	0.960072	1.98888
cell_104	1	1	ACTATCTTCACTGTTT-1	4091198	43315	303010	399793	3345080	0.0977203	0.148922	1083	0.0700642	0.0699434	0.84585	0.848532	1.99817
cell_1040	1	1	TTGTAGGGTTACGGCC-1	872212	9842	65234	81371	715765	0.0932927	0.0321086	232	0.132383	0.129823	0.978898	0.924983	1.99688
cell_1041	NOISY_CONFIDENCE	NOISY_CONFIDENCE	TTTATGCCATTCCGAA-1	541954	4192	48448	51510	437804	0.095045	0.0196559	142	0.0621087	0.0621087	0.339397	0.341212	1.50033
cell_1042	NOISY_CONFIDENCE	NOISY_CONFIDENCE	TTTATGCGTAGCAGGT-1	3618720	27826	257929	353775	2979190	0.0977625	0.133436	965	0.0770694	0.0730115	0.936869	0.860221	4.65614
cell_1043	DOUBLET	DOUBLET	TTTATGCGTGTCCCTT-1	1555472	36657	119788	146441	1252586	0.0941457	0.0561054	406	0.106857	0.106857	0.990776	0.995979	1.94309
cell_1044	NOISY_CONFIDENCE	NOISY_CONFIDENCE	TTTATGCGTTCAAGGG-1	3149566	50381	227578	298388	2573219	0.0947394	0.115147	833	0.0747809	0.0747809	0.855798	0.866735	6.14115
cell_1045	3	3.3	TTTCCTCAGCGACGTA-1	2139732	20313	152260	207366	1759793	0.0969121	0.0783141	570	0.0905791	0.0905791	0.952945	0.960502	2.74999
cell_1046	NOISY_DIMAPD	NOISY_DIMAPD	TTTCCTCAGCTGTTCA-1	3141362	44216	205953	309611	2581582	0.0985595	0.115086	836	0.122688	0.124416	1.60135	1.68054	3.59252
cell_1047	DOUBLET	DOUBLET	TTTCCTCCACGTACAT-1	1073990	15261	76909	105678	876142	0.0983976	0.0390933	284	0.104429	0.104429	0.840777	0.844566	1.94551
cell_1048	4	4.2	TTTGCGCCAAGTACAA-1	1766384	14316	121884	170008	1460176	0.0962463	0.0648134	473	0.118377	0.118377	1.19439	1.20051	3.84153
cell_1049	DOUBLET	DOUBLET	TTTGCGCTCGCTAGTA-1	1163724	10602	83618	111897	957607	0.0961542	0.0425388	310	0.120769	0.118095	1.01585	1.01323	3.03355
cell_105	DOUBLET	DOUBLET	ACTATCTTCTCGGAAT-1	2805556	26505	166485	279817	2332749	0.0997367	0.104444	755	0.0960263	0.0960263	1.14307	1.15311	2.36704
cell_1050	3	3.2	TTTGCGCTCTAGAACC-1	3047040	41873	219925	291813	2493429	0.0957693	0.111707	807	0.0733736	0.0728278	0.824791	0.815233	2.81057
cell_1051	1	1	TTTGGTTAGGGTGTTG-1	1325044	29688	95770	122057	1077529	0.0921154	0.0481448	349	0.110583	0.109087	0.972338	0.961756	1.99252
cell_1052	NOISY_CONFIDENCE	NOISY_CONFIDENCE	TTTGGTTTCTCTAGTT-1	707998	14301	43631	69630	580436	0.0983477	0.0258723	188	0.0663754	0.0663754	0.415325	0.417763	5.85029
cell_1053	DOUBLET	DOUBLET	TTTGTCAGTTGAACAA-1	982442	8192	67028	98919	808303	0.100687	0.036196	262	0.126597	0.127215	0.971151	0.988187	2.25178
cell_106	DOUBLET	DOUBLET	ACTATCTTCTCTAGTT-1	641686	9095	33551	64157	534883	0.0999819	0.0238459	173	0.126228	0.126228	0.823375	0.825663	2.25062
cell_107	NOISY_CONFIDENCE	NOISY_CONFIDENCE	ACTATCTTCTTGGCCT-1	2847366	46170	211011	272106	2318079	0.0955641	0.103787	751	0.0788372	0.0788372	0.887908	0.897848	3.59591
cell_108	DOUBLET	DOUBLET	ACTGAACAGAAACCCG-1	2057694	92369	145180	194912	1625233	0.0947235	0.0724151	526	0.0865705	0.0884817	0.876184	0.875671	5.09957
cell_109	DOUBLET	DOUBLET	ACTGAGTCACCAATGT-1	2460884	20545	176408	244321	2019610	0.0992818	0.089821	654	0.0847205	0.0847205	0.927842	0.936567	4.8561
cell_11	DOUBLET	DOUBLET	AACACGTTCATTGGAC-1	1531046	41101	106304	150270	1233371	0.0981486	0.0552108	399	0.114594	0.116027	1.0721	1.0892	1.50456
cell_110	NOISY_CONFIDENCE	NOISY_CONFIDENCE	ACTGATGAGGTGTGTG-1	465122	13131	18693	45942	387356	0.0987741	0.017311	125	0.0559789	0.0559789	0.292043	0.293731	2.27026
cell_111	NOISY_CONFIDENCE	NOISY_CONFIDENCE	ACTGATGCACGTACAT-1	610810	6473	63984	57928	482425	0.094838	0.0216048	156	0.024031	0.024031	0.104728	0.106748	2.27304
cell_112	NOISY_CONFIDENCE	NOISY_CONFIDENCE	ACTGATGGTTAAAGGT-1	3646410	20220	250314	357670	3018206	0.0980883	0.135268	977	0.0771324	0.0731346	0.942236	0.867679	4.69216
cell_113	DOUBLET	DOUBLET	ACTGATGGTTCAGGTT-1	2086508	24855	156687	203702	1701264	0.0976282	0.0758087	551	0.0925617	0.0935426	0.966646	0.988105	2.42874
cell_114	3	3.2	ACTGATGGTTCAGTAC-1	2708342	49914	196146	262878	2199404	0.0970623	0.097802	712	0.0801345	0.0801345	0.88879	0.898186	2.80891
cell_115	NOISY_CONFIDENCE	NOISY_CONFIDENCE	ACTGATGTCAGCAGCC-1	2753036	52836	210631	266434	2223135	0.0967782	0.0992935	720	0.0837383	0.0834669	0.943973	0.936766	2.20988
cell_116	NOISY_CONFIDENCE	NOISY_CONFIDENCE	ACTGCTCAGGCGACAT-1	2409588	20868	174403	237822	1976495	0.0986982	0.0886014	640	0.0806101	0.0806101	0.85565	0.863949	6.96998
cell_117	NOISY_CONFIDENCE	NOISY_CONFIDENCE	ACTGCTCAGGTACTCT-1	3297452	47950	211723	320091	2717688	0.0970722	0.12136	880	0.0793875	0.0793875	0.949174	0.960923	4.20662
cell_118	NOISY_CONFIDENCE	NOISY_CONFIDENCE	ACTGCTCAGTCACGCC-1	1750912	59517	122111	165528	1403756	0.0945382	0.0626353	455	0.101713	0.100196	1.00252	0.948913	3.7455
cell_119	DOUBLET	DOUBLET	ACTGCTCCAAGTCGGA-1	818882	14993	82099	77222	644568	0.0943017	0.028931	209	0.0902377	0.0902377	0.627107	0.629929	1.21186
cell_12	DOUBLET	DOUBLET	AACACGTTCCGAAGCC-1	2397856	58495	194226	231504	1913631	0.0965462	0.0854389	620	0.0915031	0.0919656	1.00269	1.00761	2.20975
cell_120	DOUBLET	DOUBLET	ACTGCTCCAGCGCATC-1	535682	7743	32237	52114	443588	0.0972853	0.0197975	144	0.0122143	0.0122143	0.0289076	0.0305852	1.78515
cell_121	1	1	ACTGTCCCAAGCCAAG-1	1885656	19865	145579	182938	1537274	0.0970156	0.0688899	498	0.0942333	0.0957204	0.93809	0.957835	1.99958
cell_122	5	5	ACTTACTCAGACTTGT-1	3832390	23940	299681	377740	3131029	0.0985651	0.13997	1014	0.0734671	0.0734671	0.891535	0.904971	5.9728
cell_123	3	3.1	ACTTACTGTCAACCGC-1	1505218	18792	123735	144801	1217890	0.0961994	0.05447	394	0.0984226	0.0980044	0.896427	0.884771	2.81941
cell_124	1	1	ACTTACTGTGAAAGAG-1	1439742	16177	107716	140505	1175344	0.0975904	0.0526719	381	0.109916	0.108545	0.999935	0.989698	1.91112
cell_125	DOUBLET	DOUBLET	ACTTGTTAGAAACCAT-1	3235556	22067	259230	317727	2636532	0.0981986	0.118155	854	0.0883361	0.0883361	1.06094	1.07181	2.7857
cell_126	1	1	ACTTGTTCACCCGTGA-1	663256	12145	49932	64191	536988	0.0967816	0.0241441	174	0.147245	0.145972	0.964455	0.96902	1.99794
cell_127	DOUBLET	DOUBLET	ACTTGTTGTTGCCTCT-1	1991474	46919	151243	190474	1602838	0.0956447	0.0716955	519	0.0943013	0.0942872	0.953807	0.947509	2.45403
cell_128	1	1	ACTTGTTTCTAAGACC-1	2883212	68722	221190	275784	2317516	0.0956517	0.10303	750	0.0903368	0.0901233	1.04882	1.03862	1.97908
cell_129	DOUBLET	DOUBLET	ACTTTCACAATCCGTA-1	1259280	13505	90165	124339	1031271	0.0987382	0.0461184	334	0.120411	0.120411	1.04482	1.04914	2.91435
cell_13	DOUBLET	DOUBLET	AACCGCGTCCGAGTCG-1	504794	41547	49789	38786	374672	0.0768353	0.016637	121	0.108877	0.108877	0.597475	0.599088	1.36501
cell_130	DOUBLET	DOUBLET	AGAATAGAGTAATCCC-1	2671042	32467	205899	256941	2175735	0.096195	0.0973622	705	0.0877298	0.0878939	0.982635	0.987164	3.18426
cell_131	2	2.3	AGACGTTCATCCCTTG-1	1396874	27898	99919	135473	1133584	0.096983	0.0505832	367	0.105405	0.105405	0.949732	0.954622	2.9538
cell_132	NOISY_CONFIDENCE	NOISY_CONFIDENCE	AGAGCGAGTACGGTGA-1	1931116	32258	134431	181583	1582844	0.0940301	0.0707767	513	0.0972814	0.0990914	0.993645	0.958396	2.80664
cell_133	1	1	AGAGCGAGTCGCGAAA-1	1059798	33852	83183	95641	847122	0.0902446	0.037763	274	0.115582	0.119528	0.924791	0.962651	1.99972
cell_134	NOISY_CONFIDENCE	NOISY_CONFIDENCE	AGAGCGATCCGCTGAG-1	1860616	29977	133690	185794	1511155	0.0998562	0.0678207	489	0.0920054	0.0920054	0.913368	0.919857	6.65544
cell_135	NOISY_CONFIDENCE	NOISY_CONFIDENCE	AGAGCTTAGGACCAGT-1	4233804	33422	304699	412609	3483074	0.0974559	0.156238	1128	0.0670885	0.065752	0.803161	0.777355	2.69217
cell_136	DOUBLET	DOUBLET	AGAGCTTGTCATTACG-1	1084286	44891	80353	100631	858411	0.0928085	0.0382112	278	0.110182	0.11528	0.874483	0.897195	2.44054
cell_137	DOUBLET	DOUBLET	AGAGCTTGTGGCCACT-1	2584892	25785	221131	241870	2096106	0.0935706	0.0937651	679	0.0945644	0.0945644	1.06802	1.07687	2.67899
cell_138	NOISY_CONFIDENCE	NOISY_CONFIDENCE	AGAGTGGTCCTACGAA-1	1053576	19001	75356	101212	858007	0.0960652	0.0382883	278	0.125542	0.126662	1.01746	0.978284	3.74958
cell_139	NOISY_CONFIDENCE	NOISY_CONFIDENCE	AGATCTGAGCCAAACG-1	1622636	108334	107394	150735	1256173	0.0928951	0.0561161	407	0.112989	0.109321	1.07459	1.07893	2.93805
cell_14	1	1	AACGTTGGTCAGAAGC-1	2167844	40680	165448	207988	1753728	0.0959423	0.0785838	568	0.0891543	0.0867512	0.923252	0.887155	1.96642
cell_140	1	1	AGATTGCCAAGTGCAG-1	1955960	29268	157622	190109	1578961	0.0971947	0.0706321	511	0.105418	0.106692	1.07725	1.08226	2.00082
cell_141	DOUBLET	DOUBLET	AGATTGCCATGAGGCA-1	929214	21934	63726	91465	752089	0.0984327	0.0336526	244	0.121705	0.121705	0.94227	0.945617	2.8607
cell_142	DOUBLET	DOUBLET	AGATTGCTCTGGCAGC-1	1665124	25592	125696	161892	1351944	0.0972252	0.0603909	438	0.0958073	0.0953163	0.912281	0.89884	2.54797
cell_143	NOISY_CONFIDENCE	NOISY_CONFIDENCE	AGCAGCCGTCACCTGG-1	3776026	52352	238876	368085	3116713	0.0974795	0.139398	1009	0.0876795	0.0876795	1.12931	1.14263	5.03417
cell_144	2	2.1	AGCATACAGACTGGGT-1	2187826	18199	152081	217308	1800238	0.099326	0.080636	583	0.0899262	0.088567	0.946525	0.915558	2.89999
cell_145	DOUBLET	DOUBLET	AGCATACAGCTAGTTC-1	2113382	158586	175972	189545	1589279	0.089688	0.0696436	515	0.112308	0.112308	1.18254	1.18943	2.33396
cell_146	DOUBLET	DOUBLET	AGCCTAAGTGCATCTA-1	950062	21118	67096	91006	770842	0.0957895	0.0344382	250	0.128926	0.128926	1.01439	1.01782	1.53088
cell_147	NOISY_CONFIDENCE	NOISY_CONFIDENCE	AGCCTAAGTTCGTAAC-1	778786	11425	58723	75471	633167	0.0969085	0.0283917	205	0.0364539	0.0364539	0.207532	0.210297	1.65815
cell_148	4	4.1	AGCGGTCGTCTTCGTC-1	2148884	38572	175774	197294	1737244	0.0918123	0.0778264	563	0.0898851	0.0898851	0.931304	0.938605	3.9198
cell_149	NOISY_CONFIDENCE	NOISY_CONFIDENCE	AGCGTATTCCTCCTGA-1	1607890	13388	125660	152050	1316792	0.0945649	0.0588569	426	0.106485	0.105619	1.02383	0.98432	2.70535
cell_15	DOUBLET	DOUBLET	AACTCAGTCCTGACAA-1	2523678	23852	185030	249055	2065741	0.0986873	0.0922464	669	0.0923108	0.0913864	1.04431	0.995609	6.13621
cell_150	DOUBLET	DOUBLET	AGCTCCTGTAACCGAG-1	1258800	28961	95888	119645	1014306	0.0950469	0.0452743	328	0.0983956	0.0983956	0.842963	0.84741	2.40518
cell_151	NOISY_CONFIDENCE	NOISY_CONFIDENCE	AGCTCTCGTGTGTATC-1	1039178	18042	79113	96572	845451	0.0929311	0.0377552	274	0.101892	0.101892	0.808049	0.811734	1.61018
cell_152	3	3.1	AGCTTGAAGCTGAACG-1	1827976	52282	140334	175262	1460098	0.0958776	0.0653636	473	0.0940415	0.0940415	0.918672	0.924849	2.78728
cell_153	DOUBLET	DOUBLET	AGCTTGACAAGACGAC-1	1415222	47562	113728	135149	1118783	0.0954967	0.0500219	362	0.110038	0.110038	0.975742	0.980395	3.30834
cell_154	NOISY_CONFIDENCE	NOISY_CONFIDENCE	AGCTTGACACCGAACC-1	928158	35150	55467	89108	748433	0.0960052	0.0333449	242	0.104499	0.104499	0.766322	0.769391	1.90726
cell_155	3	3.2	AGCTTGACATTTCGTT-1	3487358	52176	244452	339578	2851152	0.097374	0.127186	923	0.0704615	0.0701405	0.81851	0.819216	2.85795
cell_156	3	3.1	AGCTTGATCCAGGAAG-1	2135330	33040	160956	206250	1735084	0.0965893	0.0778007	562	0.0888882	0.0888882	0.918038	0.925322	2.77137
cell_157	NOISY_CONFIDENCE	NOISY_CONFIDENCE	AGGCCACAGATGTCTC-1	864790	15247	52216	85060	712267	0.0983591	0.0318279	231	0.0188237	0.0188237	0.0713984	0.0745607	1.84019
cell_158	5	5	AGGCCACCATTATCCT-1	3472384	25807	264628	334763	2847186	0.0964073	0.1273	922	0.0759477	0.0759477	0.905918	0.918132	7.325
cell_159	DOUBLET	DOUBLET	AGGCCACCATTATCGG-1	2209628	65893	156389	210109	1777237	0.095088	0.0794562	575	0.0956216	0.0956216	1.01404	1.02155	2.31587
cell_16	1	1	AACTCCCCATAGTGAA-1	1555418	17041	116952	152661	1268764	0.0981479	0.0565883	411	0.103859	0.102756	0.974933	0.980923	1.99605
cell_160	DOUBLET	DOUBLET	AGGCCACTCCACTAAG-1	1323036	21256	95168	128452	1078160	0.0970888	0.0481678	349	0.119446	0.119446	1.06139	1.06596	2.69956
cell_161	3	3.2	AGGCCGTAGGCACATG-1	1576326	16322	106309	162685	1291010	0.103205	0.0576317	418	0.104937	0.104937	0.995795	1.00132	2.82809
cell_162	DOUBLET	DOUBLET	AGGCCGTTCCCAGAAT-1	1259912	15015	75758	124595	1044544	0.0988918	0.0468297	338	0.106815	0.110801	0.940598	0.973003	2.69292
cell_163	1	1	AGGGATGAGATCTGAA-1	1403136	23560	105026	132781	1141769	0.0946316	0.0509337	370	0.103033	0.100912	0.92161	0.911323	1.99558
cell_164	DOUBLET	DOUBLET	AGGGATGGTAAGCGCA-1	782736	33027	72598	70013	607098	0.0894465	0.0271047	197	0.0724074	0.0739825	0.476368	0.4857	1.87248
cell_165	1	1	AGGGATGGTTCTCTCG-1	1543234	63789	121285	142681	1215479	0.0924558	0.0542531	394	0.106318	0.107509	0.979878	1.00264	1.99649
cell_166	1	1	AGGGATGTCGACCCTT-1	2398926	27696	190395	232740	1948095	0.0970184	0.0868847	631	0.0852852	0.0863839	0.915838	0.936352	1.99559
cell_167	NOISY_DIMAPD	NOISY_DIMAPD	AGGGTGACACTGCGCA-1	1714002	77021	109187	159597	1368197	0.0931137	0.0608562	443	0.152716	0.152716	1.56702	1.57297	1.47974
cell_168	3	3.2	AGGGTGATCTACGGGC-1	3019270	72211	230224	282891	2433944	0.0936952	0.108683	788	0.0740926	0.0747488	0.826569	0.84252	2.89148
cell_169	NOISY_CONFIDENCE	NOISY_CONFIDENCE	AGGTCATAGGAGTCTG-1	494246	16379	42495	45981	389391	0.0930326	0.0174344	126	0.024718	0.024718	0.104623	0.106344	1.64839
cell_17	NOISY_CONFIDENCE	NOISY_CONFIDENCE	AACTCCCTCAAAGCGG-1	526742	15318	49925	48875	412624	0.0927874	0.0184878	134	0.013229	0.013229	0.034914	0.0366185	1.60478
cell_170	5	5	AGGTCATCACGATGGA-1	3977326	35260	294188	387436	3260442	0.0974112	0.145736	1056	0.0698115	0.0691091	0.836125	0.82846	7.01437
cell_171	1	1	AGGTCCGAGTTTGGCT-1	2143076	29865	170744	206758	1735709	0.0964772	0.0776818	562	0.0860629	0.0855049	0.881904	0.873916	1.99692
cell_172	DOUBLET	DOUBLET	AGGTCCGCAATCCTTT-1	1414894	85709	109867	128620	1090698	0.0909043	0.0485069	353	0.114827	0.114827	1.0215	1.02613	1.66019
cell_173	1	1	AGGTCCGTCGTGAGGA-1	719816	14492	56694	60310	588320	0.0837853	0.026304	191	0.152146	0.152146	1.03775	1.0402	1.7817
cell_174	DOUBLET	DOUBLET	AGTAGTCAGCGCTCAC-1	3891892	45066	297726	375595	3173505	0.096507	0.1422	1028	0.0693066	0.0685468	0.820369	0.818994	4.89472
cell_175	1	1	AGTAGTCGTACCGTCG-1	872562	88449	63435	71849	648829	0.0823426	0.0287987	210	0.142813	0.143789	1.02627	1.03065	1.8928
cell_176	DOUBLET	DOUBLET	AGTAGTCGTGCTTTCC-1	2038894	91105	120265	186950	1640574	0.0916919	0.073034	531	0.103084	0.103084	1.08693	1.09408	1.91755
cell_177	2	2.2	AGTCTTTAGGTGCACA-1	2803148	40294	213139	268940	2280775	0.0959421	0.10213	739	0.0741791	0.0743202	0.812164	0.812915	2.86813
cell_178	3	3.1	AGTCTTTAGTTAGCGG-1	1794568	53008	138779	169211	1433570	0.0942907	0.0642612	464	0.0954029	0.0963292	0.924756	0.924259	2.82036
cell_179	1	1	AGTCTTTGTCTCGGCA-1	1373854	44308	112185	129545	1087816	0.0942931	0.0486844	352	0.107619	0.109027	0.944647	0.956038	2.12324
cell_18	3	3.2	AACTGGTCACCACATA-1	1620360	17320	111743	161856	1329441	0.0998889	0.0591411	430	0.102789	0.102789	0.984169	0.989854	2.81506
cell_180	NOISY_CONFIDENCE	NOISY_CONFIDENCE	AGTCTTTGTGACCAAG-1	614732	7399	27842	61887	517604	0.100673	0.0233098	168	0.025369	0.025369	0.117321	0.11962	2.18787
cell_181	1	1	AGTGAGGAGCAATCTC-1	2324596	56373	184589	220220	1863414	0.0947347	0.0830455	603	0.0883437	0.0871803	0.941478	0.929536	1.99683
cell_182	4	4.2	AGTGAGGTCATCGCAA-1	1872364	22004	128234	180446	1541680	0.0963734	0.0687576	499	0.0883791	0.0883791	0.883637	0.89037	4.28844
cell_183	1	1	AGTGGGAAGCGACGTA-1	889640	14921	67138	80370	727211	0.0903399	0.0324794	235	0.12452	0.127879	0.926766	0.96948	1.99784
cell_184	NOISY_CONFIDENCE	NOISY_CONFIDENCE	AGTGGGAAGGCTAGAC-1	642080	31380	49274	58640	502786	0.0913282	0.022402	163	0.0624206	0.0696264	0.375791	0.431513	1.85012
cell_185	1	1	AGTGGGACAATCCATG-1	2201878	38660	153575	210312	1799331	0.0955148	0.0801931	583	0.086202	0.0885229	0.904486	0.922421	1.97929
cell_186	NOISY_CONFIDENCE	NOISY_CONFIDENCE	AGTGGGAGTAACGAGC-1	598260	16602	39840	55842	485976	0.0933407	0.0217275	157	0.0153952	0.0153952	0.0476781	0.0498328	1.71298
cell_187	DOUBLET	DOUBLET	AGTGGGAGTACTCGCG-1	544722	50189	32426	47939	414168	0.0880064	0.018434	134	0.123452	0.123452	0.707144	0.708881	1.83993
cell_188	DOUBLET	DOUBLET	AGTGGGAGTCGCGAAA-1	1612994	22858	121717	149812	1318607	0.0928782	0.0591212	427	0.0985088	0.0952214	0.931076	0.880047	3.86728
cell_189	DOUBLET	DOUBLET	AGTGGGATCACACGTA-1	788420	11034	64578	72928	639880	0.0924989	0.0284167	207	0.1265	0.125453	0.895117	0.906411	1.47729
cell_19	3	3.3	AACTGGTGTACTCGCG-1	1228392	120152	83355	107732	917153	0.0877016	0.0406934	297	0.111083	0.111614	0.920003	0.926512	2.90049
cell_190	2	2.3	AGTTGGTAGGCATTGG-1	1874864	37671	133698	179329	1524166	0.0956491	0.0680418	494	0.0921486	0.0921486	0.919439	0.926004	2.91404
cell_191	3	3.1	ATAACGCAGTGAACAT-1	3779768	26272	284909	372694	3095893	0.0986023	0.138662	1002	0.0715069	0.069189	0.854254	0.809609	2.61245
cell_192	1	1	ATAACGCCAATAGGAT-1	1648024	17252	125688	162585	1342499	0.0986545	0.059862	435	0.108895	0.108895	1.05198	1.05767	1.89489
cell_193	DOUBLET	DOUBLET	ATAACGCGTCTCGTCT-1	1088756	37132	62687	93156	895781	0.0855619	0.0397627	290	0.127864	0.129987	1.03931	1.02462	2.14853
cell_194	3	3.2	ATAAGAGCATAGTGGG-1	2283866	31753	161317	213651	1877145	0.093548	0.0841075	608	0.0986848	0.0986848	1.07659	1.08451	2.8995
cell_195	DOUBLET	DOUBLET	ATAAGAGGTGGTAAGC-1	1592574	35886	109651	152184	1294853	0.0955585	0.05794	419	0.105199	0.105894	0.973356	0.956165	2.9114
cell_196	DOUBLET	DOUBLET	ATAGACCAGAGTCCTT-1	1490582	18328	131259	143612	1197383	0.0963463	0.0532861	388	0.107615	0.107615	0.99205	0.997173	1.28672
cell_197	NOISY_CONFIDENCE	NOISY_CONFIDENCE	ATAGACCAGGAGCGAG-1	466460	11300	15484	45810	393866	0.0982078	0.0177037	128	0.0110995	0.0110995	0.0237068	0.0251271	1.72996
cell_198	2	2.1	ATCACGAAGCGTCGTC-1	545022	28504	39641	38122	438755	0.0699458	0.0195583	142	0.155808	0.152995	0.938522	0.906891	2.81653
cell_199	NOISY_CONFIDENCE	NOISY_CONFIDENCE	ATCACGACAACAACTC-1	467460	15657	42577	43836	365390	0.0937749	0.0162971	118	0.0455796	0.0455796	0.211194	0.212571	1.54244
cell_2	DOUBLET	DOUBLET	AAAGCAAAGGGATACC-1	3188794	44649	250489	311853	2581803	0.0977965	0.115107	836	0.0899817	0.089526	1.09399	1.08702	2.48433
cell_20	5	5	AACTGGTGTCAACATC-1	2956110	41764	207325	290713	2416308	0.0983431	0.107951	782	0.0791521	0.0791521	0.909679	0.920175	6.42169
cell_200	1	1	ATCATCTGTAAGTGTA-1	1540844	13298	114697	148934	1263915	0.0966574	0.0564504	409	0.101584	0.10324	0.945733	0.97219	1.99511
cell_201	DOUBLET	DOUBLET	ATCATGGCACTAGGCC-1	2192576	42685	171470	212867	1765554	0.0970853	0.0789444	572	0.0899909	0.0899909	0.944441	0.951978	4.42006
cell_202	NOISY_CONFIDENCE	NOISY_CONFIDENCE	ATCCACCCAACTACTG-1	1757226	29251	123660	171931	1432384	0.0978423	0.0637117	464	0.0920122	0.0920122	0.894398	0.900559	4.43305
cell_203	1	1	ATCCACCCACACGCAC-1	2055360	38306	162226	198381	1656447	0.0965189	0.0742648	536	0.0904983	0.0885591	0.919399	0.899922	1.99963
cell_204	DOUBLET	DOUBLET	ATCCACCCACCCACAG-1	1008696	14940	83268	98672	811816	0.0978213	0.0364163	263	0.130286	0.131668	1.03047	1.05743	1.66604
cell_205	NOISY_CONFIDENCE	NOISY_CONFIDENCE	ATCCACCGTAGATCCT-1	1108926	22854	67153	107686	911233	0.0971084	0.0406831	295	0.0227134	0.0227134	0.104393	0.10801	1.54377
cell_206	NOISY_CONFIDENCE	NOISY_CONFIDENCE	ATCCACCTCACGTTAG-1	3191096	37853	225599	313513	2614131	0.0982462	0.116591	846	0.0749992	0.0749992	0.874179	0.885709	3.04503
cell_207	2	2.1	ATCCACCTCCTCAGTC-1	2266870	39070	168015	221794	1837991	0.0978415	0.0818802	595	0.086251	0.0872581	0.913346	0.940466	2.81427
cell_208	NOISY_CONFIDENCE	NOISY_CONFIDENCE	ATCCGAACACGTGGCT-1	1184094	20469	136530	110055	917040	0.0929445	0.0408245	297	0.0216327	0.0216327	0.094727	0.0980352	1.7133
cell_209	DOUBLET	DOUBLET	ATCCGAAGTTGGAACG-1	1345452	50043	104501	128768	1062140	0.0957061	0.0475621	344	0.114037	0.117886	1.00364	1.03147	1.72957
cell_21	DOUBLET	DOUBLET	AACTTTCAGTGATTGA-1	801398	15476	59012	79039	647871	0.0986264	0.0288504	210	0.151851	0.151851	1.07112	1.07376	1.99121
cell_210	1	1	ATCCGAATCGGTGCAC-1	2537454	36592	201932	244814	2054116	0.0964802	0.0917529	665	0.0841665	0.0851308	0.917066	0.938506	1.98536
cell_211	NOISY_CONFIDENCE	NOISY_CONFIDENCE	ATCGAGTCATAGCACT-1	592008	15927	32002	57653	486426	0.0973855	0.0216948	158	0.00933131	0.00933131	0.00648318	0.00863733	2.90654
cell_212	1	1	ATCGAGTGTTAGCTCA-1	2030558	44786	162413	194388	1628971	0.0957313	0.0725686	527	0.0915883	0.0916933	0.931433	0.937125	1.99806
cell_213	NOISY_CONFIDENCE	NOISY_CONFIDENCE	ATCGAGTTCAGCATAC-1	1537310	32417	123558	147767	1233568	0.0961205	0.0552615	399	0.117712	0.120093	1.11531	1.10297	4.77596
cell_214	1	1	ATCTACTAGGCGACAT-1	2093244	20362	162872	203935	1706075	0.0974253	0.0761382	552	0.0901544	0.089819	0.931463	0.938118	1.99502
cell_215	1	1	ATCTACTAGGCTCTTA-1	1460796	24557	114166	140923	1181150	0.09647	0.0526348	382	0.106166	0.103375	0.965895	0.953131	1.98309
cell_216	DOUBLET	DOUBLET	ATCTACTTCAGCCTGG-1	1193892	26347	78755	115360	973430	0.0966252	0.0435362	315	0.119453	0.119523	1.00986	1.01384	1.14492
cell_217	NOISY_CONFIDENCE	NOISY_CONFIDENCE	ATGAGGGAGGCAACAC-1	756850	19183	51275	73027	613365	0.0964881	0.0274319	199	0.0173529	0.0173529	0.0609215	0.0634512	1.82059
cell_218	3	3.2	ATGAGGGCACCCACAG-1	1508082	21549	109007	147400	1230126	0.09774	0.0548631	398	0.109226	0.108701	1.02372	1.02978	2.65269
cell_219	DOUBLET	DOUBLET	ATGAGGGGTGGAAACC-1	3145518	56825	235273	300070	2553350	0.0953961	0.114213	827	0.0814864	0.0814864	0.954055	0.964849	4.76244
cell_22	DOUBLET	DOUBLET	AAGACCTCAGCGTGTC-1	3346718	45058	252411	324274	2724975	0.0968931	0.121567	882	0.0732914	0.0732914	0.848421	0.859997	4.64939
cell_220	1	1	ATGCGATCAAGGTATA-1	3010288	31272	216794	290732	2471490	0.0965795	0.110213	800	0.0788851	0.0824256	0.904468	0.945657	2.15028
cell_221	DOUBLET	DOUBLET	ATGCGATCATTTCGTT-1	655910	14216	55257	61786	524651	0.0941989	0.0233949	170	0.129103	0.129103	0.819844	0.821996	1.389
cell_222	NOISY_CONFIDENCE	NOISY_CONFIDENCE	ATGGGAGAGTTAGGTA-1	1183976	19339	81526	111047	972064	0.0937916	0.0436172	315	0.118794	0.118794	1.01325	1.01742	6.08431
cell_223	NOISY_CONFIDENCE	NOISY_CONFIDENCE	ATGGGAGCAAACTCAC-1	3799350	44293	283222	367959	3103876	0.0968479	0.139109	1005	0.0735557	0.0779836	0.886885	0.9549	1.95626
cell_224	2	2.1	ATGGGAGTCGTGTCAA-1	1743146	23201	128045	155341	1436559	0.0891153	0.0640779	465	0.09217	0.09217	0.896447	0.902612	2.8067
cell_225	4	4.1	ATTACTCGTACAGGAC-1	2640724	63550	203776	250903	2122495	0.095013	0.0945914	687	0.0847829	0.0845648	0.942787	0.943276	3.63637
cell_226	1	1	ATTACTCGTCGCGCTA-1	779708	9397	59122	72155	639034	0.0925411	0.028664	207	0.137777	0.136428	0.969684	0.930257	1.99728
cell_227	DOUBLET	DOUBLET	ATTACTCTCGTCTAAG-1	760864	5248	50694	75486	629436	0.0992109	0.0283377	204	0.144818	0.141886	1.02765	1.01464	1.65961
cell_228	NOISY_CONFIDENCE	NOISY_CONFIDENCE	ATTATCCTCAACAGCT-1	1994648	22989	143641	192792	1635226	0.0966546	0.0732669	529	0.0947905	0.0946167	0.973962	0.928656	6.9804
cell_229	3	3.3	ATTATCCTCCACCGGA-1	2550526	22031	190733	247272	2090490	0.0969494	0.0935963	677	0.0806353	0.0806353	0.879621	0.888556	2.79888
cell_23	NOISY_CONFIDENCE	NOISY_CONFIDENCE	AAGACCTCAGCTCATA-1	1522790	13432	115938	148341	1245079	0.097414	0.0556419	403	0.121237	0.126168	1.15434	1.16573	2.74235
cell_230	4	4.2	ATTCTACAGCGTGAGT-1	3120932	24720	250237	304716	2541259	0.0976362	0.113978	823	0.0795604	0.0795604	0.92139	0.932071	4.50172
cell_231	NOISY_CONFIDENCE	NOISY_CONFIDENCE	ATTCTACAGTAGATCA-1	439414	9304	21621	43339	365150	0.0986291	0.0163251	118	0.0125638	0.0125638	0.0311944	0.0328216	1.02489
cell_232	3	3.2	ATTGGACAGAGTAATC-1	2666336	58913	191356	258393	2157674	0.0969094	0.0960654	699	0.0835004	0.0835004	0.928454	0.937632	2.78869
cell_233	NOISY_CONFIDENCE	NOISY_CONFIDENCE	ATTGGACCACGTGGCT-1	767412	27588	48537	72162	619125	0.0940329	0.0276406	200	0.0216559	0.0216559	0.0935307	0.0962684	2.9528
cell_234	1	1	ATTGGACCAGCAGATG-1	1026502	9345	72411	102177	842569	0.099539	0.0378411	273	0.124788	0.118876	0.992232	0.967243	1.99544
cell_235	1	1	ATTGGACGTCTTCACC-1	2720170	53164	215528	260733	2190745	0.0958517	0.0977691	709	0.0845794	0.0836668	0.947565	0.942623	1.99858
cell_236	3	3.1	ATTGGTGAGAGGTTAT-1	2047470	25085	155852	196097	1670436	0.0957753	0.0741757	541	0.0944775	0.0921028	0.980085	0.963525	2.72471
cell_237	4	4.1	ATTGGTGGTATTGAAG-1	2329778	22634	165941	222811	1918392	0.0956362	0.0858546	621	0.0850984	0.0850984	0.907251	0.915355	3.71086
cell_238	2	2.1	ATTTCTGGTTGGTGAG-1	2667516	33925	185005	259545	2189041	0.0972984	0.0979743	709	0.0848692	0.0842478	0.951428	0.943106	2.84826
cell_239	3	3.2	CAACCTCAGGCGACAT-1	1993210	29523	144864	194441	1624382	0.0975517	0.0727489	526	0.0894965	0.0894965	0.906537	0.913449	2.87543
cell_24	1	1	AAGACCTGTACTACAC-1	1916772	36206	148364	188688	1543514	0.0984405	0.0687253	500	0.0938161	0.0930066	0.941618	0.945373	1.99673
cell_240	1	1	CAACCTCGTGCGAACA-1	1457844	46855	114427	135093	1161469	0.0926663	0.0520039	376	0.101718	0.104712	0.910654	0.944325	1.99908
cell_241	NOISY_CONFIDENCE	NOISY_CONFIDENCE	CAACTAGTCTCCATGC-1	1022786	29347	83124	97246	813069	0.0950795	0.0363133	263	0.124852	0.137534	0.982753	1.0063	4.20305
cell_242	NOISY_DIMAPD	NOISY_DIMAPD	CAAGAAAGTGCAACCC-1	571232	22456	38621	53958	456197	0.094459	0.0203833	148	0.222504	0.222504	1.39921	1.4012	1.61891
cell_243	2	2.1	CAAGAAAGTTCTCTCG-1	1389478	16822	107315	135268	1130073	0.0973517	0.0506531	366	0.0970458	0.0970458	0.851143	0.855862	2.34285
cell_244	2	2.1	CAAGATCTCAAGCCAT-1	4796494	54676	345629	470459	3925730	0.0980839	0.175941	1271	0.0606491	0.0609905	0.70575	0.72579	2.80846
cell_245	DOUBLET	DOUBLET	CAAGGCCAGCGAACTG-1	1620030	24182	127547	155427	1312874	0.0959408	0.0587258	425	0.0986025	0.0986025	0.929519	0.935082	4.17333
cell_246	5	5	CAAGGCCCAAGTGACG-1	1921308	35762	144730	183654	1557162	0.095588	0.0696717	504	0.0854955	0.0844998	0.843614	0.821748	6.73271
cell_247	4	4.2	CAAGGCCTCACTCATT-1	2280050	34948	139627	218810	1886665	0.0959672	0.0839881	611	0.109231	0.109231	1.21338	1.2213	3.86111
cell_248	NOISY_CONFIDENCE	NOISY_CONFIDENCE	CAAGTTGAGAGTCCTT-1	4342104	53559	304379	422023	3562143	0.0971932	0.159473	1153	0.0618132	0.0608826	0.715824	0.702908	2.24471
cell_249	NOISY_CONFIDENCE	NOISY_CONFIDENCE	CAAGTTGCATAGGGCA-1	456362	18245	25539	42348	370230	0.0927948	0.0165466	120	0.0123092	0.0123092	0.0303107	0.0317572	2.19746
cell_25	NOISY_CONFIDENCE	NOISY_CONFIDENCE	AAGACCTTCACTACAG-1	658898	13935	35565	65713	543685	0.0997317	0.0242829	176	0.153663	0.153663	1.00102	1.00324	2.85789
cell_250	3	3.2	CACAAACAGAAACCAT-1	4485904	42350	320881	444749	3677924	0.0991437	0.164955	1191	0.0647735	0.061158	0.772551	0.713045	2.87893
cell_251	NOISY_CONFIDENCE	NOISY_CONFIDENCE	CACAAACGTTATGCGT-1	559938	11680	29856	55444	462958	0.0990181	0.0207336	150	0.0696255	0.0696255	0.40123	0.403211	0.6031
cell_252	1	1	CACACCTCAAGCATGG-1	878094	8758	62531	86337	720468	0.0983232	0.0323913	233	0.130851	0.128062	0.972912	0.953868	1.99732
cell_253	3	3.1	CACACCTGTTCGAGCC-1	2086204	112502	157968	191631	1624103	0.0918563	0.0724051	526	0.0886391	0.0877587	0.898573	0.886235	2.81235
cell_254	2	2.1	CACACTCCAGGATCCC-1	2280934	40427	169290	218622	1852595	0.0958476	0.0830055	600	0.0866578	0.0851926	0.920257	0.877862	2.64617
cell_255	1	1	CACACTCGTCAGGTAG-1	3663792	28119	253550	354260	3027863	0.0966922	0.135466	980	0.0791734	0.0768666	0.977978	0.931349	2.09347
cell_256	DOUBLET	DOUBLET	CACACTCTCTCATCTA-1	2086660	46514	158555	197234	1684357	0.0945214	0.0748166	545	0.0958198	0.0958198	0.995973	1.0031	4.51255
cell_257	NOISY_CONFIDENCE	NOISY_CONFIDENCE	CACAGGCAGCGTGAAC-1	773906	16766	48532	74475	634133	0.0962326	0.0283722	205	0.0117447	0.0117447	0.0204691	0.0229077	1.80606
cell_258	3	3.2	CACAGGCGTCAAACTC-1	2011826	78464	152578	181946	1598838	0.0904382	0.0712177	518	0.0870455	0.0872698	0.873594	0.871182	2.87606
cell_259	3	3.2	CACAGTAGTAGTAGTA-1	2425878	23209	161579	236435	2004655	0.0974637	0.0891287	649	0.0876114	0.0904132	0.962242	0.991384	2.843
cell_26	DOUBLET	DOUBLET	AAGCCGCAGGGATGGG-1	1884010	25648	110017	185417	1562928	0.0984161	0.0702082	506	0.0846428	0.0846428	0.811318	0.81751	2.5073
cell_260	NOISY_CONFIDENCE	NOISY_CONFIDENCE	CACAGTAGTGTTTCAG-1	677442	9120	40149	66813	561360	0.0986254	0.0251502	182	0.0213775	0.0213775	0.0884816	0.0906579	2.13993
cell_261	DOUBLET	DOUBLET	CACAGTAGTTAGAGCG-1	1568578	47936	109314	148334	1262994	0.0945659	0.0561617	409	0.0993748	0.100158	0.929328	0.937074	2.72135
cell_262	DOUBLET	DOUBLET	CACAGTATCGGCTCAG-1	3010040	29845	225116	292288	2462791	0.0971044	0.110391	797	0.0734115	0.0729229	0.819503	0.814476	4.49159
cell_263	DOUBLET	DOUBLET	CACATAGTCCAGACCG-1	823290	24458	69342	77685	651805	0.0943592	0.0291371	211	0.133698	0.133698	0.961842	0.964643	2.70633
cell_264	NOISY_CONFIDENCE	NOISY_CONFIDENCE	CACATTTAGGGTCTCC-1	624768	21018	74280	55406	474064	0.0886825	0.0211996	154	0.0144117	0.0144117	0.042007	0.0437624	1.69645
cell_265	3	3.2	CACCACTGTCAATTCG-1	1538282	37680	116882	146065	1237655	0.0949533	0.0550144	401	0.0966777	0.0972016	0.896	0.888693	2.85008
cell_266	DOUBLET	DOUBLET	CACCACTTCAAAGTGA-1	2503164	31039	180520	246101	2045504	0.098316	0.0912551	662	0.0808387	0.0820055	0.875974	0.893977	4.8178
cell_267	2	2.2	CACCACTTCACCATCC-1	2725214	98479	209400	256109	2161226	0.0939776	0.095919	700	0.0829608	0.0833171	0.923323	0.930841	2.7427
cell_268	DOUBLET	DOUBLET	CACCACTTCCGCTCTA-1	1149494	38961	86515	109487	914531	0.095248	0.0408003	296	0.105228	0.105228	0.853695	0.857542	1.90758
cell_269	DOUBLET	DOUBLET	CACCACTTCCGTATTT-1	3213208	27825	227006	314940	2643437	0.0980142	0.118233	856	0.0753925	0.0740735	0.875074	0.841277	3.78693
cell_27	1	1	AAGCCGCCACTCTTAT-1	1416094	25110	104725	136931	1149328	0.0966963	0.0509308	372	0.112992	0.108734	1.02897	1.00569	1.97719
cell_270	2	2.3	CACCAGGAGAGGGCTT-1	2760334	61512	209836	263154	2225832	0.0953341	0.0992783	721	0.0766921	0.0754304	0.844779	0.837986	2.9031
cell_271	1	1	CACCAGGAGCCACCTG-1	832298	11608	65638	79741	675311	0.0958082	0.0302169	219	0.134307	0.136445	0.97596	1.01535	1.99098
cell_272	4	4.1	CACCAGGAGCGAACTG-1	2391860	36731	149388	231813	1973928	0.0969175	0.0880995	639	0.0957239	0.0957239	1.07023	1.07879	3.37973
cell_273	1	1	CACCTTGAGAGGTAGA-1	1210906	9958	97245	116763	986940	0.0964261	0.0441781	320	0.112602	0.112602	0.95256	0.956714	1.90431
cell_274	3	3.2	CACCTTGGTACCAGCC-1	1851160	66161	139285	171563	1474151	0.0926786	0.0656874	477	0.0937465	0.0937465	0.923738	0.930055	2.81477
cell_275	3	3.1	CACCTTGTCCCACGGA-1	1425470	16477	109247	137640	1162106	0.0965576	0.0520553	376	0.100931	0.100931	0.905011	0.909915	2.79234
cell_276	DOUBLET	DOUBLET	CACTCCACAAACTCAC-1	3867852	49048	281468	376047	3161289	0.0972237	0.14155	1024	0.0684899	0.0673505	0.809058	0.795402	3.83695
cell_277	3	3.1	CAGAATCGTAGTTCTG-1	1570034	10336	125108	152835	1281755	0.097345	0.0572581	415	0.0966632	0.0966632	0.901534	0.906998	2.79016
cell_278	DOUBLET	DOUBLET	CAGAATCTCACAGCCG-1	1089276	48467	80123	102710	857976	0.094292	0.0380604	278	0.116467	0.11754	0.936485	0.960542	2.42756
cell_279	3	3.2	CAGAATCTCACCAGCG-1	1394908	60276	102226	129873	1102533	0.0931051	0.0488841	357	0.100978	0.101726	0.898241	0.914105	2.79073
cell_28	4	4.1	AAGCCGCCAGGATCCC-1	3148476	66366	239855	299752	2542503	0.0952054	0.11363	823	0.0766938	0.0767691	0.880502	0.884471	4.13327
cell_280	1	1	CAGAGAGAGTAAGTAC-1	2241654	82091	168765	210711	1780087	0.093998	0.0791695	576	0.0987702	0.0997775	1.05216	1.06602	2.01432
cell_281	3	3.2	CAGAGAGTCAGTGAAA-1	1668226	28219	119709	161749	1358549	0.0969587	0.0603959	440	0.0944882	0.0955773	0.902324	0.92397	2.8246
cell_282	NOISY_CONFIDENCE	NOISY_CONFIDENCE	CAGCAGCCAACGTTTG-1	2508234	26510	191345	243176	2047203	0.0969511	0.0913384	663	0.0896983	0.0896983	0.996663	1.0054	5.20334
cell_283	1	1	CAGCAGCTCATGTGAC-1	1851702	45977	145002	178121	1482602	0.0961931	0.0663343	480	0.0955719	0.0954297	0.940672	0.953825	1.99818
cell_284	2	2.1	CAGCCGACAGAGCTCC-1	2534578	58274	191287	239295	2045722	0.0944122	0.0914476	662	0.0859498	0.0838728	0.941957	0.916505	2.81555
cell_285	NOISY_DIMAPD	NOISY_DIMAPD	CAGCCGATCAGCCCGA-1	796992	6077	52918	77725	660272	0.0975229	0.0295842	214	0.207862	0.207862	1.56527	1.56818	1.49072
cell_286	2	2.1	CAGCGACAGCCACGTC-1	2160240	53531	156002	209398	1741309	0.0969327	0.0773972	564	0.0897528	0.0897528	0.940772	0.948295	2.83771
cell_287	DOUBLET	DOUBLET	CAGCGACCACTCTCTG-1	510730	5351	37580	49023	418776	0.0959861	0.018716	136	0.139204	0.139204	0.826865	0.828712	1.40644
cell_288	4	4.2	CAGCGACGTTGATCTG-1	2174826	15878	164236	206985	1787727	0.0951731	0.0799445	579	0.0894436	0.0904985	0.940025	0.944195	5.13549
cell_289	DOUBLET	DOUBLET	CAGCTAACACGCACCA-1	3002296	43078	210957	291031	2457230	0.0969361	0.109688	796	0.0749472	0.0733471	0.849735	0.824064	3.96083
cell_29	DOUBLET	DOUBLET	AAGCCGCTCCACTTAT-1	813136	11459	62759	79588	659330	0.0978778	0.0293363	213	0.15258	0.15258	1.11526	1.1181	1.90943
cell_290	4	4.2	CAGCTGGAGTGATGGC-1	3557980	55692	261691	342450	2898147	0.0962484	0.129565	938	0.0865072	0.0865072	1.07912	1.09142	5.14584
cell_291	NOISY_CONFIDENCE	NOISY_CONFIDENCE	CAGGTGCGTAGTTGGG-1	4169886	41687	302119	394307	3431773	0.0945606	0.153777	1111	0.0661649	0.067033	0.783226	0.796685	4.45564
cell_292	DOUBLET	DOUBLET	CAGGTGCTCAAGCCGC-1	1252190	12231	101376	118018	1020565	0.0942493	0.0457782	330	0.0882321	0.0848543	0.726838	0.682427	1.56176
cell_293	3	3.3	CAGGTGCTCGAAATCC-1	3445494	77669	254309	326686	2786830	0.0948154	0.124446	902	0.0728229	0.072625	0.850159	0.856445	2.77444
cell_294	NOISY_CONFIDENCE	NOISY_CONFIDENCE	CAGTAACGTAGGGACT-1	791172	21777	34085	78261	657049	0.0989178	0.029411	213	0.0187772	0.0187772	0.0713835	0.0742977	4.17649
cell_295	DOUBLET	DOUBLET	CAGTAACGTTAAAGGT-1	1532624	21031	139862	145360	1226371	0.0948439	0.0548121	397	0.111972	0.111972	1.02443	1.0294	1.98152
cell_296	NOISY_CONFIDENCE	NOISY_CONFIDENCE	CAGTAACTCCTGACAA-1	489200	5359	31108	49145	403588	0.10046	0.0181223	131	0.0312786	0.0312786	0.14172	0.143348	2.45982
cell_297	DOUBLET	DOUBLET	CAGTCCTAGCATGGCA-1	806130	21258	51268	78354	655250	0.0971977	0.0292793	212	0.071999	0.071999	0.479354	0.482095	1.05782
cell_298	3	3.1	CAGTCCTGTATGAAAC-1	2397410	72454	186075	226926	1911955	0.0946546	0.0853372	619	0.091389	0.0897152	0.990639	0.976402	2.76277
cell_299	NOISY_CONFIDENCE	NOISY_CONFIDENCE	CAGTCCTGTTCTAGAC-1	1946376	53652	140916	186982	1564826	0.0960667	0.069745	507	0.0954969	0.0960979	0.97009	0.948052	3.1763
cell_3	1	1	AAAGCAACAGTTCCGG-1	1786528	46204	139381	173639	1427304	0.0971936	0.0640311	462	0.0970921	0.0953732	0.941929	0.928927	1.99956
cell_30	DOUBLET	DOUBLET	AAGGAGCAGGATCCTT-1	2082696	16110	154641	200878	1711067	0.0964509	0.0763887	554	0.0968162	0.09559	1.02438	1.01182	1.76079
cell_300	1	1	CATATGGCACGTGGCT-1	1830920	65964	139285	169434	1456237	0.0925404	0.0651083	472	0.0960488	0.097001	0.937459	0.943477	1.97589
cell_301	NOISY_CONFIDENCE	NOISY_CONFIDENCE	CATATGGGTTCCGTCT-1	546678	40072	21456	50081	435069	0.0916097	0.0191731	141	0.0257517	0.0257517	0.114389	0.116306	1.60966
cell_302	NOISY_CONFIDENCE	NOISY_CONFIDENCE	CATATGGGTTGATCTG-1	521466	7283	34785	49657	429741	0.0952258	0.0192448	139	0.115291	0.115291	0.665424	0.667207	2.32392
cell_303	NOISY_DIMAPD	NOISY_DIMAPD	CATCAAGGTGGTGAGT-1	2096756	38295	144328	205380	1708753	0.0979513	0.0762292	553	0.130472	0.130472	1.43103	1.43824	1.99539
cell_304	DOUBLET	DOUBLET	CATCAGAAGCGTCAAG-1	672140	11117	60763	58966	541294	0.0877287	0.0242408	175	0.138803	0.148202	0.927483	0.974326	2.02948
cell_305	3	3.1	CATCAGACAAATCGCT-1	1866992	105333	142727	171800	1447132	0.0920197	0.0645274	469	0.091575	0.0912421	0.888773	0.882984	2.78862
cell_306	DOUBLET	DOUBLET	CATCAGACACGGCTGT-1	4766734	42042	346243	471841	3906608	0.0989862	0.174927	1265	0.061161	0.0594289	0.715716	0.695492	4.80909
cell_307	DOUBLET	DOUBLET	CATCAGAGTCAGTTTG-1	563030	12463	46247	53971	450349	0.0958581	0.0201379	146	0.114044	0.114044	0.693963	0.695965	1.93348
cell_308	DOUBLET	DOUBLET	CATCCACAGCACAGGT-1	3910434	39789	271547	383066	3216032	0.09796	0.143817	1041	0.0693095	0.0694964	0.82653	0.830828	3.80216
cell_309	DOUBLET	DOUBLET	CATCGAACATAGAGGC-1	2516916	74946	181543	235496	2024931	0.0935653	0.0902368	656	0.0772198	0.0769847	0.826614	0.821828	3.80635
cell_31	1	1	AAGGTTCAGTTCCACA-1	2192692	45683	173155	212374	1761480	0.0968554	0.0786763	570	0.0894851	0.0883246	0.934443	0.930005	1.9971
cell_310	NOISY_CONFIDENCE	NOISY_CONFIDENCE	CATCGAAGTTCGATTG-1	637700	8097	51537	61241	516825	0.0960342	0.022993	167	0.160233	0.16233	1.048	1.02314	4.41338
cell_311	DOUBLET	DOUBLET	CATCGAATCGACTGCG-1	2644904	55936	194193	252640	2142135	0.0955195	0.0954781	694	0.0815253	0.0815253	0.906088	0.915416	3.99275
cell_312	NOISY_CONFIDENCE	NOISY_CONFIDENCE	CATCGGGAGAACTCGG-1	482840	7632	23063	48959	403186	0.101398	0.0181019	131	0.0117021	0.0117021	0.0251685	0.0269602	1.75488
cell_313	DOUBLET	DOUBLET	CATCGGGCAACGACGA-1	802640	8885	53786	79980	659989	0.0996462	0.0295183	214	0.0819823	0.0819823	0.535048	0.53756	1.81461
cell_314	DOUBLET	DOUBLET	CATCGGGCATATGTGC-1	758566	41503	63355	69402	584306	0.0914911	0.026014	189	0.100871	0.100871	0.681457	0.684034	2.092
cell_315	1	1	CATGCCTAGTGTCTCA-1	1797184	48795	142690	167230	1438469	0.0930511	0.0641384	466	0.0941709	0.0946364	0.915974	0.926595	1.99601
cell_316	DOUBLET	DOUBLET	CATGCCTCAATGTGTC-1	1121194	17979	47096	111026	945093	0.0990248	0.042297	306	0.0519286	0.0519286	0.369358	0.373192	2.72557
cell_317	4	4.2	CATGCCTGTACTAGGG-1	1976402	21283	129941	190148	1635030	0.0962092	0.0729618	529	0.0896832	0.0896832	0.910394	0.917337	4.2274
cell_318	DOUBLET	DOUBLET	CATGGCGAGCTGCGAA-1	691006	8455	62476	64792	555283	0.0937647	0.0249052	180	0.0731836	0.0731836	0.445499	0.447712	1.48564
cell_319	NOISY_CONFIDENCE	NOISY_CONFIDENCE	CATGGCGCACGCTGAC-1	3611800	47518	277118	345509	2941655	0.0956612	0.131518	953	0.0711728	0.0711728	0.83493	0.847451	3.4809
cell_32	DOUBLET	DOUBLET	AAGGTTCGTCCGAAGA-1	2286900	55230	163666	218368	1849636	0.0954865	0.0826444	599	0.0857359	0.0857359	0.906071	0.913956	4.3334
cell_320	NOISY_CONFIDENCE	NOISY_CONFIDENCE	CATTATCAGGAGTTGC-1	433150	15189	23453	40732	353776	0.0940367	0.0158212	115	0.00776834	0.00776834	0.00361265	0.00517972	1.11328
cell_321	NOISY_CONFIDENCE	NOISY_CONFIDENCE	CATTCGCCATAGTGTC-1	678268	20049	27409	65768	565042	0.0969646	0.0252214	183	0.12118	0.12118	0.815614	0.818079	0.998366
cell_322	3	3.3	CCACCTATCTAGCTAG-1	3218810	22933	234384	313616	2647877	0.0974323	0.118434	857	0.0739719	0.073657	0.851383	0.846222	2.78624
cell_323	DOUBLET	DOUBLET	CCACGGAAGAGGGCTT-1	1506610	44658	120897	136965	1204090	0.0909094	0.0538038	390	0.11852	0.11852	1.09698	1.10201	3.1662
cell_324	DOUBLET	DOUBLET	CCACGGAAGGCGCTCT-1	1873082	78044	134829	157781	1502428	0.084236	0.0669199	486	0.0972882	0.0979505	0.969418	0.967517	2.68808
cell_325	DOUBLET	DOUBLET	CCACGGAAGGGAAACA-1	1939012	47611	144039	182892	1564470	0.0943223	0.0701075	507	0.113866	0.114171	1.18772	1.16017	2.01584
cell_326	DOUBLET	DOUBLET	CCACTACCAAAGGTTA-1	1327152	27578	80379	130020	1089175	0.0979692	0.0485733	353	0.0998443	0.0998443	0.86229	0.866799	3.04568
cell_327	NOISY_CONFIDENCE	NOISY_CONFIDENCE	CCACTACTCTGCTACC-1	628512	16678	52473	58790	500571	0.0935384	0.0223176	162	0.00810188	0.00810188	0	0	1.71649
cell_328	3	3.1	CCAGCGAAGAGCCCAA-1	2083180	18802	154293	201156	1708929	0.096562	0.076667	553	0.0877878	0.0877878	0.898508	0.905675	2.7876
cell_329	2	2.1	CCATGTCAGAGCTGGT-1	2770806	27422	206697	264697	2271990	0.0955307	0.101631	736	0.0810459	0.081422	0.911089	0.917914	2.82358
cell_33	DOUBLET	DOUBLET	AAGTCTGTCGCGAGAA-1	932978	11137	74497	90861	756483	0.0973881	0.0339238	245	0.117482	0.117807	0.872849	0.898185	2.65874
cell_330	2	2.1	CCATGTCCACGGAATG-1	1358208	13309	96754	130305	1117840	0.0959389	0.0500697	362	0.105824	0.105824	0.941894	0.946642	2.81758
cell_331	NOISY_CONFIDENCE	NOISY_CONFIDENCE	CCATTCGAGCAGCCCT-1	1051888	32233	77584	98158	843913	0.093316	0.0377724	273	0.0109369	0.0109369	0.00444319	0.00777022	1.52676
cell_332	5	5	CCATTCGAGTGAAGAG-1	2296812	21535	173452	219898	1881927	0.0957405	0.084322	609	0.0832521	0.0832521	0.876725	0.88468	6.72887
cell_333	NOISY_CONFIDENCE	NOISY_CONFIDENCE	CCATTCGCATGGGCCT-1	782402	27192	43818	75253	636139	0.096182	0.0284721	206	0.0170302	0.0170302	0.058626	0.0611022	2.13719
cell_334	NOISY_CONFIDENCE	NOISY_CONFIDENCE	CCCAATCCAAGAACTA-1	2173530	32364	161936	209033	1770197	0.0961721	0.0791914	573	0.0876379	0.0856844	0.914051	0.879428	4.80336
cell_335	NOISY_CONFIDENCE	NOISY_CONFIDENCE	CCCAATCCACGTCATA-1	2334758	43507	177502	222706	1891043	0.0953872	0.0842567	612	0.0951661	0.0951661	1.03637	1.04441	4.32776
cell_336	NOISY_CONFIDENCE	NOISY_CONFIDENCE	CCCAGTTTCCCAAGCG-1	776190	40826	52578	71358	611428	0.0919337	0.0272301	198	0.134022	0.132769	0.93923	0.889402	2.7888
cell_337	NOISY_CONFIDENCE	NOISY_CONFIDENCE	CCCATACAGACAGACC-1	3426258	34531	235607	331679	2824441	0.096805	0.126613	915	0.077364	0.0738751	0.928041	0.855524	5.03639
cell_338	NOISY_CONFIDENCE	NOISY_CONFIDENCE	CCCATACCAGACTTGT-1	4323924	39028	316243	417411	3551242	0.0965352	0.159129	1150	0.0630104	0.0624204	0.736364	0.737759	3.16155
cell_339	DOUBLET	DOUBLET	CCCATACGTGCGGTAA-1	450388	8858	30009	43210	368311	0.0959395	0.0163988	119	0.185426	0.185426	1.02281	1.02434	2.60288
cell_34	NOISY_CONFIDENCE	NOISY_CONFIDENCE	AATCCAGCAGAAGAAG-1	2731444	38027	185746	274390	2233281	0.100456	0.099826	723	0.0774494	0.0787718	0.85414	0.868735	3.73505
cell_340	NOISY_DIMAPD	NOISY_DIMAPD	CCCATACTCAGCGGCT-1	1549382	66509	88418	145925	1248530	0.0941827	0.0556241	404	0.146562	0.146562	1.36779	1.37266	2.81622
cell_341	NOISY_CONFIDENCE	NOISY_CONFIDENCE	CCCTCCTAGGCTACGA-1	2512032	19761	176931	240003	2075337	0.0955414	0.0925689	672	0.0842976	0.0842976	0.929542	0.938458	6.52356
cell_342	DOUBLET	DOUBLET	CCCTCCTGTCCGATGC-1	775264	18901	62737	72812	620814	0.093919	0.0276274	201	0.110268	0.110268	0.758741	0.761375	1.75595
cell_343	DOUBLET	DOUBLET	CCCTCCTGTCTAGGTT-1	957932	13107	61755	91306	791764	0.0953157	0.0353634	256	0.13826	0.140316	1.07867	1.08278	1.85998
cell_344	DOUBLET	DOUBLET	CCCTCCTTCCCGCATT-1	3348680	42619	242521	311817	2751723	0.0931164	0.123133	891	0.0715318	0.0715318	0.825758	0.837563	1.0066
cell_345	DOUBLET	DOUBLET	CCCTCCTTCTGGGCAC-1	2622996	38999	185863	246924	2151210	0.0941382	0.0962403	697	0.079534	0.0759144	0.875832	0.817229	3.80326
cell_346	1	1	CCGGTAGAGCGGATCA-1	1370502	46434	107223	116490	1100355	0.0849981	0.0490671	356	0.105612	0.105299	0.93197	0.927284	2.00275
cell_347	DOUBLET	DOUBLET	CCGGTAGCAGTGGATG-1	2349558	22039	167587	217485	1942447	0.0925642	0.0866984	629	0.0823355	0.0823355	0.876748	0.884999	5.94762
cell_348	DOUBLET	DOUBLET	CCGGTAGGTTGCCACG-1	779834	15849	57469	71621	634895	0.0918413	0.0283982	206	0.0576812	0.0576812	0.373991	0.376813	1.84931
cell_349	DOUBLET	DOUBLET	CCGGTAGTCCGACCAG-1	2887006	22312	212117	273920	2378657	0.0948803	0.106653	770	0.0774326	0.0774326	0.871061	0.881122	5.16837
cell_35	DOUBLET	DOUBLET	AATCCAGCATGCCATA-1	1092890	14400	53757	110790	913943	0.101373	0.040836	296	0.136685	0.136685	1.1446	1.14849	2.69964
cell_350	2	2.3	CCGTACTCATGTATGC-1	1837714	31447	127676	174058	1504533	0.0947144	0.0670192	487	0.0945667	0.093491	0.94352	0.942433	2.89637
cell_351	DOUBLET	DOUBLET	CCGTACTTCCTTCGCA-1	967048	20608	81994	89219	775227	0.0922591	0.0347218	251	0.0814228	0.0785457	0.578213	0.556223	1.94053
cell_352	NOISY_CONFIDENCE	NOISY_CONFIDENCE	CCGTGGATCTAATGGC-1	2166532	25434	155018	199858	1786222	0.0922479	0.0800625	578	0.0943475	0.0931742	1.00965	0.960666	5.6763
cell_353	2	2.1	CCGTTCAAGTTAGGTA-1	3342110	38292	223482	316968	2763368	0.0948407	0.123202	895	0.0801234	0.0805516	0.965359	0.954996	2.71494
cell_354	NOISY_CONFIDENCE	NOISY_CONFIDENCE	CCGTTCACAACTTTCT-1	794358	55547	48763	71166	618882	0.0895893	0.0275103	200	0.0334938	0.0334938	0.184165	0.186902	1.55063
cell_355	DOUBLET	DOUBLET	CCGTTCAGTCCCTGGA-1	3306208	25669	233370	316290	2730879	0.0956655	0.122421	884	0.0734182	0.0734182	0.853463	0.865169	2.73817
cell_356	DOUBLET	DOUBLET	CCTAAAGCACAACTTG-1	762586	17043	57614	73906	614023	0.096915	0.0273136	199	0.140618	0.137911	1.01134	0.999516	2.08061
cell_357	1	1	CCTAAAGCACTAAGGG-1	459798	2901	33342	44920	378635	0.0976951	0.0170336	123	0.178378	0.178013	0.996191	0.983683	1.98872
cell_358	DOUBLET	DOUBLET	CCTAAAGGTATTCGTG-1	1743460	17990	123556	168672	1433242	0.0967456	0.0638062	464	0.0950868	0.0950868	0.930134	0.936302	4.90817
cell_359	NOISY_CONFIDENCE	NOISY_CONFIDENCE	CCTACCAAGAGCTGCA-1	2719290	46915	190339	259848	2222188	0.0955573	0.0995018	720	0.0803975	0.0803975	0.895533	0.905019	4.56619
cell_36	DOUBLET	DOUBLET	AATCCAGTCCACTAAG-1	943170	16589	59957	94531	772093	0.100227	0.0345494	250	0.131368	0.131171	1.00795	1.01883	1.59683
cell_360	3	3.2	CCTACCAAGTCAAGGC-1	1384694	30715	100374	130673	1122932	0.0943696	0.0502384	364	0.108855	0.107559	0.981919	0.927538	2.85567
cell_361	DOUBLET	DOUBLET	CCTACCACACATAAAG-1	1318048	11288	92150	129905	1084705	0.0985586	0.0484811	351	0.114812	0.114812	1.02731	1.03201	2.63923
cell_362	2	2.1	CCTACCATCACTGCGG-1	2242130	15663	164661	218628	1843178	0.0975091	0.0825762	597	0.0857695	0.0852119	0.902415	0.893226	2.82115
cell_363	NOISY_CONFIDENCE	NOISY_CONFIDENCE	CCTAGCTAGCGTCGAA-1	1409382	24614	93921	113430	1177417	0.0804821	0.0526079	381	0.110233	0.110233	1.01455	1.01962	3.74317
cell_364	1	1	CCTAGCTGTACTGCTA-1	1193218	13798	89364	114832	975224	0.0962372	0.0434369	316	0.113231	0.112353	0.95784	0.951685	1.99063
cell_365	3	3.2	CCTAGCTGTTAAGTAG-1	2587644	18212	173192	247248	2148992	0.0955495	0.0961294	696	0.0832071	0.0832071	0.925944	0.935165	2.87488
cell_366	4	4.1	CCTATTAGTACAATAG-1	2173408	17661	141870	207653	1806224	0.0955426	0.0804666	585	0.0966625	0.0949631	1.04648	0.984995	3.80861
cell_367	3	3.1	CCTCAGTAGATGTAAC-1	2959738	42348	221925	284647	2410818	0.096173	0.107796	781	0.0826178	0.0826178	0.951084	0.96126	2.70095
cell_368	DOUBLET	DOUBLET	CCTCAGTGTAGAATAC-1	1438792	22052	79365	137971	1199404	0.0958936	0.0536045	388	0.101806	0.104202	0.946264	0.959589	2.02812
cell_369	3	3.1	CCTCAGTTCTGTGGCG-1	1168710	30842	91882	109280	936706	0.0935048	0.0419025	303	0.111278	0.111278	0.919562	0.923514	2.76843
cell_37	DOUBLET	DOUBLET	AATCCAGTCGAATGTC-1	3421398	51667	255060	338311	2776360	0.0988809	0.123741	899	0.0738946	0.0734212	0.863944	0.873844	4.62627
cell_370	1	1	CCTCTGAAGTGATGGC-1	2670792	38308	208126	256544	2167814	0.0960554	0.0966861	702	0.0842404	0.0834592	0.939357	0.93683	1.99925
cell_371	3	3.2	CCTCTGACAACGACAG-1	2191052	24713	152935	213808	1799596	0.0975823	0.080193	583	0.0889765	0.0888812	0.945149	0.920721	2.81628
cell_372	NOISY_CONFIDENCE	NOISY_CONFIDENCE	CCTCTGAGTCAGTGGA-1	2752426	24744	207955	264522	2255205	0.096105	0.100848	730	0.0787603	0.0787816	0.877324	0.881619	0.997423
cell_373	DOUBLET	DOUBLET	CCTCTGAGTTGAACTC-1	1224838	23629	92675	117120	991414	0.0956208	0.0443127	321	0.122667	0.128748	1.02638	1.049	2.25441
cell_374	NOISY_CONFIDENCE	NOISY_CONFIDENCE	CCTTACGAGTGGTTAA-1	1518810	12694	117104	143971	1245041	0.094792	0.0557304	403	0.118927	0.12225	1.13077	1.11331	4.20195
cell_375	NOISY_CONFIDENCE	NOISY_CONFIDENCE	CCTTACGCACGGGATA-1	1422988	17828	116177	134985	1153998	0.0948603	0.0516311	374	0.121054	0.121937	1.10491	1.1382	2.27739
cell_376	DOUBLET	DOUBLET	CCTTACGTCGTAAGGG-1	3243976	14180	234110	303853	2691833	0.0936668	0.120548	872	0.0759536	0.0744288	0.890059	0.851243	4.87063
cell_377	NOISY_CONFIDENCE	NOISY_CONFIDENCE	CCTTCGAAGGCAGTCA-1	701404	27255	54484	65149	554516	0.0928837	0.0246458	180	0.0538356	0.0538356	0.30809	0.310232	1.16436
cell_378	DOUBLET	DOUBLET	CCTTCGAAGGCCGAAT-1	2956016	24322	214253	284420	2433021	0.0962173	0.109005	788	0.0837786	0.0837786	0.980617	0.99116	4.48026
cell_379	NOISY_CONFIDENCE	NOISY_CONFIDENCE	CCTTCGATCGAATGTC-1	648972	10282	33627	63504	541559	0.0978532	0.0242738	175	0.0398258	0.0398258	0.215539	0.217745	1.75728
cell_38	NOISY_CONFIDENCE	NOISY_CONFIDENCE	AATCGGTAGGCTATCT-1	885806	53989	57813	81957	692047	0.0925225	0.0302972	224	0.014747	0.014747	0.0385354	0.0415997	2.39957
cell_380	1	1	CCTTTCTTCGTAGCGC-1	1342794	12312	111577	126446	1092459	0.0941663	0.0488183	354	0.112839	0.111173	1.00937	0.977157	1.94402
cell_381	DOUBLET	DOUBLET	CGAACATAGTTTGCGT-1	2022518	24116	166926	195033	1636443	0.0964308	0.0733652	530	0.0946726	0.0946726	0.965537	0.972379	2.24537
cell_382	2	2.1	CGAACATTCACGACGC-1	2211398	30194	162168	214968	1804068	0.0972091	0.0803375	584	0.0857718	0.0857718	0.904341	0.912177	2.69833
cell_383	DOUBLET	DOUBLET	CGACCTTTCGATCCGG-1	912526	10230	53682	88698	759916	0.0972005	0.0341549	246	0.139974	0.139974	1.08658	1.08986	1.62559
cell_384	1	1	CGACTTCCACTCTCTG-1	959172	16409	75369	91324	776070	0.0952113	0.0346302	251	0.122894	0.124726	0.949092	0.964006	1.9982
cell_385	DOUBLET	DOUBLET	CGACTTCTCTTAGCTT-1	862936	98067	47102	75611	642156	0.0876206	0.0285269	208	0.0833058	0.0833058	0.569427	0.572207	2.70019
cell_386	NOISY_DIMAPD	NOISY_DIMAPD	CGAGAAGCACGCGATC-1	1053720	33447	102421	95182	822670	0.0903295	0.0367226	266	0.18221	0.18221	1.45862	1.46199	1.49219
cell_387	1	1	CGAGAAGTCACTACAG-1	1115916	9853	83593	109809	912661	0.0984026	0.0409174	296	0.122818	0.123596	1.01349	1.03906	2.24705
cell_388	2	2.1	CGAGCACGTCCCTTGT-1	1581380	33801	112908	146510	1288161	0.0926469	0.0574018	417	0.100583	0.100178	0.950186	0.94346	2.86325
cell_389	2	2.1	CGAGCACTCTTATGGG-1	1484810	11037	103269	141967	1228537	0.0956129	0.055239	398	0.103009	0.103504	0.946754	0.937707	2.82649
cell_39	2	2.1	AATCGGTCAATGGTAA-1	1957936	19338	131940	194552	1612106	0.0993659	0.0719673	522	0.0982735	0.097894	1.01296	1.01671	2.86898
cell_390	DOUBLET	DOUBLET	CGAGCCAAGAATGTGT-1	1302836	11570	103788	121828	1065650	0.0935099	0.0478167	345	0.132785	0.132785	1.18972	1.19426	3.96089
cell_391	NOISY_CONFIDENCE	NOISY_CONFIDENCE	CGAGCCAAGACTGGCA-1	714946	11949	51977	68932	582088	0.0964157	0.0259867	188	0.0758901	0.0758901	0.474229	0.476555	1.64182
cell_392	NOISY_CONFIDENCE	NOISY_CONFIDENCE	CGAGCCAAGAGTCCTT-1	541698	10985	20830	53379	456504	0.0985401	0.0204913	148	0.0106714	0.0106714	0.0183403	0.0201867	2.21048
cell_393	NOISY_DIMAPD	NOISY_DIMAPD	CGAGCCACACCAATGT-1	469004	7701	31658	45142	384503	0.0962508	0.0171444	125	0.312844	0.312844	1.80342	1.80504	2.90245
cell_394	1	1	CGAGCCACAGAGGTCA-1	2048688	38207	161961	191865	1656655	0.0936526	0.0738015	536	0.0906249	0.0909473	0.927042	0.93274	2.00381
cell_395	2	2.1	CGAGCCACAGTGTAGG-1	866754	8741	62570	78616	716827	0.0907016	0.0321983	232	0.126816	0.127732	0.941899	0.9239	2.79552
cell_396	1	1	CGAGCCATCATAGGAA-1	1016766	11083	75539	95250	834894	0.0936794	0.0373031	270	0.122839	0.122124	0.974726	0.994188	1.99767
cell_397	NOISY_CONFIDENCE	NOISY_CONFIDENCE	CGATCGGGTGTCAACT-1	1045628	35509	60202	101768	848149	0.0973272	0.0378941	275	0.0307198	0.0307198	0.171177	0.174481	2.25259
cell_398	2	2.1	CGATGGCAGCTTTGGT-1	2020260	37044	157173	191119	1634924	0.0946012	0.0732273	529	0.0887136	0.086297	0.89931	0.857891	2.8217
cell_399	2	2.1	CGATGTATCTTGGCCT-1	2230018	68617	160119	210763	1790519	0.0945118	0.0799045	580	0.0861013	0.087721	0.897858	0.919692	2.81108
cell_4	2	2.1	AAAGCAAGTTCTAGTG-1	1390224	14029	95600	139593	1141002	0.10041	0.051153	369	0.112115	0.109472	1.0145	1.00135	2.84556
cell_40	1	1	ACACCAACATGACTCA-1	2136956	67484	164949	205924	1698599	0.0963632	0.075523	550	0.0931389	0.0916507	0.966521	0.963467	1.99905
cell_400	DOUBLET	DOUBLET	CGATTGACAGTTCCGG-1	1726006	25444	145983	164181	1390398	0.0951219	0.0621822	450	0.0851093	0.0877144	0.79441	0.818143	2.41296
cell_401	NOISY_CONFIDENCE	NOISY_CONFIDENCE	CGATTGATCTGGTCCT-1	438374	13504	23906	42761	358203	0.0975446	0.0160145	116	0.0106576	0.0106576	0.0202549	0.0218366	0.996354
cell_402	4	4.1	CGCCAAGCACAATGTC-1	2745370	35763	193286	261489	2254832	0.0952473	0.10036	730	0.0801298	0.0791306	0.904618	0.89622	3.7789
cell_403	DOUBLET	DOUBLET	CGCCAAGGTTTCGCAA-1	1196946	15910	68492	116838	995706	0.0976134	0.0445697	322	0.139278	0.139278	1.19964	1.20376	2.63783
cell_404	1	1	CGCGGTAAGGGTAACC-1	2489704	77653	199754	225063	1987234	0.0903975	0.0885441	643	0.0970536	0.0979015	1.08034	1.08216	2.25936
cell_405	3	3.1	CGCGGTAGTACCGCTG-1	1244974	9052	97615	123516	1014791	0.0992117	0.0451652	329	0.107902	0.107902	0.926688	0.931037	2.71608
cell_406	3	3.1	CGCGTTTGTCTTAGTG-1	1558870	11622	107994	148866	1290388	0.0954961	0.0579416	418	0.105899	0.103457	1.0008	0.995768	2.58783
cell_407	1	1	CGCGTTTGTTGACGGA-1	1075172	16639	80900	99665	877968	0.0926968	0.039361	284	0.135351	0.137051	1.10696	1.13785	2.05856
cell_408	2	2.1	CGCGTTTTCACACGGC-1	1297864	30447	98144	122566	1046707	0.0944367	0.0467233	339	0.1043	0.1043	0.902887	0.90736	2.86095
cell_409	1	1	CGCGTTTTCGAGGTGA-1	1322720	29004	103379	121146	1069191	0.0915885	0.0476383	346	0.108314	0.106394	0.95319	0.949121	1.99964
cell_41	NOISY_DIMAPD	NOISY_DIMAPD	ACACCAATCCGAAGCC-1	2773668	60059	183249	272825	2257535	0.0983625	0.100888	731	0.104654	0.104654	1.25454	1.26429	2.40836
cell_410	NOISY_CONFIDENCE	NOISY_CONFIDENCE	CGCTATCCATTTGCGA-1	566562	4658	34578	54626	472700	0.0964166	0.0211944	153	0.0186932	0.0186932	0.0694132	0.0713861	1.86737
cell_411	NOISY_CONFIDENCE	NOISY_CONFIDENCE	CGCTTCAAGATCTGAA-1	501218	10438	31346	48524	410910	0.0968122	0.0183604	133	0.146328	0.146328	0.833981	0.835663	1.66777
cell_412	2	2.2	CGCTTCAAGCCAGTAG-1	1522996	13063	106689	148639	1254605	0.0975964	0.0562143	406	0.107775	0.10591	1.01332	1.01215	2.88741
cell_413	DOUBLET	DOUBLET	CGCTTCAAGGTGATTA-1	1422798	20731	105455	134419	1162193	0.0944751	0.0515714	376	0.112862	0.110308	1.03012	1.00854	3.13876
cell_414	DOUBLET	DOUBLET	CGCTTCAGTAACTTCG-1	704520	13650	52786	67258	570826	0.0954664	0.025575	185	0.151728	0.151728	1.03266	1.0351	1.58503
cell_415	DOUBLET	DOUBLET	CGCTTCAGTTATCGGT-1	3370998	61425	252986	317094	2739493	0.0940653	0.122596	887	0.0742905	0.0747678	0.86257	0.86998	4.04291
cell_416	2	2.1	CGGACACCAGACTCCG-1	1725052	19201	133066	168176	1404609	0.0974904	0.0625937	455	0.0971623	0.0978285	0.946186	0.947154	2.83481
cell_417	1	1	CGGACACCATTCAGCA-1	1430384	47520	113064	139101	1130699	0.0972473	0.050449	366	0.105186	0.104622	0.940187	0.948956	1.99439
cell_418	NOISY_CONFIDENCE	NOISY_CONFIDENCE	CGGACACGTCGGAAGT-1	809204	22834	69648	73327	643395	0.0906162	0.0287323	208	0.117038	0.117038	0.837913	0.840752	2.54365
cell_419	NOISY_DIMAPD	NOISY_DIMAPD	CGGACGTCAGTACTCA-1	485194	15571	38028	45763	385832	0.094319	0.0171527	125	0.21712	0.21712	1.24685	1.2485	7.04627
cell_42	1	1	ACACCCTAGTTGTCGT-1	2335576	18736	185164	225199	1906477	0.0964212	0.0852259	617	0.0893081	0.0887496	0.960396	0.95652	2.00176
cell_420	DOUBLET	DOUBLET	CGGACGTGTGGTCAAG-1	2217624	25886	159919	217712	1814107	0.0981735	0.0810846	587	0.0971404	0.0971404	1.04648	1.05422	2.77826
cell_421	NOISY_CONFIDENCE	NOISY_CONFIDENCE	CGGACTGAGGACTGGT-1	844430	17249	57387	82781	687013	0.0980318	0.03086	222	0.0111862	0.0111862	0.0120625	0.0149176	1.81473
cell_422	2	2.1	CGGACTGAGTGGGATC-1	2827238	67769	209056	269915	2280498	0.0954695	0.101873	738	0.0789879	0.0785417	0.881955	0.879311	2.87062
cell_423	DOUBLET	DOUBLET	CGGACTGGTGGAAAGA-1	2885304	43302	202394	278875	2360733	0.0966536	0.105838	764	0.0790783	0.0790783	0.895023	0.905077	3.94193
cell_424	DOUBLET	DOUBLET	CGGAGCTCAAATAGGT-1	2134456	28089	149854	222322	1734191	0.104159	0.0776481	562	0.0938246	0.0938246	0.983408	0.990761	2.52863
cell_425	NOISY_CONFIDENCE	NOISY_CONFIDENCE	CGGAGCTCAGCTCATA-1	3286134	27226	231292	335163	2692453	0.101993	0.119796	872	0.0755113	0.0755113	0.882998	0.894559	5.11311
cell_426	NOISY_CONFIDENCE	NOISY_CONFIDENCE	CGGAGCTGTCCGAAGA-1	695238	6087	55197	70149	563805	0.100899	0.0253388	183	0.173935	0.17849	1.18397	1.15454	4.58978
cell_427	NOISY_CONFIDENCE	NOISY_CONFIDENCE	CGGAGTCGTGTCAACT-1	498186	20935	16973	45306	414972	0.0909419	0.0185124	134	0.00990589	0.00990589	0.0168262	0.0182869	2.24884
cell_428	DOUBLET	DOUBLET	CGGCTAGAGTGGTAGC-1	4381010	42064	332203	419545	3587198	0.0957644	0.160664	1162	0.0666638	0.0674407	0.797081	0.821704	2.53055
cell_429	1	1	CGGCTAGCACCAATGT-1	1017168	10098	72792	100305	833973	0.098612	0.0374183	270	0.123997	0.124441	0.97997	1.00249	1.99725
cell_43	1	1	ACACCGGAGGCTAGGT-1	1501420	14607	110510	146674	1229629	0.0976902	0.0548425	398	0.106521	0.107171	0.988186	1.00006	2.00123
cell_430	3	3.3	CGGCTAGGTACGTTTG-1	2583068	37683	182302	243960	2119123	0.0944458	0.0946619	686	0.0798467	0.0787315	0.87443	0.85292	2.78009
cell_431	3	3.1	CGGCTAGGTAGTCAAA-1	1449062	43136	106426	136616	1162884	0.0942789	0.0517431	377	0.0986061	0.0986061	0.886869	0.891847	2.78765
cell_432	DOUBLET	DOUBLET	CGGCTAGTCCTTGCAC-1	1659046	28225	150323	158563	1321935	0.0955748	0.0592399	428	0.103828	0.103828	0.970811	0.976168	1.37863
cell_433	DOUBLET	DOUBLET	CGGGTCAAGAATCGTA-1	804608	18860	45651	77094	663003	0.0958156	0.0296294	215	0.130292	0.130292	0.958291	0.961243	1.79631
cell_434	DOUBLET	DOUBLET	CGGGTCATCCTATGAG-1	890952	7019	60641	86917	736375	0.0975552	0.0330915	238	0.138669	0.138669	1.05006	1.05317	2.45271
cell_435	DOUBLET	DOUBLET	CGGGTCATCGGCACCA-1	1231542	17116	71893	118969	1023564	0.0966017	0.0457624	331	0.113523	0.113523	0.993051	0.997523	2.35852
cell_436	4	4.2	CGGGTCATCTTGTCCG-1	2753612	26318	220735	276957	2229602	0.10058	0.099511	722	0.082584	0.082584	0.930197	0.939781	4.40263
cell_437	DOUBLET	DOUBLET	CGGTTAAAGAGCCACA-1	978470	16067	61127	95310	805966	0.0974072	0.036041	261	0.105036	0.109456	0.777643	0.81637	2.43938
cell_438	DOUBLET	DOUBLET	CGGTTAAGTGGAAGGG-1	3341064	39458	247654	318741	2735211	0.095401	0.122413	886	0.0714568	0.0706338	0.820642	0.806928	4.72479
cell_439	2	2.3	CGGTTAAGTGGTAACG-1	1425830	17252	105091	137119	1166368	0.0961678	0.0522111	378	0.103938	0.103938	0.938764	0.943704	2.84152
cell_44	DOUBLET	DOUBLET	ACACCGGAGGTAAGTT-1	951394	26538	77219	91639	755998	0.0963208	0.0335055	245	0.098268	0.098268	0.736695	0.73997	2.11701
cell_440	2	2.3	CGGTTAATCACCAGCG-1	1969576	31693	155289	191900	1590694	0.0974321	0.0706694	515	0.0889247	0.0870947	0.899419	0.903922	2.90124
cell_441	3	3.1	CGGTTAATCAGTGAAA-1	1862208	30181	138073	181471	1512483	0.0974494	0.0673141	490	0.0984774	0.0970554	0.990023	0.982828	2.78847
cell_442	DOUBLET	DOUBLET	CGTAGGCAGGACCACA-1	1431930	19440	125954	128433	1158103	0.0896922	0.051686	375	0.112215	0.110976	1.02625	1.01136	1.54471
cell_443	DOUBLET	DOUBLET	CGTCACTAGGTAACGC-1	1151452	17729	93135	104538	936050	0.090788	0.0417724	303	0.126868	0.1249	1.0478	1.02065	2.33124
cell_444	5	5	CGTCACTGTGGAAACC-1	2846668	48773	215216	255755	2326924	0.0898436	0.104045	753	0.0743518	0.0727056	0.821782	0.787793	6.77218
cell_445	NOISY_CONFIDENCE	NOISY_CONFIDENCE	CGTCACTTCAGCGCGT-1	648874	11273	41912	57381	538308	0.0884317	0.0241358	174	0.0583648	0.0583648	0.338605	0.340744	1.69503
cell_446	2	2.3	CGTCAGGTCATCGACA-1	2207592	31151	159238	206386	1810817	0.0934892	0.0808907	586	0.0867911	0.0876975	0.913255	0.921912	2.89333
cell_447	DOUBLET	DOUBLET	CGTCCATAGCGTTGCC-1	1827670	33555	146134	166150	1481831	0.0909081	0.0662109	480	0.0958534	0.0958534	0.938134	0.944289	3.06992
cell_448	2	2.1	CGTCCATCAGGGACTA-1	1278008	11814	97464	118965	1049765	0.0930863	0.0469189	340	0.108369	0.107125	0.937786	0.92121	2.82345
cell_449	DOUBLET	DOUBLET	CGTCTACAGAGGCAAA-1	1155092	20155	96579	104371	933987	0.0903573	0.0418013	302	0.112286	0.107843	0.923746	0.886878	2.93405
cell_45	NOISY_CONFIDENCE	NOISY_CONFIDENCE	ACACTGACATCGGGCT-1	480334	22132	41944	43755	372503	0.0910929	0.0166085	121	0.0230238	0.0230238	0.0887702	0.090152	2.61674
cell_450	1	1	CGTCTACAGCCCAACC-1	2012858	55118	157806	182387	1617547	0.090611	0.0721746	524	0.0944369	0.0943552	0.960381	0.957973	2.00124
cell_451	DOUBLET	DOUBLET	CGTCTACAGGTGCACA-1	1319256	21118	110517	119485	1068136	0.09057	0.0477884	346	0.107159	0.107159	0.935724	0.940251	1.27327
cell_452	NOISY_CONFIDENCE	NOISY_CONFIDENCE	CGTCTACAGTGTACCT-1	1122478	31336	69337	104697	917108	0.0932731	0.040887	297	0.046201	0.046201	0.308354	0.311878	2.22831
cell_453	DOUBLET	DOUBLET	CGTCTACCAGCGATGA-1	639268	14040	42254	58232	524742	0.0910917	0.0233072	170	0.17008	0.167087	1.10911	1.10908	1.41494
cell_454	DOUBLET	DOUBLET	CGTCTACGTAGAACAT-1	1238728	17410	108957	112515	999846	0.0908311	0.044654	324	0.119428	0.119428	1.01035	1.01445	2.22499
cell_455	1	1	CGTCTACGTGCTTTGA-1	919032	17433	72484	84260	744855	0.0916834	0.0333643	241	0.120652	0.124034	0.910031	0.948454	2.00247
cell_456	DOUBLET	DOUBLET	CGTGTCTTCCGCCTTA-1	1980032	19111	136418	165372	1659131	0.0835199	0.0743284	537	0.0900413	0.0900029	0.923105	0.895731	4.08615
cell_457	1	1	CGTTAGAGTCAAGTCT-1	1449392	74051	111489	129786	1134066	0.0895451	0.0504915	367	0.107584	0.104988	0.96101	0.922174	1.99824
cell_458	2	2.3	CGTTAGAGTGTGCTTA-1	1649870	34889	118901	155172	1340908	0.094051	0.0598407	434	0.0974121	0.0974121	0.92534	0.931031	2.91172
cell_459	2	2.2	CGTTAGATCCTTGCAC-1	2640270	54829	206135	249229	2130077	0.0943953	0.095026	690	0.0812058	0.0816903	0.892913	0.907758	2.86539
cell_46	2	2.1	ACAGCCGGTTCCCTAC-1	3158408	49322	229400	306350	2573336	0.0969951	0.114796	833	0.0759323	0.0768714	0.873635	0.899775	2.81787
cell_460	NOISY_CONFIDENCE	NOISY_CONFIDENCE	CGTTCTGAGTTTGCGT-1	584914	10735	24960	56407	492812	0.0964364	0.0221065	160	0.0117242	0.0117242	0.0237878	0.0258045	3.41938
cell_461	1	1	CGTTCTGTCGCAACGC-1	1531968	14269	125827	143298	1248574	0.0935385	0.05566	404	0.104935	0.10504	0.979049	0.978737	1.99637
cell_462	DOUBLET	DOUBLET	CGTTGGGGTAGGGTGT-1	1367862	33359	67253	124801	1142449	0.091238	0.0510849	370	0.110642	0.111022	0.996331	0.982022	1.92257
cell_463	3	3.2	CGTTGGGGTAGTCTGT-1	3131720	51956	221950	285823	2571991	0.0912671	0.115156	833	0.0713913	0.0698849	0.804284	0.78683	2.87475
cell_464	DOUBLET	DOUBLET	CGTTGGGGTGCGAAAC-1	1383556	47998	113471	122291	1099796	0.0883889	0.0491111	356	0.11402	0.115769	1.01223	1.01951	2.15986
cell_465	DOUBLET	DOUBLET	CGTTGGGTCCTACTCG-1	949090	21547	80857	86032	760654	0.0906468	0.033833	246	0.0892557	0.0892557	0.672298	0.675701	1.98859
cell_466	NOISY_CONFIDENCE	NOISY_CONFIDENCE	CTAACTTAGCACCGCT-1	1870534	66129	146830	176319	1481256	0.0942613	0.0662886	480	0.106755	0.106755	1.06762	1.07383	3.55715
cell_467	2	2.3	CTAACTTCAAACGAGC-1	3208690	61270	240106	309554	2597760	0.0964736	0.116194	841	0.0740773	0.0744507	0.84806	0.856685	2.93178
cell_468	2	2.3	CTAACTTCACTCATGA-1	1237268	14411	88633	120739	1013485	0.0975852	0.0451529	328	0.113929	0.113929	0.985424	0.989779	2.86785
cell_469	2	2.3	CTAACTTTCGGAAGAC-1	2425988	66295	184442	226266	1948985	0.0932676	0.0870963	631	0.0832445	0.0832445	0.891179	0.899488	2.90102
cell_47	NOISY_CONFIDENCE	NOISY_CONFIDENCE	ACAGCCGTCTACAGCA-1	818266	20638	63693	77712	656223	0.0949716	0.0293651	212	0.152096	0.157143	1.10375	1.07748	6.65197
cell_470	2	2.1	CTAACTTTCTAGCAGT-1	2121864	23281	166256	208413	1723914	0.0982217	0.0773063	558	0.0856864	0.0854194	0.877638	0.879358	2.82623
cell_471	3	3.2	CTAAGACTCGGAGAGT-1	2615692	37095	191632	251196	2135769	0.0960342	0.0952871	692	0.0794961	0.0782058	0.8691	0.859852	2.87366
cell_472	1	1	CTAATGGCAGCGTGTC-1	1884890	46205	146930	176150	1515605	0.0934537	0.0675527	491	0.100252	0.100644	1.00715	1.02256	1.94509
cell_473	NOISY_CONFIDENCE	NOISY_CONFIDENCE	CTAATGGGTCATGTTG-1	2521878	19821	171560	241144	2089353	0.0956208	0.0933046	677	0.0835221	0.0835221	0.922229	0.931234	7.85364
cell_474	1	1	CTAATGGGTCTCGAGC-1	2488946	46760	197579	232618	2011989	0.0934604	0.0902322	651	0.0843589	0.0829321	0.911404	0.894603	2
cell_475	2	2.1	CTACACCGTGCTTTGA-1	920208	16133	67454	87187	749434	0.0947471	0.033573	243	0.131469	0.131469	1.0022	1.00538	2.82638
cell_476	NOISY_CONFIDENCE	NOISY_CONFIDENCE	CTACACCGTGGCCACT-1	778236	18572	38172	74977	646515	0.0963422	0.0289551	209	0.0209743	0.0209743	0.0885527	0.0913807	1.52647
cell_477	1	1	CTACATTGTCGCGCTA-1	1507064	52805	123705	138728	1191826	0.0920518	0.0531247	386	0.12485	0.1253	1.16243	1.15458	1.71733
cell_478	DOUBLET	DOUBLET	CTACCCACAGAAGAAG-1	556906	7805	67117	51022	430962	0.0916169	0.019308	140	0.081321	0.081321	0.464815	0.466681	1.51273
cell_479	DOUBLET	DOUBLET	CTACCCAGTGCTGTAT-1	1099050	12725	89903	106150	890272	0.0965834	0.0396015	288	0.133984	0.134014	1.08756	1.09902	1.3424
cell_48	2	2.1	ACAGCCGTCTCACCTG-1	1384876	26735	101983	133697	1122461	0.0965408	0.0499772	363	0.100865	0.100865	0.906133	0.911059	2.72108
cell_480	3	3.2	CTACCCAGTGTTACGT-1	908188	7591	70448	86612	743537	0.0953679	0.0333643	241	0.154355	0.155331	1.18501	1.14842	3.06926
cell_481	NOISY_CONFIDENCE	NOISY_CONFIDENCE	CTACCCATCACGCTCT-1	464234	30636	23147	43080	367371	0.092798	0.0162577	119	0.00849569	0.00849569	0.00714267	0.00877274	2.83687
cell_482	NOISY_CONFIDENCE	NOISY_CONFIDENCE	CTACCCATCGAAAGGC-1	775862	18394	26140	75711	655617	0.0975831	0.0294101	212	0.0215014	0.0215014	0.0920813	0.0947499	1.73242
cell_483	1	1	CTACGTCTCACCATCC-1	2242816	89011	171072	206881	1775852	0.0922416	0.0788379	575	0.0946714	0.093585	1.00284	0.990951	1.99553
cell_484	NOISY_CONFIDENCE	NOISY_CONFIDENCE	CTAGAGTCAATCGCGC-1	1809750	27298	127786	167833	1486833	0.0927382	0.0665818	481	0.100606	0.0955703	1.01272	0.906093	2.71767
cell_485	DOUBLET	DOUBLET	CTAGAGTCAGTCCCTT-1	1280780	34257	94726	121604	1030193	0.0949453	0.0459888	334	0.11604	0.11604	1.02891	1.03349	2.18075
cell_486	2	2.1	CTAGCCTTCTGCACTC-1	2631554	37241	199860	253274	2141179	0.096245	0.0954987	693	0.079522	0.0795403	0.870909	0.876207	2.82814
cell_487	2	2.2	CTAGTGACAGGCCTTG-1	1559332	17845	116984	148980	1275523	0.0955409	0.0569525	413	0.101926	0.0998239	0.960369	0.943581	2.88288
cell_488	NOISY_CONFIDENCE	NOISY_CONFIDENCE	CTCACACTCTTCACAT-1	3741048	40540	263023	361383	3076102	0.0965994	0.13751	996	0.0745639	0.0751458	0.905228	0.897645	2.81127
cell_489	4	4.2	CTCACACTCTTCCGAC-1	2860922	123303	200337	271126	2266156	0.0947687	0.101116	734	0.0782738	0.0782738	0.871899	0.881591	4.77306
cell_49	5	5	ACAGCTAGTCTCGGCA-1	2648024	79398	203007	252723	2112896	0.0954383	0.0943281	684	0.0799565	0.0799565	0.87027	0.879206	6.33859
cell_490	1	1	CTCAGAAAGAAGGTGA-1	1070586	7045	78162	102465	882914	0.0957093	0.0396775	286	0.127223	0.126599	1.0324	1.01476	1.98198
cell_491	DOUBLET	DOUBLET	CTCAGAAAGCGCTCAC-1	2366096	48965	171160	221625	1924346	0.093667	0.0860316	623	0.0964522	0.0984981	1.06463	1.09214	1.57686
cell_492	1	1	CTCAGAATCGGCTCAG-1	3733210	40148	284249	357137	3051676	0.0956649	0.13636	988	0.0711844	0.0703305	0.843593	0.840507	1.99349
cell_493	DOUBLET	DOUBLET	CTCATTAAGTGTACCT-1	2897590	50648	228901	274034	2344007	0.0945731	0.104565	759	0.0818048	0.0818048	0.92796	0.937803	0.999303
cell_494	1	1	CTCATTATCGAAATCC-1	1747756	47769	139969	163166	1396852	0.0933574	0.0623573	452	0.102877	0.100033	0.997744	0.956793	1.99848
cell_495	DOUBLET	DOUBLET	CTCCTAGAGGTAACGC-1	1521226	26650	132553	143158	1218865	0.094107	0.0546072	395	0.114804	0.114804	1.07829	1.08353	2.5424
cell_496	DOUBLET	DOUBLET	CTCCTAGCAACTTTCT-1	1504876	43201	112793	140650	1208232	0.0934629	0.054107	391	0.100293	0.0978973	0.913853	0.863069	4.86806
cell_497	DOUBLET	DOUBLET	CTCCTAGCAATTAAGG-1	1978746	17055	149375	190163	1622153	0.0961028	0.072497	525	0.0939203	0.0940314	0.960243	0.943002	4.55486
cell_498	DOUBLET	DOUBLET	CTCCTAGTCCTCTGTG-1	717468	6448	46174	70738	594108	0.0985939	0.0266485	192	0.162422	0.162422	1.0905	1.09285	2.23137
cell_499	NOISY_CONFIDENCE	NOISY_CONFIDENCE	CTCGAAAAGTGGTAGC-1	3892912	30930	282026	376135	3203821	0.0966205	0.143723	1037	0.0681691	0.0658266	0.802211	0.77107	3.63285
cell_5	NOISY_CONFIDENCE	NOISY_CONFIDENCE	AAAGCAAGTTGCCAAT-1	4213134	30532	293394	420258	3468950	0.0997495	0.155326	1123	0.0737197	0.0730269	0.920306	0.898979	6.21922
cell_50	1	1	ACAGCTATCCTGCGTT-1	1972620	35539	155430	191662	1589989	0.0971611	0.070626	515	0.104737	0.104737	1.08872	1.09558	1.88667
cell_500	DOUBLET	DOUBLET	CTCGGAGCAGACACGA-1	1089720	10997	83254	107256	888213	0.0984253	0.0398047	288	0.146992	0.146992	1.18403	1.18755	1.8761
cell_501	3	3.1	CTCGGGAAGGCATATA-1	2938142	31594	189605	276294	2440649	0.094037	0.108746	790	0.0815228	0.0822719	0.94457	0.944184	2.62126
cell_502	2	2.1	CTCGGGATCGACAATC-1	2660566	57853	187291	254312	2161110	0.0955857	0.0962469	700	0.0852789	0.0850991	0.95206	0.960975	2.60061
cell_503	NOISY_CONFIDENCE	NOISY_CONFIDENCE	CTCGTACGTACGTGCC-1	613156	13862	59787	54031	485476	0.0881195	0.0216733	157	0.0102478	0.0102478	0.0162617	0.0180415	1.57461
cell_504	4	4.2	CTCGTCAAGTACAGTA-1	1594604	17587	116236	152880	1307901	0.0958733	0.0582098	424	0.103703	0.103653	0.978808	0.989002	3.53514
cell_505	NOISY_CONFIDENCE	NOISY_CONFIDENCE	CTCGTCAGTTGGGACA-1	805946	19096	67500	74453	644897	0.0923796	0.0288327	209	0.0220415	0.0220415	0.0967207	0.0995142	2.32264
cell_506	NOISY_CONFIDENCE	NOISY_CONFIDENCE	CTCTAATCAGCTTGAT-1	428448	7464	30358	41375	349251	0.0965695	0.0156347	113	0.0127488	0.0127488	0.0326165	0.0341287	5.94122
cell_507	1	1	CTCTACGAGGCATTTC-1	2421964	80458	185128	225742	1930636	0.0932062	0.0858024	625	0.0937864	0.0942598	1.02293	1.0303	1.99335
cell_508	NOISY_CONFIDENCE	NOISY_CONFIDENCE	CTCTACGCACCAAAGG-1	2505582	22951	170348	240277	2072006	0.0958967	0.0927242	671	0.0878824	0.0878824	0.980716	0.989671	4.64062
cell_509	3	3.2	CTCTACGTCCTACCCA-1	2080998	26919	139982	199333	1714764	0.0957872	0.0767953	555	0.0909253	0.0872642	0.949677	0.881242	2.76171
cell_51	DOUBLET	DOUBLET	ACATACGCAACGTCTA-1	1181926	48419	86510	111832	935165	0.0946184	0.0419713	303	0.116953	0.116953	0.976832	0.98083	2.46345
cell_510	3	3.2	CTCTGGTTCCGTACCT-1	2020148	72058	162302	186682	1599106	0.0924101	0.0711181	518	0.105863	0.0995178	1.09625	0.986189	2.80944
cell_511	1	1	CTGAAACAGGCTAGAC-1	1586718	56504	123086	151488	1255640	0.0954725	0.0558269	407	0.102282	0.101229	0.954708	0.960165	1.99701
cell_512	2	2.1	CTGAAACGTTTAGGAA-1	1900946	21099	130033	183948	1565866	0.0967666	0.0699317	507	0.0964769	0.0953866	0.979749	0.966512	2.89453
cell_513	3	3.2	CTGAAGTAGTGCTGCC-1	3008788	65701	223755	285929	2433403	0.0950313	0.1089	788	0.0744814	0.0727225	0.834674	0.815571	2.87755
cell_514	2	2.1	CTGAAGTGTACAACGG-1	1380350	17932	107438	133835	1121145	0.0969573	0.0502844	363	0.10509	0.104684	0.934049	0.914149	2.84339
cell_515	DOUBLET	DOUBLET	CTGAAGTTCCCACGGA-1	1299038	20143	82901	127064	1068930	0.0978139	0.0476985	346	0.115002	0.115002	1.01957	1.02416	3.58739
cell_516	2	2.1	CTGATAGTCGGATGCC-1	2599892	42199	190216	249814	2117663	0.0960863	0.0948807	686	0.082454	0.0826516	0.904505	0.9046	2.8141
cell_517	1	1	CTGATCCAGGCTACGA-1	1263334	12614	100638	121516	1028566	0.0961868	0.045914	333	0.112761	0.114251	0.977368	1.00482	1.99789
cell_518	DOUBLET	DOUBLET	CTGATCCAGTTCCACA-1	1878558	36408	139302	181839	1521009	0.0967971	0.0678441	493	0.101737	0.101978	1.02977	1.04196	1.60771
cell_519	DOUBLET	DOUBLET	CTGATCCAGTTCGCAT-1	3696026	42006	273526	359387	3021107	0.0972361	0.135127	978	0.0729663	0.0716045	0.868304	0.852445	4.3559
cell_52	4	4.2	ACATACGGTAGTCTGT-1	3892252	18957	278372	379689	3215234	0.09755	0.143946	1041	0.0664813	0.0651807	0.774688	0.757168	4.30286
cell_520	3	3.1	CTGATCCCACCAAAGG-1	3544918	40877	257041	343404	2903596	0.0968722	0.130016	940	0.0686232	0.0675714	0.790571	0.777824	2.79044
cell_521	NOISY_CONFIDENCE	NOISY_CONFIDENCE	CTGATCCTCCCAAAGT-1	2756912	30521	192367	267474	2266550	0.0970194	0.101569	734	0.078745	0.0785884	0.871606	0.855102	3.27628
cell_522	NOISY_CONFIDENCE	NOISY_CONFIDENCE	CTGCCTACATTCAGCA-1	1650908	33504	125179	158430	1333795	0.0959654	0.0594509	432	0.0969018	0.0969018	0.920514	0.926218	1.04751
cell_523	NOISY_CONFIDENCE	NOISY_CONFIDENCE	CTGCCTATCGAGCACC-1	1244028	16945	78032	119512	1029539	0.0960686	0.0460484	333	0.0518218	0.0518218	0.387546	0.391966	1.82534
cell_524	DOUBLET	DOUBLET	CTGCGGAGTCGGATGA-1	1272010	23326	96781	119980	1031923	0.0943232	0.0459232	334	0.117456	0.115615	1.01182	0.996208	2.34971
cell_525	1	1	CTGCGGAGTGTAGTTC-1	1681732	132288	117063	146652	1285729	0.087203	0.0571988	416	0.108332	0.109367	1.0167	1.0205	2.07076
cell_526	2	2.1	CTGCTGTCATAGGTCT-1	2633564	93086	185638	246423	2108417	0.0935702	0.0932587	683	0.0915843	0.0900158	1.03008	0.996554	2.53524
cell_527	NOISY_CONFIDENCE	NOISY_CONFIDENCE	CTGCTGTCATTTAGGC-1	494644	19490	47007	45302	382845	0.0915851	0.0172217	124	0.0609273	0.0609273	0.319326	0.320984	1.61421
cell_528	2	2.1	CTGCTGTGTGTGAAAT-1	1716976	62586	120450	160744	1373196	0.0936204	0.0608819	445	0.0939263	0.094685	0.901598	0.918536	2.81451
cell_529	DOUBLET	DOUBLET	CTGCTGTTCAGTACAC-1	1868110	30512	160798	177783	1499017	0.0951673	0.0668924	485	0.103167	0.103167	1.03098	1.03727	2.71874
cell_53	1	1	ACATACGTCATCGGTA-1	2216202	30568	153014	214409	1818211	0.0967461	0.0808695	589	0.0962848	0.0903605	1.04141	0.937818	2.05875
cell_530	DOUBLET	DOUBLET	CTGGTCTTCGATCCGG-1	1121912	11155	87532	107463	915762	0.0957856	0.0410076	297	0.104551	0.105113	0.841458	0.82782	1.52428
cell_531	1	1	CTGTGCTAGACTGTAA-1	1297818	20388	93137	124103	1060190	0.0956243	0.0471449	343	0.113631	0.112839	0.998121	1.01553	1.99395
cell_532	DOUBLET	DOUBLET	CTGTGCTAGCTTAGAA-1	622086	16928	31936	60126	513096	0.0966522	0.0228746	166	0.0757394	0.0757394	0.464723	0.466954	1.72943
cell_533	1	1	CTGTGCTAGTCAAGCG-1	837266	21571	66447	78479	670769	0.0937325	0.0300426	217	0.13127	0.13274	0.945224	0.95163	1.99836
cell_534	NOISY_DIMAPD	NOISY_DIMAPD	CTGTGCTTCGACTTCC-1	1320388	40073	96886	123545	1059884	0.0935672	0.0469621	343	0.161182	0.160889	1.46012	1.47552	3.24001
cell_535	NOISY_CONFIDENCE	NOISY_CONFIDENCE	CTGTGCTTCTGATCAG-1	3498306	20364	253615	336843	2887484	0.0962875	0.129317	935	0.0736542	0.0743102	0.869245	0.882094	6.30377
cell_536	1	1	CTGTTTAAGACCACGA-1	1406022	12211	111751	135634	1146426	0.0964665	0.0511716	371	0.105298	0.102086	0.947069	0.922365	1.998
cell_537	NOISY_CONFIDENCE	NOISY_CONFIDENCE	CTTAACTAGCTAACAA-1	3173752	39417	235332	305793	2593210	0.0963506	0.115685	840	0.0761568	0.0751047	0.883028	0.863216	4.96573
cell_538	1	1	CTTAACTCATGTTGCA-1	1073326	23885	82533	102262	864646	0.0952758	0.0387679	280	0.116437	0.115367	0.931551	0.937146	1.99306
cell_539	NOISY_CONFIDENCE	NOISY_CONFIDENCE	CTTAACTGTTTGGGCC-1	1638730	50824	123032	152666	1312208	0.0931612	0.0588174	425	0.0963936	0.0955887	0.908831	0.88709	3.06966
cell_54	1	1	ACATACGTCCCTGAGG-1	1635044	26692	123876	157929	1326547	0.0965901	0.059295	430	0.102701	0.101856	0.978826	0.963674	1.99341
cell_540	NOISY_CONFIDENCE	NOISY_CONFIDENCE	CTTACCGCACTGGCCA-1	469790	14716	38048	42951	374075	0.091426	0.0167116	121	0.041473	0.041473	0.202458	0.204097	2.23786
cell_541	2	2.3	CTTACCGTCGTTATTC-1	2195946	54434	157960	174713	1808839	0.0795616	0.0802629	586	0.087546	0.0888547	0.92306	0.943619	2.90241
cell_542	2	2.1	CTTAGGAAGAGTTGGC-1	2423256	37124	180433	226611	1979088	0.0935151	0.0889144	641	0.0840344	0.0827819	0.901	0.879324	2.82199
cell_543	NOISY_CONFIDENCE	NOISY_CONFIDENCE	CTTAGGAAGGTGACCA-1	2938332	34976	217033	277248	2409075	0.0943556	0.107921	780	0.0845636	0.0815506	0.985591	0.919265	4.34602
cell_544	4	4.2	CTTAGGACAATAGGAT-1	3040560	23387	205913	293313	2517947	0.0964668	0.112432	815	0.0884905	0.0884905	1.06663	1.07759	4.3158
cell_545	DOUBLET	DOUBLET	CTTAGGATCGTATCCC-1	2745270	46105	194545	258630	2245990	0.0942093	0.100282	727	0.085857	0.0865391	0.969711	0.977264	2.21396
cell_546	3	3.1	CTTCTCTCATTTCTTG-1	752908	17580	55030	70688	609610	0.0938866	0.0272786	197	0.136756	0.134712	0.953535	0.945731	2.79746
cell_547	1	1	CTTGGCTAGTCCCACG-1	1759920	19514	142572	168472	1429362	0.0957271	0.0636506	463	0.101239	0.0997287	0.997098	0.994839	1.99725
cell_548	DOUBLET	DOUBLET	CTTGGCTGTAACTGTC-1	3203624	40345	244316	308463	2610500	0.0962856	0.116706	845	0.0774549	0.0771772	0.903299	0.908384	4.65003
cell_549	NOISY_CONFIDENCE	NOISY_CONFIDENCE	CTTGGCTGTCCATTGA-1	1980484	19007	145163	190160	1626154	0.0960169	0.0726328	527	0.106106	0.105242	1.11347	1.06008	2.65643
cell_55	DOUBLET	DOUBLET	ACATACGTCGATAAGA-1	903476	19500	57296	86449	740231	0.0956849	0.0328124	240	0.121245	0.121245	0.900216	0.903271	2.65069
cell_550	2	2.1	GAAACTCAGTGAAGTT-1	2608702	46808	184692	257925	2119277	0.098871	0.0944028	686	0.102402	0.103462	1.19084	1.22656	3.01227
cell_551	3	3.1	GAAATGAGTAAGTAAC-1	2740028	25785	207307	268985	2237951	0.0981687	0.100121	725	0.0822518	0.0822518	0.920312	0.929751	2.78534
cell_552	DOUBLET	DOUBLET	GAAATGAGTGATTGGG-1	956144	31729	61349	91307	771759	0.095495	0.0346696	250	0.0915189	0.0915189	0.691109	0.694507	3.21596
cell_553	NOISY_CONFIDENCE	NOISY_CONFIDENCE	GAACATCAGACAGTTA-1	2379818	27925	168624	234390	1948879	0.0984907	0.0870204	631	0.0980254	0.0980254	1.08924	1.09757	7.41409
cell_554	NOISY_CONFIDENCE	NOISY_CONFIDENCE	GAACATCAGCCCGTGT-1	3910766	41896	269747	378719	3220404	0.0968401	0.144125	1043	0.0713357	0.0703752	0.861961	0.83923	2.58899
cell_555	NOISY_CONFIDENCE	NOISY_CONFIDENCE	GAACATCCATCAGCAT-1	556770	5809	45213	53894	451854	0.0967976	0.020325	146	0.181984	0.184904	1.1126	1.08265	6.66954
cell_556	2	2.1	GAACATCTCGCCCAGA-1	1980242	23339	150298	192110	1614495	0.0970134	0.0720683	523	0.090328	0.0902305	0.918224	0.920227	2.86659
cell_557	DOUBLET	DOUBLET	GAACCTAAGTAGTGCG-1	2247108	91422	160329	212663	1782694	0.0946385	0.0794746	577	0.085597	0.0844983	0.891164	0.872534	3.18717
cell_558	NOISY_CONFIDENCE	NOISY_CONFIDENCE	GAACCTACAACGTTTG-1	1521816	29018	111395	147830	1233573	0.0971405	0.0551595	399	0.103503	0.100476	0.96118	0.903475	2.99696
cell_559	2	2.3	GAACCTAGTTAAGTAG-1	1667994	18746	110955	165981	1372312	0.0995094	0.0615247	444	0.102188	0.0991117	0.990163	0.970308	2.93319
cell_56	DOUBLET	DOUBLET	ACATCAGGTTCTCAAG-1	2046238	28507	181972	195991	1639768	0.0957811	0.0732181	531	0.0992448	0.0992448	1.03819	1.04532	2.92169
cell_560	DOUBLET	DOUBLET	GAACGGAAGATGTCTC-1	2303902	21704	150643	219097	1912458	0.0950982	0.0856973	619	0.0879157	0.0866216	0.949233	0.932135	2.11714
cell_561	1	1	GAACGGAAGGCGCTCT-1	1418770	53467	108411	119215	1137677	0.084027	0.050594	368	0.109305	0.107985	0.982861	0.958533	1.99882
cell_562	DOUBLET	DOUBLET	GAACGGACAGGGACTA-1	862554	20607	57869	83635	700443	0.096962	0.0313129	227	0.125492	0.124931	0.940207	0.926224	3.13239
cell_563	NOISY_CONFIDENCE	NOISY_CONFIDENCE	GAACGGAGTTGACGGA-1	3122784	77073	232692	301677	2511342	0.0966051	0.112163	813	0.0782219	0.0780382	0.905611	0.88882	2.16112
cell_564	NOISY_CONFIDENCE	NOISY_CONFIDENCE	GAACGGATCTAGCAGT-1	810114	5167	68856	77965	658126	0.0962395	0.0296241	213	0.168797	0.171336	1.22557	1.1963	3.91319
cell_565	3	3.2	GAAGCAGAGAGTCCTT-1	3417746	37934	241951	334749	2803112	0.0979444	0.125587	908	0.0719268	0.0735557	0.836691	0.846304	2.87783
cell_566	1	1	GAAGCAGCACAGCTAT-1	4002682	28538	289806	396787	3287551	0.0991303	0.147051	1065	0.0765197	0.0726547	0.955889	0.890917	1.99511
cell_567	DOUBLET	DOUBLET	GAAGCAGCACTTGCTC-1	3348904	25542	248321	332183	2742858	0.0991916	0.122584	888	0.071911	0.0723887	0.829311	0.84018	4.84703
cell_568	1	1	GAAGCAGCAGATACCT-1	1975474	73097	154971	187708	1559698	0.0950192	0.0696359	505	0.0933852	0.0926511	0.935134	0.934614	1.99603
cell_569	DOUBLET	DOUBLET	GAAGCAGTCCGGTTCT-1	526706	21625	37610	49660	417811	0.0942841	0.0186367	135	0.0109265	0.0109265	0.0199413	0.021788	1.06086
cell_57	DOUBLET	DOUBLET	ACATGGTAGACCCACC-1	2065998	30718	151283	201436	1682561	0.0975006	0.0751552	545	0.104053	0.104053	1.09743	1.10456	1.46878
cell_570	NOISY_CONFIDENCE	NOISY_CONFIDENCE	GAATAAGAGGTAAACT-1	821736	36315	60037	76940	648444	0.093631	0.0288283	210	0.0197407	0.0197407	0.0785468	0.0810971	1.48933
cell_571	2	2.1	GAATGAAAGTGGGTTG-1	2144604	39961	156392	206807	1741444	0.0964313	0.0778131	564	0.0869519	0.0855788	0.90015	0.891871	2.78273
cell_572	DOUBLET	DOUBLET	GAATGAAGTCCCTTGT-1	768890	24002	54502	73974	616412	0.0962088	0.0274908	200	0.126642	0.132527	0.878032	0.916475	1.98322
cell_573	1	1	GAATGAATCTCCACAC-1	2248832	32844	176982	218212	1820794	0.0970335	0.0811445	590	0.0923048	0.0906189	0.984126	0.978946	1.9986
cell_574	3	3.1	GACACGCCAGCTCATA-1	2034914	24206	147208	197386	1666114	0.0969997	0.0742432	539	0.0863287	0.0863287	0.873003	0.880017	2.73435
cell_575	NOISY_DIMAPD	NOISY_DIMAPD	GACAGAGAGGCTATCT-1	2412522	117379	178382	224102	1892659	0.0928912	0.0831911	613	0.109796	0.109796	1.22147	1.2294	1.53711
cell_576	3	3.2	GACAGAGTCGGCTCAG-1	2555758	46314	192661	247967	2068816	0.0970229	0.0926562	670	0.0803627	0.0808055	0.869019	0.881574	2.84051
cell_577	DOUBLET	DOUBLET	GACCAATCATGCGTGC-1	530738	15013	38402	50447	426876	0.0950507	0.0190325	138	0.0244393	0.0244393	0.103454	0.105206	1.63302
cell_578	1	1	GACCAATGTTGGGCAA-1	2081314	28364	165988	202970	1683992	0.0975201	0.0753008	545	0.0892082	0.0888943	0.913923	0.914763	2.00474
cell_579	NOISY_CONFIDENCE	NOISY_CONFIDENCE	GACCTGGAGCGCGTCT-1	429700	19651	21994	35011	353044	0.0814778	0.0157056	114	0.0260036	0.0260036	0.109448	0.111023	1.61096
cell_58	2	2.2	ACATGGTAGGCATTCT-1	3282280	75215	238252	312698	2656115	0.0952685	0.117282	860	0.0838841	0.0834291	1.00761	0.999467	2.87874
cell_580	DOUBLET	DOUBLET	GACCTGGAGCGTGAGT-1	1337892	20886	116658	124744	1075604	0.0932392	0.0481515	348	0.122368	0.125625	1.09212	1.12291	1.36601
cell_581	4	4.1	GACCTGGCATCCCTTG-1	2547106	55108	177594	240723	2073681	0.0945084	0.0923245	671	0.0875091	0.0854465	0.976209	0.921135	3.75588
cell_582	NOISY_CONFIDENCE	NOISY_CONFIDENCE	GACCTGGGTGACACGA-1	2748676	23979	206654	265093	2252950	0.0964439	0.100707	730	0.0779669	0.0779669	0.862219	0.871746	7.55221
cell_583	1	1	GACGCGTAGATGTCTC-1	2064620	30284	158165	184323	1691848	0.089277	0.075503	548	0.0936004	0.094247	0.969703	0.976273	2.22851
cell_584	DOUBLET	DOUBLET	GACGCGTAGCCACCTG-1	1088878	27762	80400	95698	885018	0.0878868	0.0395441	287	0.117637	0.117637	0.956661	0.960423	4.83025
cell_585	NOISY_CONFIDENCE	NOISY_CONFIDENCE	GACGCGTGTCAACCGC-1	2392396	16950	174751	231759	1968936	0.0968732	0.0880647	638	0.0801809	0.0801809	0.854717	0.863143	3.90446
cell_586	NOISY_CONFIDENCE	NOISY_CONFIDENCE	GACGCGTTCGGTGCAC-1	834224	8934	60902	75821	688567	0.0908881	0.0308519	223	0.0371011	0.0371011	0.218636	0.221655	2.30159
cell_587	NOISY_CONFIDENCE	NOISY_CONFIDENCE	GACGTGCTCCTACCCA-1	578698	16953	28287	55157	478301	0.0953122	0.0214403	155	0.00944124	0.00944124	0.00770416	0.00981694	4.03984
cell_588	NOISY_DIMAPD	NOISY_DIMAPD	GACTAACAGAATCGTA-1	617492	11138	49189	59814	497351	0.096866	0.0222415	161	0.269848	0.269848	1.69873	1.7007	1.40062
cell_589	1	1	GACTAACGTTCGAGCC-1	1547356	23747	121742	148667	1253200	0.0960781	0.0561069	406	0.100587	0.0999743	0.929572	0.932386	1.99595
cell_59	4	4.2	ACATGGTGTCACGCAC-1	3736484	49629	278238	361377	3047240	0.0967158	0.136273	987	0.07018	0.07018	0.828824	0.841878	3.7271
cell_590	3	3.3	GACTACACAGGAGCAT-1	3428754	29400	236757	339757	2822840	0.0990905	0.126773	914	0.0701328	0.0675433	0.807544	0.765402	2.96152
cell_591	NOISY_CONFIDENCE	NOISY_CONFIDENCE	GACTACACAGTGAAAT-1	3857436	40890	268623	384426	3163497	0.0996584	0.141674	1024	0.0718324	0.0723228	0.863498	0.868156	3.91838
cell_592	DOUBLET	DOUBLET	GACTACATCACACTAG-1	2218140	35492	163477	219472	1799699	0.0989442	0.0799929	583	0.0840031	0.0841245	0.87976	0.891492	4.73432
cell_593	5	5	GACTGCGAGACTAGGC-1	2704624	32666	191472	264795	2215691	0.0979046	0.0986747	717	0.0771814	0.0771814	0.853355	0.862957	7.55332
cell_594	2	2.1	GACTGCGTCTCAGATG-1	1429426	18378	102669	140369	1168010	0.0981996	0.0521374	378	0.106248	0.106248	0.969139	0.974158	2.8535
cell_595	NOISY_CONFIDENCE	NOISY_CONFIDENCE	GAGCAGAGTAGACCAG-1	705350	20037	58335	66727	560251	0.0946013	0.0251722	181	0.130413	0.130413	0.876646	0.879075	3.4152
cell_596	2	2.1	GAGCAGAGTCTTCGCT-1	1249020	17013	93576	120533	1017898	0.0965021	0.0457277	330	0.111966	0.11192	0.959893	0.937724	2.8317
cell_597	2	2.3	GAGCAGAGTGCGTCAC-1	2400638	27793	178900	226695	1967250	0.0944311	0.0880952	637	0.0826706	0.0831996	0.883132	0.888416	2.90547
cell_598	NOISY_CONFIDENCE	NOISY_CONFIDENCE	GAGCAGATCATCGGTA-1	456986	8807	41563	42561	364055	0.0931341	0.0162445	118	0.0821209	0.0937603	0.42298	0.489679	1.74017
cell_599	DOUBLET	DOUBLET	GAGGTGAAGAGCTATA-1	1076064	26410	79320	101422	868912	0.0942528	0.0386185	281	0.122495	0.121704	0.985648	0.990114	2.34163
cell_6	2	2.1	AAAGTAGAGCCCAACC-1	2667940	91126	193035	254356	2129423	0.095338	0.0949983	690	0.0872653	0.0843623	0.975442	0.933659	2.79146
cell_60	2	2.1	ACATGGTTCAGCATAC-1	2496718	34097	175410	245564	2041647	0.0983547	0.0909972	661	0.082597	0.0810098	0.89937	0.892499	2.83901
cell_600	NOISY_CONFIDENCE	NOISY_CONFIDENCE	GATCAGTAGCCTAACT-1	941136	37502	66695	90294	746645	0.0959415	0.0331087	242	0.0181732	0.0181732	0.0656451	0.0689398	2.40547
cell_601	DOUBLET	DOUBLET	GATCAGTCAGGTTAAA-1	611954	43855	42273	57114	468712	0.0933305	0.0207969	152	0.174967	0.174967	1.08032	1.08227	1.49462
cell_602	5	5	GATCAGTGTGCTTCGG-1	4641220	77884	347731	448605	3767000	0.0966567	0.168611	1220	0.0736655	0.0736655	0.941066	0.957056	7.33946
cell_603	DOUBLET	DOUBLET	GATCGATAGCCGAACA-1	1628588	42726	145327	154521	1286014	0.0948804	0.0573066	416	0.11773	0.117023	1.15427	1.14262	1.65606
cell_604	NOISY_CONFIDENCE	NOISY_CONFIDENCE	GATCGATAGCTCTCGG-1	477824	9343	32074	46275	390132	0.0968453	0.017561	126	0.0353677	0.0353677	0.1692	0.170919	1.75957
cell_605	NOISY_CONFIDENCE	NOISY_CONFIDENCE	GATCGATTCGAAATCC-1	1443112	36331	106310	137999	1162472	0.095626	0.0516436	376	0.084104	0.0787126	0.719611	0.653144	2.84004
cell_606	NOISY_DIMAPD	NOISY_DIMAPD	GATCGCGCAGCGTACC-1	1890568	15859	144285	192157	1538267	0.10164	0.0688784	498	0.132643	0.132643	1.37696	1.38329	2.12786
cell_607	2	2.3	GATCGTAAGCTAGTTC-1	2619636	42206	189301	250264	2137865	0.0955339	0.0949072	692	0.0848034	0.0848034	0.945552	0.9547	2.91694
cell_608	2	2.3	GATCGTACAAATGATG-1	1762760	22197	116582	175101	1448880	0.0993334	0.0648882	469	0.0967264	0.0967264	0.950659	0.956853	2.87659
cell_609	NOISY_CONFIDENCE	NOISY_CONFIDENCE	GATCTAGGTTAAACGA-1	739714	12289	37148	72976	617301	0.0986543	0.0276461	200	0.0723675	0.0723675	0.459576	0.462026	2.64274
cell_61	NOISY_CONFIDENCE	NOISY_CONFIDENCE	ACCAGTACAATTAAGG-1	2949878	33081	202753	290016	2424028	0.0983146	0.108421	785	0.0768444	0.0819553	0.873263	0.915252	2.92267
cell_610	NOISY_CONFIDENCE	NOISY_CONFIDENCE	GATGAAACACCTTGCT-1	540780	19863	24437	53126	443354	0.0982396	0.0198919	144	0.0179672	0.0179672	0.0646341	0.0665889	2.67379
cell_611	NOISY_CONFIDENCE	NOISY_CONFIDENCE	GATGAAAGTGCGAAAC-1	517342	6669	41490	49404	419779	0.0954958	0.0188644	136	0.185462	0.18684	1.09829	1.06707	3.74322
cell_612	NOISY_CONFIDENCE	NOISY_CONFIDENCE	GATGAAAGTGCGTCAC-1	690580	6064	51021	63486	570009	0.0919314	0.025545	185	0.152553	0.152553	1.02891	1.0313	5.10335
cell_613	1	1	GATGAGGTCTTGCGAA-1	1621892	19628	124124	155926	1322214	0.0961383	0.0592094	428	0.0977671	0.0988019	0.921627	0.947532	1.99957
cell_614	DOUBLET	DOUBLET	GATGCTACATTATCGG-1	2385978	53113	200219	226246	1906400	0.0948232	0.0852915	617	0.103616	0.104988	1.15206	1.15505	2.49168
cell_615	NOISY_CONFIDENCE	NOISY_CONFIDENCE	GATTCAGAGGCAACAC-1	3383238	42609	248515	334048	2758066	0.0987362	0.123227	893	0.0743429	0.0762594	0.866688	0.885868	2.30149
cell_616	2	2.1	GATTCAGAGTGTACCT-1	2938546	79818	217669	281859	2359200	0.0959178	0.105213	764	0.0786613	0.079879	0.88835	0.911277	2.79719
cell_617	3	3.3	GATTCAGAGTGTGAAT-1	4916696	35380	340192	487531	4053593	0.0991583	0.181329	1313	0.064639	0.0660696	0.787772	0.822732	2.86707
cell_618	3	3.2	GATTCAGGTCATGCTA-1	3340812	46307	229685	325487	2739333	0.0974275	0.122032	887	0.0723653	0.0730146	0.837468	0.84492	2.81369
cell_619	DOUBLET	DOUBLET	GCAAACTAGGAGTCTG-1	1397632	26819	107130	134701	1128982	0.096378	0.0504289	366	0.114989	0.114989	1.04495	1.04981	1.48691
cell_62	DOUBLET	DOUBLET	ACCAGTAGTTGGAGCA-1	1100308	40650	89854	103453	866351	0.0940219	0.0387545	281	0.123209	0.123209	0.985314	0.988901	2.76312
cell_620	1	1	GCAAACTAGTCATCCA-1	1917426	57071	152854	182673	1524828	0.0952699	0.0682412	494	0.0946644	0.0945403	0.940995	0.944211	1.9963
cell_621	DOUBLET	DOUBLET	GCAAACTTCTGGTCCT-1	1598224	47158	127274	151539	1272253	0.0948171	0.0569685	412	0.0872218	0.088106	0.797537	0.793825	2.70368
cell_622	2	2.3	GCACATACAACCTGAT-1	1990212	21290	138511	197636	1632775	0.099304	0.0730657	529	0.0928969	0.0928969	0.950099	0.957051	2.89358
cell_623	4	4.2	GCACATAGTGCTTCGG-1	2151386	24215	165473	208960	1752738	0.0971281	0.0784319	568	0.087566	0.087566	0.910961	0.918442	4.29879
cell_624	DOUBLET	DOUBLET	GCACTCTTCCACTAAG-1	422398	13010	18131	42342	348915	0.100242	0.0156304	113	0.0647973	0.0647973	0.333342	0.334901	1.69878
cell_625	DOUBLET	DOUBLET	GCAGCCATCACGATAC-1	1815650	26085	145598	176652	1467315	0.0972941	0.0654264	475	0.107492	0.1064	1.08256	1.08745	1.71954
cell_626	5	5	GCAGTTAAGCGTCGAA-1	1384578	48951	107742	110379	1117506	0.0797203	0.0498698	362	0.103766	0.103766	0.922675	0.927441	5.2863
cell_627	DOUBLET	DOUBLET	GCAGTTAAGCTGTCTA-1	1480298	45982	103153	141928	1189235	0.095878	0.0530795	385	0.112974	0.110705	1.03068	1.00672	1.3906
cell_628	3	3.1	GCAGTTATCCAGACCG-1	1554554	86459	117281	142820	1207994	0.091872	0.0537681	391	0.103009	0.103009	0.947251	0.952418	2.77501
cell_629	DOUBLET	DOUBLET	GCATACACAACGACAG-1	535950	13611	40817	51693	429829	0.0964512	0.0192238	139	0.0490401	0.0490401	0.25509	0.256857	1.4446
cell_63	2	2.1	ACCCACTCACTAGGCC-1	2611394	46797	184738	251439	2128420	0.0962854	0.0950393	689	0.080786	0.0783146	0.891414	0.839325	2.77075
cell_630	2	2.3	GCATACACAACGTCTA-1	2392682	66392	174056	229698	1922536	0.0960002	0.0857141	623	0.0841667	0.0838916	0.898893	0.895556	2.92872
cell_631	DOUBLET	DOUBLET	GCATACACAGGTCCCA-1	1152504	39005	81759	109121	922619	0.0946817	0.0411949	299	0.0839291	0.0839291	0.66259	0.666469	1.83879
cell_632	DOUBLET	DOUBLET	GCATACAGTCTTCGCT-1	1232368	32671	97933	117740	984024	0.0955396	0.0439905	319	0.0947233	0.0917753	0.783435	0.752739	1.65173
cell_633	DOUBLET	DOUBLET	GCATACAGTGATACCT-1	1481032	42235	107378	143090	1188329	0.0966151	0.0529826	385	0.0983794	0.0981953	0.887616	0.872295	1.90294
cell_634	2	2.1	GCATGATGTACGTTCA-1	2106812	83649	152224	198430	1672509	0.094185	0.0747295	542	0.085984	0.0850809	0.873046	0.858642	2.90053
cell_635	1	1	GCATGATTCAAGACAA-1	1682078	23059	127713	164171	1367135	0.0976001	0.060913	443	0.0985755	0.0970131	0.948197	0.937578	2.00214
cell_636	NOISY_DIMAPD	NOISY_DIMAPD	GCATGATTCGACAACT-1	706812	26256	59144	66524	554888	0.0941184	0.0245345	180	0.258248	0.251275	1.76781	1.7641	3.31729
cell_637	NOISY_CONFIDENCE	NOISY_CONFIDENCE	GCATGATTCTGGATCA-1	784380	20579	72464	72787	618550	0.0927956	0.0276672	200	0.0213112	0.0213112	0.0893799	0.0917737	2.26583
cell_638	NOISY_CONFIDENCE	NOISY_CONFIDENCE	GCATGCGCAACTAGTC-1	1839568	19111	122563	180304	1517590	0.0980143	0.0676999	491	0.0996357	0.0996357	1.0036	1.01009	5.64275
cell_639	DOUBLET	DOUBLET	GCATGCGCACGCGATC-1	1008872	15095	68541	96829	828407	0.0959775	0.0371208	268	0.100022	0.100022	0.767053	0.770486	1.87679
cell_64	NOISY_CONFIDENCE	NOISY_CONFIDENCE	ACCCACTGTAGTCTGT-1	1020806	13668	73036	99392	834710	0.0973662	0.037245	270	0.0722625	0.0751073	0.544529	0.562614	1.35602
cell_640	NOISY_CONFIDENCE	NOISY_CONFIDENCE	GCATGCGGTCCTACCT-1	762722	28338	51928	71686	610770	0.0939871	0.0273158	198	0.0359156	0.0359156	0.201027	0.203694	1.75597
cell_641	4	4.1	GCATGCGGTCGACGCT-1	2055452	28726	146060	197331	1683335	0.0960037	0.0754059	545	0.091419	0.0899001	0.947657	0.899715	3.49085
cell_642	4	4.2	GCCAAATTCATCGGTA-1	1821148	19432	123631	178959	1499126	0.0982671	0.0669894	485	0.0971174	0.0971174	0.9688	0.97521	5.19366
cell_643	3	3.1	GCCTCTACAACCTGAT-1	1933650	19261	137211	189237	1587941	0.0978652	0.0710996	514	0.0939175	0.0939175	0.952225	0.958994	2.78119
cell_644	DOUBLET	DOUBLET	GCCTCTACACTAACTG-1	1463766	24903	106541	140548	1191774	0.0960181	0.0532235	386	0.105288	0.105288	0.964743	0.969829	4.53104
cell_645	NOISY_DIMAPD	NOISY_DIMAPD	GCCTCTACAGAATTCC-1	1252662	34475	101037	117481	999669	0.0937851	0.0445026	324	0.15816	0.15816	1.38841	1.39261	2.34075
cell_646	1	1	GCCTCTATCTCCTGGT-1	3667306	30815	263568	352003	3020920	0.0959841	0.135334	978	0.0728228	0.0707775	0.866659	0.835543	2.00493
cell_647	3	3.2	GCCTCTATCTGACGCG-1	858898	49039	64655	77846	667358	0.0906347	0.0296527	216	0.131963	0.131963	0.961813	0.964702	2.84221
cell_648	DOUBLET	DOUBLET	GCGACCATCCGCTGGA-1	872672	17847	52083	84719	718023	0.09708	0.032136	233	0.116405	0.122607	0.835549	0.859899	2.40238
cell_649	1	1	GCGACCATCGGATGCC-1	1720106	20896	128333	165611	1405266	0.0962795	0.0630269	455	0.0962511	0.0957176	0.926288	0.927335	1.99671
cell_65	DOUBLET	DOUBLET	ACCCACTGTAGTTGGG-1	3704252	24621	269153	362589	3047889	0.0978845	0.13667	987	0.0680054	0.0677646	0.790359	0.790901	3.91069
cell_650	1	1	GCGCAACCATGCCATA-1	1147096	13415	85886	109912	937883	0.0958176	0.0419432	304	0.116679	0.117066	0.966366	0.982395	1.99527
cell_651	4	4.2	GCGCAACTCGGGAAAC-1	2444458	30168	188396	229770	1996124	0.0939963	0.0895046	646	0.0838599	0.0860388	0.89921	0.902448	4.40718
cell_652	NOISY_CONFIDENCE	NOISY_CONFIDENCE	GCGCAGTCATCACTGA-1	1467890	18735	112136	142945	1194074	0.0973813	0.0533723	387	0.104965	0.103808	0.955034	0.957141	0.998375
cell_653	DOUBLET	DOUBLET	GCGCAGTTCGGGTCCA-1	3739758	73372	288783	348908	3028695	0.0932969	0.135377	981	0.0695874	0.0689949	0.815387	0.814919	4.7776
cell_654	1	1	GCGCCAACAGAATTCC-1	2095986	66949	164527	195250	1669260	0.0931542	0.0742094	541	0.0929768	0.0939744	0.956662	0.962013	1.99613
cell_655	1	1	GCGCCAACATTTGTGG-1	852802	18714	64247	81867	687974	0.0959977	0.0308227	223	0.140164	0.136574	1.02815	1.02536	2.02867
cell_656	1	1	GCGCGATGTCAGTTTG-1	1334210	53231	98884	123594	1058501	0.0926346	0.0472431	343	0.103263	0.106279	0.897612	0.91932	1.96766
cell_657	DOUBLET	DOUBLET	GCTCCTACAGTCCGGT-1	2784166	51919	205674	266742	2259831	0.0958068	0.101099	732	0.0954003	0.0937039	1.11473	1.08441	2.81581
cell_658	DOUBLET	DOUBLET	GCTCCTATCGAGTACT-1	3555482	40806	260222	344737	2909717	0.0969593	0.129941	942	0.0766476	0.0768779	0.921594	0.926131	4.51018
cell_659	NOISY_CONFIDENCE	NOISY_CONFIDENCE	GCTCTGTAGACTTTCG-1	874406	26146	75211	81329	691720	0.0930106	0.0310346	224	0.079051	0.079051	0.55928	0.56234	1.89141
cell_66	NOISY_CONFIDENCE	NOISY_CONFIDENCE	ACCTTTAAGCGTCGAA-1	1486292	24038	107063	120209	1234982	0.0808785	0.0552217	400	0.103913	0.104597	0.962957	0.942235	6.61962
cell_660	3	3.2	GCTCTGTCAATCCATG-1	1473880	20242	100176	143687	1209775	0.0974889	0.0540634	392	0.10349	0.10349	0.953338	0.958517	2.81467
cell_661	DOUBLET	DOUBLET	GCTCTGTCAATGTGTC-1	1651042	17871	112088	160610	1360473	0.097278	0.0607773	441	0.107719	0.107719	1.04541	1.05119	1.52364
cell_662	DOUBLET	DOUBLET	GCTCTGTGTGAGCTCC-1	1678192	21938	142728	157776	1355750	0.0940155	0.0607109	439	0.106241	0.106241	1.01922	1.02486	1.92758
cell_663	DOUBLET	DOUBLET	GCTCTGTTCAATCTTC-1	2848692	47060	222930	273387	2305315	0.0959693	0.102842	746	0.0893151	0.0893151	1.03306	1.0428	2.72622
cell_664	NOISY_CONFIDENCE	NOISY_CONFIDENCE	GCTCTGTTCCCAGAAT-1	584554	7296	40535	57863	478860	0.0989866	0.021403	155	0.0269265	0.0269265	0.120719	0.122573	2.19518
cell_665	1	1	GCTGCAGGTAGCAGGT-1	1784346	16054	140099	173387	1454806	0.0971712	0.0651245	471	0.0951263	0.0935637	0.928125	0.904734	1.9992
cell_666	2	2.1	GCTGCAGGTGCACACC-1	2400650	22564	187898	233034	1957154	0.0970712	0.0875512	634	0.0834057	0.0812245	0.891357	0.852795	2.92875
cell_667	1	1	GCTGCAGGTTAACCAC-1	2244266	27210	179040	215135	1822881	0.0958598	0.0813817	590	0.0854723	0.0871506	0.895527	0.915937	1.99651
cell_668	1	1	GCTGCAGTCCAAGGGA-1	1482680	29586	113701	142596	1196797	0.0961745	0.0536121	388	0.102657	0.105777	0.931357	0.958823	1.99892
cell_669	NOISY_CONFIDENCE	NOISY_CONFIDENCE	GCTGCGAGTTCAGTAC-1	546010	14744	19091	54043	458132	0.098978	0.0204062	148	0.0420232	0.0420232	0.21963	0.221569	1.14572
cell_67	DOUBLET	DOUBLET	ACCTTTATCACGTTAG-1	1453694	12384	112513	143732	1185065	0.0988736	0.0531594	384	0.112247	0.112702	1.02713	1.0381	2.32257
cell_670	3	3.2	GCTGCGATCGAAATCC-1	3007122	38813	212281	288022	2468006	0.09578	0.110345	799	0.0758685	0.0749493	0.862926	0.834789	2.86181
cell_671	DOUBLET	DOUBLET	GCTGCTTAGATACACA-1	2296052	49002	185831	219247	1841972	0.0954887	0.0820548	596	0.0918237	0.0918237	0.983862	0.99172	3.36295
cell_672	4	4.2	GCTGCTTCAACATAAG-1	1592982	36709	105330	154214	1296729	0.0968084	0.0578302	420	0.106242	0.106242	1.02008	1.02574	4.00202
cell_673	4	4.2	GCTGCTTCAGTGTGGA-1	2975758	38834	226642	285224	2425058	0.0958492	0.108408	785	0.0874487	0.0874487	1.02847	1.03881	3.66196
cell_674	2	2.1	GCTGCTTGTGCGTCAC-1	2411928	19647	178686	231565	1982030	0.0960083	0.0888112	642	0.0806373	0.0795572	0.859149	0.841718	2.95464
cell_675	1	1	GCTGCTTTCGCTATTT-1	1331968	46763	95489	126535	1063181	0.0949985	0.0470391	344	0.11676	0.11676	1.0302	1.03473	1.98994
cell_676	1	1	GCTGGGTAGTGTTTGC-1	3121590	32971	251319	293738	2543562	0.0940988	0.113513	824	0.0738519	0.0731041	0.838118	0.833861	1.99194
cell_677	DOUBLET	DOUBLET	GCTGGGTCAACATGGG-1	2113580	25130	153333	202450	1732667	0.0957853	0.0775413	561	0.0938935	0.0953037	0.979648	1.00039	3.10363
cell_678	1	1	GCTGGGTGTCAGAAGC-1	1847816	15569	150269	176803	1505175	0.0956821	0.0674132	487	0.109444	0.109339	1.10498	1.09764	1.90144
cell_679	NOISY_CONFIDENCE	NOISY_CONFIDENCE	GCTTCCACACACGTGC-1	685598	12948	50797	66335	555518	0.0967549	0.0247222	180	0.0478558	0.0478558	0.271248	0.273465	1.88497
cell_68	1	1	ACCTTTATCTCCATGC-1	1640986	19875	123351	160429	1337331	0.0977638	0.0597842	433	0.0994134	0.101531	0.943835	0.989355	1.9983
cell_680	1	1	GCTTGAAAGTAGGTGC-1	2076616	34424	163846	196521	1681825	0.0946352	0.0747074	545	0.0940166	0.0925215	0.974579	0.962312	1.9982
cell_681	2	2.3	GCTTGAATCCACTGCT-1	2973242	54076	216377	290045	2412744	0.0975518	0.107653	781	0.0785194	0.0788057	0.893603	0.895435	2.92751
cell_682	NOISY_CONFIDENCE	NOISY_CONFIDENCE	GGAAAGCCAACCTCAA-1	771414	13270	36453	76668	645023	0.0993863	0.0289089	209	0.0166135	0.0166135	0.0552797	0.0578907	1.82549
cell_683	1	1	GGAACTTAGATGCGAC-1	1975314	45382	156498	189461	1583973	0.0959144	0.0705846	513	0.0909748	0.0904689	0.915785	0.920668	1.99607
cell_684	3	3.2	GGAACTTAGGACGAAA-1	2242760	37727	163739	219042	1822252	0.0976663	0.0812638	590	0.0888286	0.0886217	0.940398	0.943372	2.87527
cell_685	DOUBLET	DOUBLET	GGAACTTCACATCTAG-1	1058486	25986	61853	103684	866963	0.097955	0.0387084	281	0.111638	0.111638	0.894744	0.898431	2.0273
cell_686	DOUBLET	DOUBLET	GGAACTTGTTACGCGC-1	2269022	29848	179436	216806	1842932	0.0955504	0.0822958	597	0.0939405	0.0939405	1.01462	1.02255	2.73074
cell_687	NOISY_CONFIDENCE	NOISY_CONFIDENCE	GGAATAAGTCCTACCT-1	2936592	57608	220793	282844	2375347	0.0963171	0.105993	769	0.0801113	0.0842212	0.910975	0.959083	4.80836
cell_688	DOUBLET	DOUBLET	GGACAAGGTAAACAGT-1	4014116	55397	299966	394271	3264482	0.0982211	0.146037	1057	0.0644527	0.0644527	0.745847	0.759805	3.36996
cell_689	1	1	GGACAGAAGGAATCGC-1	1641268	20559	125550	156485	1338674	0.095344	0.0601103	433	0.0992459	0.0996356	0.939558	0.94225	1.996
cell_69	DOUBLET	DOUBLET	ACGAGCCGTCAACTCA-1	2224110	62552	174353	204480	1782725	0.0919379	0.0793412	577	0.0803699	0.0808682	0.826159	0.833035	4.80338
cell_690	DOUBLET	DOUBLET	GGACAGACACAGCTAT-1	2235150	27345	154570	223355	1829880	0.0999284	0.0816671	593	0.0980988	0.0980988	1.05054	1.05813	1.8149
cell_691	DOUBLET	DOUBLET	GGACAGAGTACAACGG-1	485776	17194	55959	44233	368390	0.0910564	0.0164991	119	0.0919624	0.0919624	0.485578	0.487104	1.23407
cell_692	1	1	GGACATTAGTCTCGGC-1	1364284	26279	109903	131206	1096896	0.0961721	0.0491433	355	0.111708	0.109036	0.986488	0.952583	1.99684
cell_693	DOUBLET	DOUBLET	GGACATTCATTCTTGT-1	596486	24921	44500	56095	470970	0.0940424	0.0210007	153	0.11639	0.11639	0.721249	0.723324	1.03837
cell_694	NOISY_CONFIDENCE	NOISY_CONFIDENCE	GGACATTTCACGGTAT-1	805356	17939	53248	78899	655270	0.0979679	0.0291466	212	0.112472	0.112472	0.810557	0.813462	1.61607
cell_695	1	1	GGACGTCCATTTGTGG-1	1306976	22179	100503	126246	1058048	0.096594	0.0474165	343	0.109606	0.109606	0.953986	0.95845	1.99952
cell_696	NOISY_CONFIDENCE	NOISY_CONFIDENCE	GGACGTCTCGCCCAGA-1	1276614	5990	100707	121614	1048303	0.0952629	0.0470623	339	0.128256	0.130802	1.13555	1.11718	2.0139
cell_697	1	1	GGACGTCTCTGGATCA-1	2047492	78811	156462	188498	1623721	0.0920629	0.0722982	526	0.0890422	0.0909533	0.899207	0.928628	1.99763
cell_698	2	2.1	GGAGCAAAGACAGACC-1	2476208	24728	187441	242054	2021985	0.0977519	0.0905313	655	0.0856407	0.0855447	0.932015	0.928498	2.81841
cell_699	NOISY_CONFIDENCE	NOISY_CONFIDENCE	GGAGCAAAGCTTAGAA-1	2019700	18834	140906	198292	1661668	0.0981789	0.074199	538	0.0890125	0.0890125	0.911392	0.918513	7.09865
cell_7	DOUBLET	DOUBLET	AAATGCCTCTCGAGCG-1	1108338	86690	77741	98838	845069	0.0891768	0.037642	274	0.119459	0.116635	0.956465	0.943076	2.79778
cell_70	NOISY_CONFIDENCE	NOISY_CONFIDENCE	ACGAGGAAGTGACTCT-1	873506	30174	49126	84220	709986	0.0964161	0.0314367	230	0.130329	0.130329	0.97287	0.975919	1.71482
cell_700	NOISY_CONFIDENCE	NOISY_CONFIDENCE	GGAGCAATCGTTATTC-1	2624568	20646	189443	255581	2158898	0.0973802	0.096744	699	0.081388	0.081388	0.903831	0.91315	6.74768
cell_701	DOUBLET	DOUBLET	GGATGTTCATTTCTTG-1	470132	33015	25032	43679	368406	0.0929079	0.0164273	119	0.13223	0.137533	0.732674	0.771973	2.49637
cell_702	4	4.1	GGATTACAGGGTTCGA-1	4243808	50116	306309	412130	3475253	0.0971133	0.155915	1125	0.0663877	0.0648302	0.789849	0.769776	3.75273
cell_703	NOISY_CONFIDENCE	NOISY_CONFIDENCE	GGATTACCACACCTAA-1	2722164	29794	190131	266828	2235411	0.0980205	0.09946	724	0.0861912	0.0861912	0.977951	0.987431	2.77907
cell_704	DOUBLET	DOUBLET	GGCCGATAGTGGTAAT-1	3717226	32144	261525	358214	3065343	0.0963659	0.137251	993	0.0742496	0.0722158	0.898047	0.863138	3.90273
cell_705	NOISY_DIMAPD	NOISY_DIMAPD	GGCCGATTCAGCGGCT-1	728488	7246	56042	70717	594483	0.0970737	0.0265485	192	0.198652	0.198652	1.39011	1.39262	5.34012
cell_706	3	3.1	GGCCGATTCTAGAACC-1	2475212	25706	198582	237148	2013776	0.0958092	0.0900953	652	0.0843895	0.0830504	0.912628	0.888764	2.79554
cell_707	NOISY_CONFIDENCE	NOISY_CONFIDENCE	GGCGACTAGTTCGATC-1	1628144	14094	126208	157324	1330518	0.0966278	0.0596483	431	0.106087	0.106529	1.02093	0.976892	2.71708
cell_708	NOISY_CONFIDENCE	NOISY_CONFIDENCE	GGCGACTCAACGACTT-1	2940268	48581	218736	283326	2389625	0.0963606	0.107016	774	0.0734298	0.0744118	0.816614	0.825077	2.79857
cell_709	DOUBLET	DOUBLET	GGCGACTCAGGTACGA-1	1788188	23692	132893	171644	1459959	0.0959877	0.0652368	473	0.0965744	0.0970228	0.946859	0.946588	2.95255
cell_71	NOISY_CONFIDENCE	NOISY_CONFIDENCE	ACGAGGACAGTAGGGT-1	598538	9144	43163	57722	488509	0.0964383	0.0218243	158	0.0195862	0.0195862	0.0761618	0.0783181	1.03446
cell_710	1	1	GGCGACTTCTGAAGGG-1	1617398	33569	123702	154108	1306019	0.0952814	0.058431	423	0.0959522	0.0983899	0.899223	0.918207	1.9962
cell_711	NOISY_CONFIDENCE	NOISY_CONFIDENCE	GGCGTGTCAACAGTGG-1	3024438	49592	211779	280859	2482208	0.0928632	0.110892	804	0.0786768	0.0786768	0.90804	0.918722	6.67588
cell_712	DOUBLET	DOUBLET	GGCTCGACAACACCGC-1	880324	14188	83940	81161	701035	0.0921945	0.031306	227	0.096165	0.096165	0.700365	0.703451	2.2899
cell_713	3	3.1	GGCTCGAGTCTCGGTG-1	1490560	22594	107280	144610	1216076	0.0970172	0.0544152	394	0.103871	0.101648	0.956224	0.954973	2.77429
cell_714	DOUBLET	DOUBLET	GGCTGGTAGTGTATCC-1	455250	13006	12264	44901	385079	0.0986293	0.0169098	125	0.00895475	0.00895475	0.00894582	0.0106634	2.15742
cell_715	5	5	GGGAATGAGCTGCCCA-1	2958330	33513	216858	281267	2426692	0.0950763	0.108402	786	0.0815373	0.0815373	0.944112	0.954566	7.00917
cell_716	NOISY_CONFIDENCE	NOISY_CONFIDENCE	GGGAATGCAGAACCAG-1	3961258	75260	308032	381339	3196627	0.0962671	0.143054	1035	0.0713862	0.0734204	0.85935	0.878143	7.34164
cell_717	DOUBLET	DOUBLET	GGGAATGGTCAACCGC-1	1256450	16677	87932	120345	1031496	0.0957818	0.0460261	334	0.115303	0.116469	0.99698	0.99125	1.36823
cell_718	NOISY_CONFIDENCE	NOISY_CONFIDENCE	GGGACCTGTTGAACTC-1	3458096	35828	265807	333927	2822534	0.0965638	0.126297	914	0.0700861	0.0692139	0.809171	0.78849	2.52564
cell_719	3	3.1	GGGAGATAGGGTAGGG-1	1707204	33371	124022	157844	1391967	0.0924576	0.0623955	451	0.0991944	0.0968737	0.955537	0.917049	2.7657
cell_72	DOUBLET	DOUBLET	ACGAGGACATAGCACT-1	1696374	38079	111384	165344	1381567	0.0974691	0.0617007	447	0.102099	0.100978	0.985333	0.966117	2.53576
cell_720	1	1	GGGAGATGTCTAGGTT-1	1486120	33173	109913	139510	1203524	0.0938753	0.0535982	390	0.106633	0.106009	0.981034	0.97924	1.99601
cell_721	1	1	GGGAGATGTGACATGG-1	1094776	16317	79502	105893	893064	0.0967257	0.040004	289	0.12126	0.120879	0.988186	0.998411	1.99596
cell_722	NOISY_DIMAPD	NOISY_DIMAPD	GGGAGATTCGAGAATA-1	2052080	28767	141739	197161	1684413	0.0960786	0.0750234	545	0.115946	0.115946	1.24639	1.25355	4.79631
cell_723	DOUBLET	DOUBLET	GGGAGATTCGGTGCAC-1	1551064	21762	121287	146685	1261330	0.0945706	0.0563958	408	0.100189	0.100189	0.922904	0.928141	2.3066
cell_724	NOISY_CONFIDENCE	NOISY_CONFIDENCE	GGGATGACATTTCCAT-1	4349872	36999	323835	421599	3567439	0.0969222	0.159941	1155	0.0678104	0.0678104	0.819754	0.834781	7.73716
cell_725	1	1	GGGCACTTCGAAGCGA-1	1211456	32367	97431	114029	967629	0.0941256	0.0433698	313	0.116001	0.114198	0.977192	0.955279	1.99931
cell_726	DOUBLET	DOUBLET	GGGCATCGTCGGAAGT-1	673020	16115	53536	61640	541729	0.0915872	0.024311	175	0.11441	0.114474	0.727882	0.714915	1.4845
cell_727	3	3.2	GGGTCTGAGCCCAGCT-1	2347648	58218	182006	222562	1884862	0.0948021	0.0838089	610	0.0836007	0.0846684	0.889091	0.91308	2.8238
cell_728	5	5	GGGTCTGAGGCCCACT-1	2697290	14984	198100	260083	2224123	0.0964238	0.0998169	720	0.0786396	0.07487	0.871253	0.79838	7.04215
cell_729	DOUBLET	DOUBLET	GGGTCTGGTCCAGCCA-1	1472280	34061	115827	140099	1182293	0.0951579	0.0529125	383	0.0983835	0.0978396	0.886101	0.869164	4.80415
cell_73	3	3.2	ACGAGGACATCGGGCT-1	2186056	83625	162270	206024	1734137	0.0942446	0.0772888	562	0.0884181	0.0876257	0.917507	0.904589	2.90048
cell_730	4	4.2	GGGTCTGTCAAGCCGC-1	2333478	13173	175582	225026	1919697	0.0964337	0.0859675	622	0.096812	0.0988859	1.05667	1.09374	4.63156
cell_731	DOUBLET	DOUBLET	GGGTCTGTCACGCTCT-1	2605164	139840	194318	238859	2032147	0.0916867	0.0901172	658	0.0908893	0.0908179	0.991118	0.986925	2.44126
cell_732	NOISY_CONFIDENCE	NOISY_CONFIDENCE	GGGTTGCAGAGCTGCA-1	590744	15136	33772	57596	484240	0.0974974	0.0216828	157	0.0157849	0.0157849	0.0504842	0.0522999	2.20683
cell_733	DOUBLET	DOUBLET	GGGTTGCCACAAGCGA-1	1188626	39017	91330	111236	947043	0.0935837	0.0422604	307	0.116719	0.120115	0.975315	1.00164	1.71754
cell_734	3	3.2	GGGTTGCTCCCACGGA-1	3295250	41414	231841	316018	2705977	0.0959011	0.120798	876	0.0719484	0.0707513	0.830219	0.804442	2.71555
cell_735	DOUBLET	DOUBLET	GGTGAAGAGTACGACG-1	990448	43540	91176	89305	766427	0.0901663	0.0342399	248	0.0789609	0.0789609	0.563856	0.566986	2.31211
cell_736	NOISY_CONFIDENCE	NOISY_CONFIDENCE	GGTGAAGAGTGCTGCC-1	620458	8159	42151	59578	510570	0.0960226	0.0228743	165	0.0110019	0.0110019	0.0218312	0.02348	1.58378
cell_737	5	5	GGTGAAGCAACAGTGG-1	2865546	43904	210484	279038	2332120	0.0973769	0.10436	755	0.0734467	0.0734467	0.809322	0.819265	7.65161
cell_738	NOISY_CONFIDENCE	NOISY_CONFIDENCE	GGTGAAGCAACTCACA-1	505492	9012	24585	50155	421740	0.0992202	0.0188754	137	0.0366494	0.0366494	0.1806	0.182416	1.69008
cell_739	NOISY_CONFIDENCE	NOISY_CONFIDENCE	GGTGAAGCACATCTAG-1	2438960	27225	168051	236979	2006705	0.097164	0.0899713	650	0.0902403	0.088223	0.991264	0.9504	6.16108
cell_74	DOUBLET	DOUBLET	ACGAGGAGTAGTCAAA-1	1496842	35622	110711	143120	1207389	0.0956146	0.0537921	391	0.107666	0.107666	1.00114	1.00637	3.22785
cell_740	NOISY_CONFIDENCE	NOISY_CONFIDENCE	GGTGAAGGTGCGTCAC-1	864532	12177	70718	78202	703435	0.0904559	0.0314037	228	0.103884	0.103884	0.759582	0.762636	1.52231
cell_741	DOUBLET	DOUBLET	GGTGCGTAGAGTGACC-1	3242712	27223	227659	308692	2679138	0.0951956	0.119755	868	0.0741211	0.0741211	0.85314	0.864374	3.19832
cell_742	DOUBLET	DOUBLET	GGTGCGTAGTGCGATG-1	662034	9906	34767	63737	553624	0.0962745	0.0249013	179	0.107782	0.107782	0.7176	0.72006	2.11881
cell_743	NOISY_CONFIDENCE	NOISY_CONFIDENCE	GGTGCGTTCTGCTAGA-1	3394204	33216	235660	325253	2800075	0.095826	0.125454	907	0.0807963	0.0807963	0.975081	0.986958	4.13734
cell_744	NOISY_CONFIDENCE	NOISY_CONFIDENCE	GGTGTTAAGCTGTCTA-1	1000194	40114	71352	92279	796449	0.0922611	0.0355573	258	0.0710392	0.0710392	0.500005	0.503149	2.11803
cell_745	DOUBLET	DOUBLET	GGTGTTAGTGATAAGT-1	841630	14343	69281	80528	677478	0.095681	0.0302447	219	0.119185	0.123861	0.859404	0.884155	2.92959
cell_746	1	1	GGTGTTAGTTGGCGTC-1	1957960	38031	152348	179107	1588474	0.0914763	0.0708674	514	0.0933998	0.0912799	0.948527	0.910303	1.97409
cell_747	DOUBLET	DOUBLET	GTAACGTAGTCTAGCT-1	2295672	46688	166340	221936	1860708	0.0966758	0.0832801	603	0.0865737	0.0865737	0.916429	0.924303	4.28217
cell_748	4	4.2	GTAACGTGTAGGCTGA-1	923392	39677	62453	67953	753309	0.0735906	0.0336395	244	0.141602	0.141602	1.07493	1.07805	4.28443
cell_749	4	4.1	GTAACGTGTGTGATCT-1	3102874	41095	210737	297156	2553886	0.095768	0.114345	827	0.0850088	0.079315	1.01038	0.903569	3.53234
cell_75	2	2.3	ACGAGGATCGTTCGAA-1	1804502	16722	128900	175155	1483725	0.0970656	0.066406	480	0.0881821	0.0896652	0.856987	0.877049	2.8844
cell_750	NOISY_DIMAPD	NOISY_DIMAPD	GTAACGTTCCTATGAG-1	912488	18280	79425	86207	728576	0.0944747	0.0324214	236	0.16413	0.16413	1.26125	1.26438	2.4272
cell_751	DOUBLET	DOUBLET	GTAACGTTCGTCTAAG-1	4148536	41066	261138	402364	3443968	0.0969894	0.15423	1115	0.0822032	0.0822032	1.07419	1.08905	3.42542
cell_752	2	2.1	GTAACGTTCTACGGAT-1	2403378	22719	174086	238357	1968216	0.0991758	0.0882937	637	0.086675	0.0854837	0.936461	0.934314	2.82304
cell_753	NOISY_DIMAPD	NOISY_DIMAPD	GTAACTGTCCGCGAGT-1	3941460	36336	246934	386864	3271326	0.0981525	0.146558	1059	0.109519	0.109236	1.53026	1.55163	3.52219
cell_754	DOUBLET	DOUBLET	GTAACTGTCCGTGCTT-1	2089156	30797	153118	201244	1703997	0.0963279	0.0763344	552	0.093774	0.0908662	0.985284	0.915966	6.04085
cell_755	4	4.1	GTACGTAAGGCATTCT-1	2937146	69942	223999	274229	2368976	0.0933658	0.104869	767	0.0972664	0.0961084	1.16154	1.1241	3.38393
cell_756	NOISY_CONFIDENCE	NOISY_CONFIDENCE	GTACGTATCAACTGAC-1	1068554	10862	69268	105158	883266	0.0984115	0.0394845	286	0.0315275	0.0315275	0.183539	0.18729	1.77689
cell_757	NOISY_CONFIDENCE	NOISY_CONFIDENCE	GTACTCCTCGAGAGGT-1	3230606	30587	248254	315263	2636502	0.0975863	0.11789	854	0.0780433	0.0774358	0.910724	0.897294	5.91743
cell_758	DOUBLET	DOUBLET	GTACTTTCAAATGATG-1	831828	7924	66437	82351	675116	0.099	0.0303041	219	0.125123	0.125123	0.906867	0.909748	2.09354
cell_759	1	1	GTACTTTGTCAGCCGT-1	1460652	17707	115050	140299	1187596	0.0960523	0.0532592	385	0.104947	0.105114	0.95145	0.946199	2.02122
cell_76	1	1	ACGATACTCCTGAAAC-1	1725818	67118	135701	163582	1359417	0.0947852	0.0607324	440	0.101419	0.100218	0.970606	0.961569	1.99631
cell_760	1	1	GTACTTTGTGCCTGGT-1	1907646	30109	144662	185043	1547832	0.0970007	0.0691498	501	0.0921643	0.0905142	0.919548	0.903246	1.99651
cell_761	NOISY_CONFIDENCE	NOISY_CONFIDENCE	GTACTTTGTTCAGGTT-1	711632	16437	33091	70910	591194	0.0996442	0.0264074	191	0.0417504	0.0417504	0.230246	0.232491	1.63574
cell_762	3	3.2	GTAGTCAAGCGGCTTC-1	2791560	43778	212908	268761	2266113	0.0962763	0.10114	734	0.080128	0.0798041	0.894837	0.898199	2.78008
cell_763	1	1	GTAGTCAAGTGGTAAT-1	1504596	26502	110852	145451	1221791	0.0966711	0.0543991	396	0.107162	0.10747	0.991278	1.0082	1.92753
cell_764	NOISY_CONFIDENCE	NOISY_CONFIDENCE	GTAGTCACACTACATG-1	1277320	26167	83518	122377	1045258	0.0958076	0.0464718	338	0.127093	0.127093	1.13	1.13451	2.32563
cell_765	NOISY_CONFIDENCE	NOISY_CONFIDENCE	GTAGTCATCTCCACGT-1	3638962	34841	258260	351672	2994189	0.0966407	0.134025	970	0.0685274	0.0685274	0.796426	0.809211	3.03987
cell_766	1	1	GTATCTTCAGATATCC-1	1932696	33970	152944	185625	1560157	0.0960446	0.0689803	505	0.0961304	0.0967948	0.970902	0.983827	1.99939
cell_767	1	1	GTATTCTCACTTTCCG-1	1471000	82373	116518	132920	1139189	0.0903603	0.050696	369	0.10491	0.105591	0.941753	0.947258	1.99941
cell_768	3	3.1	GTATTCTTCTCCACAC-1	3216106	24713	235139	312032	2644222	0.0970217	0.118121	856	0.0720216	0.0705264	0.825455	0.79887	2.59723
cell_769	DOUBLET	DOUBLET	GTCAAGTAGCGTCAAG-1	458654	18761	26496	37916	375481	0.082668	0.0168227	122	0.148757	0.148757	0.83709	0.838725	1.65636
cell_77	DOUBLET	DOUBLET	ACGATGTAGGTGCTTT-1	922130	43905	64121	85709	728395	0.0929468	0.0324674	236	0.0757812	0.0757812	0.544487	0.547708	1.47933
cell_770	NOISY_CONFIDENCE	NOISY_CONFIDENCE	GTCACAATCTCATCCG-1	1318952	36375	102357	123995	1056225	0.0940102	0.0473128	342	0.120637	0.120659	1.06897	1.02152	2.69479
cell_771	3	3.3	GTCACGGAGGAGTTTA-1	1592802	51664	114219	147892	1279027	0.0928502	0.057297	414	0.0958592	0.0980636	0.888778	0.920948	2.90402
cell_772	NOISY_CONFIDENCE	NOISY_CONFIDENCE	GTCACGGCATCCGGCA-1	1691466	43729	125914	158573	1363250	0.0937489	0.0609108	441	0.0946009	0.0931845	0.904257	0.872912	3.79195
cell_773	NOISY_CONFIDENCE	NOISY_CONFIDENCE	GTCACGGTCACGACGC-1	2101408	16801	163090	199885	1721632	0.0951196	0.0767788	557	0.0811591	0.0811591	0.830302	0.837794	6.25068
cell_774	3	3.3	GTCATTTAGATGTAAC-1	2422770	13909	174579	235685	1998597	0.0972791	0.0896616	647	0.0871871	0.0871871	0.949087	0.957519	2.83072
cell_775	3	3.2	GTCATTTAGTACGTAA-1	2365920	25189	153399	222944	1964388	0.0942314	0.0874684	636	0.0799687	0.0798642	0.8542	0.853728	2.84991
cell_776	DOUBLET	DOUBLET	GTCATTTGTAAGTGTA-1	1437338	12916	117931	137054	1169437	0.0953527	0.0521631	379	0.116975	0.116975	1.07551	1.08048	1.6293
cell_777	2	2.1	GTCATTTTCAGATGTC-1	2182222	16804	152875	215525	1797018	0.098764	0.0800231	582	0.0892915	0.087861	0.94361	0.937839	2.81153
cell_778	2	2.1	GTCATTTTCTCTAGTT-1	1611326	14525	110471	158316	1328014	0.098252	0.0595221	430	0.102488	0.101503	0.9759	0.983111	2.81564
cell_779	1	1	GTCCTCAAGAGGTAGA-1	1073984	17919	81376	102732	871957	0.0956551	0.0389117	282	0.119075	0.120248	0.95959	0.976622	1.89967
cell_78	NOISY_CONFIDENCE	NOISY_CONFIDENCE	ACGATGTCAACGACGA-1	1638918	14570	126759	159294	1338295	0.0971946	0.0598764	433	0.109346	0.109675	1.06216	1.0109	4.34109
cell_780	DOUBLET	DOUBLET	GTCCTCAAGCAGCGTA-1	2383968	29335	168832	224309	1961492	0.0940906	0.0875517	635	0.0812892	0.085351	0.867649	0.909846	4.94874
cell_781	2	2.3	GTCCTCACATCCACGG-1	1597596	29274	118952	151972	1297398	0.0951254	0.0581773	420	0.101267	0.0992248	0.953541	0.934822	2.8645
cell_782	1	1	GTCGGGTGTGAACACG-1	1095674	48017	86909	94300	866448	0.0860657	0.0385962	281	0.114	0.116211	0.919128	0.94954	1.99761
cell_783	NOISY_CONFIDENCE	NOISY_CONFIDENCE	GTCGGGTTCAGTAAAG-1	1472884	56392	102751	129605	1184136	0.087994	0.0526026	383	0.116563	0.116563	1.08568	1.0908	6.77004
cell_784	1	1	GTCGGGTTCCGTATTT-1	1139954	70358	77604	97008	894984	0.0850982	0.0397205	290	0.119669	0.121361	0.982669	0.991166	1.96003
cell_785	3	3.1	GTCGTAAAGTGGCACA-1	927656	36688	71864	73419	745685	0.0791446	0.0334156	241	0.124389	0.124389	0.936461	0.939595	2.77749
cell_786	NOISY_CONFIDENCE	NOISY_CONFIDENCE	GTCTCGTCATGCCGGT-1	2712192	49187	189948	253691	2219366	0.0935373	0.0991421	719	0.0873737	0.0873737	0.991771	1.00117	4.43777
cell_787	1	1	GTCTTCGAGCCGTCGT-1	701048	27392	54515	51800	567341	0.0738894	0.0253258	184	0.140765	0.143015	0.947133	0.947258	1.99379
cell_788	DOUBLET	DOUBLET	GTCTTCGTCAAGTGCT-1	2416478	49640	191232	227935	1947671	0.0943253	0.0871907	631	0.0895599	0.0895599	0.973385	0.981649	2.73428
cell_789	DOUBLET	DOUBLET	GTGAAGGGTTCAGTGT-1	774774	24722	88809	69754	591489	0.0900314	0.0263547	192	0.0982416	0.0982416	0.659206	0.66176	1.07872
cell_79	NOISY_CONFIDENCE	NOISY_CONFIDENCE	ACGATGTCATCAGGGA-1	547348	9547	59165	51309	427327	0.0937411	0.0191287	138	0.0112387	0.0112387	0.0218815	0.0237314	2.14465
cell_790	1	1	GTGAAGGTCAGGACTT-1	2113356	77712	162105	198018	1675521	0.0936984	0.0745838	543	0.0914073	0.0895709	0.940167	0.91919	2.00141
cell_791	DOUBLET	DOUBLET	GTGCAGCAGGCCCACT-1	4110598	28029	277300	402223	3403046	0.0978502	0.152498	1102	0.0684516	0.0686397	0.822529	0.822437	4.35727
cell_792	1	1	GTGCATATCAGCAGCC-1	1960992	19879	161054	188564	1591495	0.0961575	0.0712455	515	0.0887025	0.0897873	0.886226	0.89627	2.0036
cell_793	2	2.3	GTGCGGTAGCAGCCCT-1	2854536	37139	216810	280214	2320373	0.0981645	0.103958	751	0.0780133	0.0778226	0.872128	0.872199	2.96125
cell_794	2	2.1	GTGCGGTGTTGGTGAG-1	2241556	36609	157664	212491	1834792	0.0947962	0.0822765	594	0.0846624	0.0856393	0.886924	0.892284	2.95499
cell_795	DOUBLET	DOUBLET	GTGCTTCAGCGTGAGT-1	1239876	28406	105818	117027	988625	0.0943861	0.0440989	320	0.109721	0.109721	0.907891	0.911869	2.25437
cell_796	NOISY_DIMAPD	NOISY_DIMAPD	GTGCTTCCAAGAATCA-1	1592506	34527	94737	155568	1307674	0.0976875	0.0582913	423	0.146895	0.146895	1.48483	1.49063	2.47877
cell_797	DOUBLET	DOUBLET	GTGCTTCCAGCTTGAT-1	1553780	18162	118591	152455	1264572	0.0981188	0.0564705	409	0.119872	0.118006	1.14716	1.13381	1.90719
cell_798	DOUBLET	DOUBLET	GTGCTTCGTGGACGTA-1	725168	13768	50503	66902	593995	0.0922572	0.0265543	192	0.166771	0.166771	1.16339	1.16593	1.98178
cell_799	DOUBLET	DOUBLET	GTGCTTCGTTGAACTC-1	1365472	17424	98036	130765	1119247	0.0957654	0.0500041	362	0.0914616	0.0914616	0.802968	0.8078	2.80613
cell_8	1	1	AACACGTCAGCTATGT-1	1217490	10893	86418	122017	998162	0.10022	0.0445651	323	0.127061	0.124833	1.0928	1.08513	1.96553
cell_80	3	3.2	ACGATGTGTAACCGAG-1	1715368	43289	125297	164808	1381974	0.0960773	0.0619149	447	0.0951415	0.095339	0.909431	0.904461	2.90601
cell_800	NOISY_CONFIDENCE	NOISY_CONFIDENCE	GTGGGTCTCTGAAGTC-1	3442966	42428	245206	331051	2824281	0.0961529	0.126165	915	0.0703138	0.0703138	0.81292	0.825042	7.95846
cell_801	4	4.2	GTTAAGCAGTACGACG-1	2194628	105329	160019	206780	1722500	0.094221	0.0767078	558	0.0833477	0.0843222	0.853789	0.858828	4.00026
cell_802	NOISY_CONFIDENCE	NOISY_CONFIDENCE	GTTAAGCCATCCACGG-1	2572616	76366	185188	245401	2065661	0.0953897	0.0921306	669	0.0797738	0.0796993	0.868239	0.85068	5.0925
cell_803	DOUBLET	DOUBLET	GTTAAGCGTTCGTCAA-1	1158320	16657	94286	108095	939282	0.0933205	0.0421342	304	0.124525	0.124468	1.02411	1.03682	2.6932
cell_804	4	4.2	GTTAAGCTCCCACAAA-1	2085010	27986	157066	203303	1696655	0.097507	0.0753982	549	0.0902825	0.0902825	0.941584	0.94899	4.04451
cell_805	NOISY_CONFIDENCE	NOISY_CONFIDENCE	GTTACAGAGTACGTAA-1	2468062	18804	165941	245323	2037994	0.099399	0.0909143	660	0.0865483	0.0865483	0.952759	0.961482	2.6892
cell_806	2	2.3	GTTCGGGAGGATCCTT-1	2176324	48652	157753	205770	1764149	0.0945493	0.0790281	571	0.0869877	0.0852317	0.902103	0.886521	2.88187
cell_807	1	1	GTTCGGGAGTACGCGA-1	1775410	18550	137626	169662	1449572	0.0955622	0.0648498	469	0.0986316	0.0973091	0.968646	0.947853	2.12435
cell_808	1	1	GTTCGGGGTGTCAACT-1	1934996	53645	153844	182520	1544987	0.0943258	0.0690937	500	0.0949728	0.09641	0.946491	0.957089	1.9641
cell_809	DOUBLET	DOUBLET	GTTCGGGTCAGATTCG-1	1341496	100194	87009	122793	1031500	0.0915344	0.0458892	334	0.114146	0.114146	0.999924	1.0044	2.64899
cell_81	NOISY_CONFIDENCE	NOISY_CONFIDENCE	ACGATGTGTTGGTATC-1	529430	11645	19053	52420	446312	0.0990121	0.0199361	145	0.00709098	0.00709098	0	0	1.66782
[truncated: 209 more rows]

## Sheet: OV594
cell_id	final.clusters	final.subclusters	barcode	total_num_reads	num_unmapped_reads	num_lowmapq_reads	num_duplicate_reads	num_mapped_dedup_reads	frac_mapped_duplicates	effective_depth_of_coverage	effective_reads_per_1Mbp	raw_mapd	normalized_mapd	raw_dimapd	normalized_dimapd	mean_ploidy
[truncated: 1,437 more rows]

[truncated: 1 more sheets: OV773]
